# Supplementary material for: The planarian wound epidermis gene equinox is required for blastema formation in regeneration
Source: Nat Commun. 2022 May 18;13:2726. doi: 10.1038/s41467-022-30412-6 (PMC9117669; doi:10.1038/s41467-022-30412-6)
Supplement: Supplementary file 4 — Supplementary Data 1 [file 41467_2022_30412_MOESM4_ESM.xlsx]

## Sheet: Sheet1
Data 1: RNA-sequencing analysis of bmp4 RNAi animals during regeneration
dd_Smed_v6 id	control (unc22 RNAi) vs bmp4 RNAi												control 0 hpa vs control XX hpa										bmp4 RNAi 0 hpa vs bmp4 RNAi XX hpa										Pfam match(es) to longest ORF	Pfam match(es) to best blastx HSP	human blastn name	human blastx name	mouse blastn name	mouse blastx name	V4 Smed blastn
	00 hpa		03 hpa		06 hpa		16 hpa		24 hpa		48 hpa		03 hpa		06 hpa		16 hpa		24 hpa		48 hpa		03 hpa		06 hpa		16 hpa		24 hpa		48 hpa
	0_log2F	0_padj	3_log2FC	3_padj	6_log2FC	6_padj	16_log2FC	16_padj	24_log2FC	24_padj	48_log2FC	48_padj	3_log2FC	3_padj	6_log2FC	6_padj	16_log2FC	16_padj	24_log2FC	24_padj	48_log2FC	48_padj	3_log2FC	3_padj	6_log2FC	6_padj	16_log2FC	16_padj	24_log2FC	24_padj	48_log2FC	48_padj
dd_Smed_v6_1_0_1	-0.0323515	1	0.0551119	1	0.00825823	1	-0.424739	0.0576555	-0.141526	0.862113	0.422578	0.0230342	-0.0373801	1	0.183822	0.631128	0.232458	0.345367	0.186615	0.546028	-0.105092	0.756164	0.0500833	1	0.224432	0.688556	-0.159929	0.688638	0.0774399	0.895583	0.349837	0.116565		Granulin	LSM8				dd_Smed_v4_1_0_1
dd_Smed_v6_10_0_1	-0.0251181	1	-0.0908911	0.959001	-0.184226	0.287188	-0.138934	0.476174	-0.104499	0.734997	0.150847	0.303985	-0.0737339	1	0.057905	0.894824	-0.0915633	0.711001	-0.127206	0.518957	-0.243935	0.0499726	-0.139507	0.671103	-0.101202	0.845944	-0.205379	0.203827	-0.206587	0.156302	-0.0679702	0.896898							dd_Smed_v4_10_0_1
dd_Smed_v6_10_1_1	-1.8285	0.0631633	0.352734	1	-1.22306	0.330394	-1.4455	0.130628	0.256047	1	-0.934717	0.33807	-0.12843	1	1.55881	0.106753	1.92098	0.0158262	1.85843	0.0201205	3.37593	4.01039e-06	2.05281	0.068296	2.16425	0.0232404	2.30398	0.00561868	3.94298	5.09304e-07	4.26971	8.02166e-08	Lectin_C	Lectin_C		COLEC10		Sftpd	dd_Smed_v4_10_1_1
dd_Smed_v6_100_0_1	0.0349318	1	-0.0882499	1	0.0389911	1	-0.216057	0.164654	-0.0841965	0.899694	0.226789	0.0800626	0.0150348	1	0.104243	0.65812	0.12	0.507584	0.0508602	0.915705	-0.398063	0.000244828	-0.108147	0.81057	0.108302	0.913765	-0.130989	0.513717	-0.0682681	0.842771	-0.206207	0.175627							dd_Smed_v4_100_0_1
dd_Smed_v6_1000_0_1	-0.0480916	1	-0.0559303	1	-0.0656435	0.871121	-0.168471	0.325013	-0.0846593	0.884194	0.0414324	0.917157	-0.00937376	1	-0.100277	0.717247	-0.1377	0.444874	-0.0124191	1	-0.0651782	0.813318	-0.0172125	1	-0.117829	0.694498	-0.258079	0.0605787	-0.0489868	0.932462	0.0243458	0.977526	APH,Kdo,Pkinase,Pkinase_Tyr,Pkinase_fungal	APH,Choline_kinase,Kdo,Pkinase,Pkinase_Tyr,Pkinase_fungal	CSNK2A1	CSNK2A1	Csnk2a1	Csnk2a1	dd_Smed_v4_1000_0_1
dd_Smed_v6_10001_0_1	-0.0692165	1	-0.422179	0.430826	-0.323364	0.371137	-0.371052	0.325013	0.372414	0.397248	-0.0968649	0.851361	0.508765	0.145582	0.648929	0.00918748	0.171366	0.757466	-0.156795	0.765042	0.404139	0.0985747	0.155803	0.911268	0.394782	0.41507	-0.130469	0.872005	0.284836	0.508504	0.37649	0.225533	Stk19	Stk19	USP40	STK19		Stk19	dd_Smed_v4_10001_0_1
dd_Smed_v6_10002_0_1	0.183034	0.9892	0.155092	1	0.168669	0.63552	0.16485	0.789117	0.253027	0.564785	0.0154248	1	0.296505	0.66845	0.33462	0.352694	0.0484051	0.971584	-0.188611	0.670273	0.178024	0.637875	0.268563	0.658422	0.320256	0.286768	0.0302215	1	-0.118618	0.935266	0.0104147	1	PIF2,PRKCSH,PRKCSH_1	PIF2,PRKCSH,PRKCSH_1	DCAF8	GNPTG		Gnptg	dd_Smed_v4_10002_0_1
dd_Smed_v6_100023_0_1	Inf	1	#NAME?	1	#NAME?	0.96479	Inf	1	1.04021	1	-0.435947	1	Inf	1	Inf	0.945856	NA	NA	Inf	1	Inf	1	#NAME?	1	#NAME?	1	-0.68525	1	0.0946084	1	-1.25376	1							dd_Smed_v4_10369_0_1
dd_Smed_v6_100026_0_1	-1.4152	1	-0.0769493	1	-0.437291	1	-1.44421	0.734664	-0.451958	1	0.141499	1	0.34543	1	-0.676692	1	0.782357	0.956307	-0.492474	1	-0.0890197	1	1.68368	0.973843	0.301212	1	0.753346	1	0.470763	1	1.46768	0.9217	Transposase_1	Transposase_1		SETMAR			dd_Smed_v4_100026_0_1
dd_Smed_v6_10003_0_1	0.028781	1	0.0573751	1	-0.0856154	0.890176	0.0294358	0.997934	0.0630736	0.961076	0.0424236	0.908118	0.0206895	1	0.206287	0.302155	0.235787	0.15143	0.202524	0.259923	0.336835	0.0142861	0.0492836	0.991601	0.0918907	0.94588	0.236441	0.158868	0.236816	0.142833	0.350477	0.0164107	Thioredoxin,Thioredoxin_2,Thioredoxin_6	Thioredoxin,Thioredoxin_2,Thioredoxin_6	TMX3	TMX3		Tmx3	dd_Smed_v4_10003_0_1
dd_Smed_v6_10004_0_1	-0.170515	0.697227	-0.332669	0.126704	-0.458551	0.0012147	-0.370181	0.0163729	-0.264209	0.160677	-0.486223	0.000134653	0.337237	0.0935211	0.643917	6.15237e-07	0.607094	2.51686e-06	0.483764	0.000265725	0.559473	8.97978e-06	0.175083	0.564277	0.355881	0.0419079	0.407427	0.0057923	0.390071	0.00734567	0.243765	0.180798							dd_Smed_v4_10004_0_1
dd_Smed_v6_100044_0_1	NA	NA	#NAME?	1	Inf	0.931575	NA	NA	-1.81767	1	Inf	1	Inf	1	NA	NA	NA	NA	Inf	0.791512	NA	NA	NA	NA	Inf	0.946254	NA	NA	Inf	1	Inf	1	Kinesin	Kinesin		KIF15		Kif15	dd_Smed_v4_100044_0_1
dd_Smed_v6_100047_0_1	#NAME?	1	Inf	1	Inf	1	Inf	1	-0.238234	1	Inf	1	#NAME?	1	#NAME?	0.977057	#NAME?	0.905046	0.117781	1	#NAME?	0.874652	Inf	1	Inf	1	Inf	1	Inf	0.883292	Inf	1			MORN2				dd_Smed_v4_7291_0_1
dd_Smed_v6_100048_0_1	Inf	1	Inf	1	Inf	1	Inf	1	NA	NA	NA	NA	NA	NA	NA	NA	NA	NA	NA	NA	NA	NA	1.08806	1	-0.230885	1	0.213977	1	#NAME?	1	#NAME?	1				RSPH9	Zzef1	Rsph9	dd_Smed_v4_100048_0_1
dd_Smed_v6_10005_0_1	-0.301869	0.176758	-0.261574	0.342228	-0.264442	0.266552	-0.430118	0.0111325	-0.0654729	0.995365	0.0318051	0.981216	-0.226094	0.563052	-0.242301	0.223037	0.171698	0.423	-0.0631077	0.894837	-0.28886	0.0804082	-0.185799	0.619973	-0.204875	0.487329	0.0434485	0.973477	0.173288	0.460857	0.0448144	0.946161			DTWD2				dd_Smed_v4_10005_0_1
dd_Smed_v6_10006_0_1	0.262346	0.628558	-0.12065	1	-0.223389	0.557884	0.0958723	0.938851	-0.134647	0.908132	-0.246571	0.339289	0.434509	0.144209	0.737886	9.27767e-05	0.470634	0.0228829	0.583826	0.00229654	0.683281	0.000148007	0.0515132	1	0.252151	0.570661	0.30416	0.287407	0.186833	0.526997	0.174364	0.613706	PseudoU_synth_2	PseudoU_synth_2		RPUSD1	Slc34a2	Rpusd1	dd_Smed_v4_10006_0_1
dd_Smed_v6_100062_0_1	0.284928	1	-0.638096	1	-1.82717	0.811034	Inf	0.236727	-0.874148	1	Inf	0.287654	0.802989	1	1.16974	0.933738	#NAME?	0.628375	0.141418	1	#NAME?	0.567269	-0.120036	1	-0.94236	1	0.778991	0.906698	-1.01766	1	0.358991	1							dd_Smed_v4_100062_0_1
dd_Smed_v6_100065_0_1	-1.14721	1	NA	NA	NA	NA	NA	NA	#NAME?	1	NA	NA	#NAME?	1	#NAME?	1	#NAME?	0.964296	-0.988459	1	#NAME?	0.943884	#NAME?	1	#NAME?	1	#NAME?	1	#NAME?	1	#NAME?	1			ZNF470
dd_Smed_v6_10007_0_1	-0.0864922	1	-0.0619488	1	0.049126	1	-0.0471015	0.950289	-0.0127318	1	-0.0320281	0.954478	-0.0315565	1	-0.0596555	0.948542	0.00865094	1	0.0878296	0.776701	0.110106	0.608295	-0.00701314	1	0.0759627	1	0.0480416	0.973477	0.16159	0.404027	0.16457	0.475568	DUF4615,Homeodomain,LIM	Homeobox_KN,Homeodomain,LIM	SGMS1	LMX1A	Zup1	Lmx1a	dd_Smed_v4_10007_0_1
dd_Smed_v6_100074_0_1	NA	NA	NA	NA	NA	NA	NA	NA	NA	NA	NA	NA	NA	NA	NA	NA	NA	NA	NA	NA	NA	NA	NA	NA	NA	NA	NA	NA	NA	NA	NA	NA			CFHR3	CFHR2		Cfh	dd_Smed_v4_100074_0_1
dd_Smed_v6_100081_0_1	1.31823	0.906601	0.712257	1	1.03452	0.966972	-0.984811	1	Inf	0.0522828	1.04902	0.717366	-1.18022	1	-0.699222	1	0.276215	1	#NAME?	0.309299	-0.432339	1	-1.78619	0.720078	-0.982933	0.920992	-2.02682	0.502314	-0.0682529	1	-0.701551	0.884045	7tm_1	7tm_1		ADRA1A	Agps	Adra1a	dd_Smed_v4_100081_0_1
dd_Smed_v6_100082_0_1	1.16781	1	-0.391337	1	1.65525	0.914034	#NAME?	0.761864	-1.066	1	1.4272	0.842435	1.42471	1	-0.147862	1	0.559156	1	-0.0523801	1	-0.12328	1	-0.13443	1	0.339577	1	#NAME?	0.519576	-2.28618	0.779632	0.136112	1
dd_Smed_v6_100086_0_1	2.42935	0.536627	-0.437001	1	1.38706	0.707384	-0.558514	0.973615	1.43016	0.719293	-0.106276	1	2.40326	0.553475	0.524555	1	3.21591	0.040492	1.01155	0.981083	2.08764	0.3646	-0.463093	1	-0.51773	1	0.228047	0.979008	0.0123591	1	-0.447988	0.965382			AGO3				dd_Smed_v4_100086_0_1
dd_Smed_v6_1001_0_1	-0.12874	0.795178	-0.0569844	1	-0.163393	0.380975	-0.321901	0.016424	-0.136199	0.649135	-0.158854	0.308228	0.104876	0.913854	0.136373	0.545997	0.256923	0.0535986	0.365609	0.00210062	0.252543	0.0401224	0.176631	0.434382	0.10172	0.926974	0.0637614	0.876359	0.35815	0.00251349	0.222429	0.119725	PRP21_like_P,Surp	PRP21_like_P,Surp,Toprim_Crpt	SF3A1	SF3A1	Sf3a1	Sf3a1	dd_Smed_v4_1001_0_1
dd_Smed_v6_10010_0_1	-0.123384	0.937423	-0.115734	1	-0.174315	0.604099	-0.306579	0.116044	-0.0764124	0.967743	-0.0662891	0.854278	-0.0586331	1	0.0280137	1	0.0561181	0.907018	-0.0139898	1	-0.143921	0.497133	-0.0509833	1	-0.0229171	1	-0.127077	0.764355	0.0329814	0.971329	-0.0868262	0.837835	HMG_box,HMG_box_2	HMG_box,HMG_box_2,MlaC		SMARCE1		Smarce1	dd_Smed_v4_10010_0_1
dd_Smed_v6_10011_0_1	0.0192303	1	-0.0616375	1	0.120376	0.769993	0.0507771	0.912872	0.0311587	1	0.0115878	1	-0.169271	0.666164	-0.330972	0.0319628	-0.155303	0.419769	-0.316777	0.0194296	-0.353768	0.00505008	-0.250139	0.220403	-0.229826	0.295085	-0.123756	0.642988	-0.304848	0.0230636	-0.361411	0.00819942	CAMSAP_CH,CH,LIM,PDZ,PDZ_2,PDZ_6	CAMSAP_CH,CDC24,CH,LIM		LMO7		Lmo7	dd_Smed_v4_10011_0_1
dd_Smed_v6_100129_0_1	-1.11815	1	Inf	1	Inf	1	#NAME?	0.947267	#NAME?	1	Inf	0.594703	#NAME?	1	#NAME?	0.977057	-0.324199	1	-0.981534	1	#NAME?	0.874926	0.0939982	1	0.280782	1	#NAME?	1	#NAME?	1	2.17109	0.869226	SBBP	CAP,SBBP		GLIPR2		Glipr2	dd_Smed_v4_100129_0_1
dd_Smed_v6_10013_0_1	-0.178508	0.754916	-0.169415	0.888596	-0.203697	0.457779	0.107019	0.863948	0.500097	0.00604429	0.721608	4.78401e-07	-0.00286389	1	-0.103347	0.833131	-0.558309	0.000322403	-0.927639	9.07034e-11	-0.782904	2.38927e-08	0.00622886	1	-0.128536	0.819331	-0.272782	0.175068	-0.249034	0.211555	0.117213	0.731353			CRYBG1				dd_Smed_v4_10013_0_1
dd_Smed_v6_100131_0_1	1.37513	1	0.120107	1	-0.653232	1	2.54564	0.658543	-1.32746	0.984455	3.02211	0.229866	2.04652	0.991377	3.62579	0.217156	-0.2522	1	2.39286	0.658734	0.0412027	1	0.791498	1	1.59743	0.887368	0.918305	0.966644	-0.309736	1	1.68818	0.629937	Dynamin_N,GTP_EFTU,MMR_HSR1,Ras,Roc,Septin	AAA_14,AAA_24,AIG1,Dynamin_N,GTP_EFTU,MMR_HSR1,PduV-EutP,Ras,Roc,Septin,TniB		SEPTIN7		2020-09-07	dd_Smed_v4_100131_0_1
dd_Smed_v6_10014_0_1	0.0202518	1	-0.0463279	1	-0.0937691	1	0.197633	0.850003	-0.423039	0.459042	-0.891497	0.0016834	-0.391838	0.655168	-0.105594	0.998702	-0.0502714	1	-0.0610495	1	0.235217	0.609792	-0.458418	0.283514	-0.219615	0.923753	0.12711	0.971535	-0.504341	0.147647	-0.676532	0.0359527	APH,EcoR124_C,FTA2,Kdo,Kinase-like,Pkinase,Pkinase_Tyr,Pkinase_fungal,RIO1,YrbL-PhoP_reg	APH,EcoR124_C,FTA2,Haspin_kinase,Kdo,Kinase-like,Pkinase,Pkinase_Tyr,Pkinase_fungal,RIO1,YrbL-PhoP_reg	MAP4K4	MINK1	Map4k4	Map4k4	dd_Smed_v4_10014_0_1
dd_Smed_v6_100143_0_1	2.92271	0.899412	Inf	1	0.153533	1	#NAME?	1	#NAME?	0.992333	0.115337	1	#NAME?	1	0.107635	1	0.227955	1	1.13749	1	-0.215834	1	-2.49302	0.882957	-2.66154	0.755274	#NAME?	0.361054	#NAME?	0.327709	-3.02321	0.509009	malic	malic	ME2	ME3	Gm7049	Me3	dd_Smed_v4_100143_0_1
dd_Smed_v6_100149_0_1	-0.989589	1	Inf	1	Inf	0.928659	Inf	0.800216	#NAME?	1	Inf	1	#NAME?	1	#NAME?	0.976166	#NAME?	0.90373	-0.946908	1	#NAME?	0.872962	0.355364	1	1.36921	1	1.71094	0.976173	#NAME?	1	-0.370672	1	Calreticulin	Calreticulin	CLGN	CANX	Clgn	Canx	dd_Smed_v4_100149_0_1
dd_Smed_v6_10015_0_1	-0.0157272	1	0.103106	1	0.273349	0.233204	0.280799	0.179769	0.000563431	1	-0.375232	0.017893	0.148151	0.879736	-0.230913	0.394205	0.0376549	0.995587	-0.000676626	1	0.11218	0.685909	0.266984	0.418775	0.0581631	1	0.334181	0.0749403	0.015614	1	-0.247325	0.199546							dd_Smed_v4_10015_0_1
dd_Smed_v6_10016_0_1	0.128264	0.832758	0.0950433	1	0.137724	0.714721	0.0510735	0.959094	-0.115416	0.757153	-0.579146	1.71952e-07	0.208895	0.428347	-0.0496909	0.984496	0.226831	0.120464	0.396763	0.00122158	0.868661	5.27197e-16	0.175674	0.588815	-0.0402308	1	0.14964	0.506597	0.153083	0.433766	0.161251	0.438912	zf-MIZ	zf-MIZ		ZMIZ2		Zmiz2	dd_Smed_v4_10016_0_1
dd_Smed_v6_10017_0_1	-0.60209	0.0746304	-0.100742	1	-0.0748156	1	-0.108236	0.933717	-0.314027	0.61061	0.0475352	0.969975	-0.225462	0.912279	-0.253136	0.597242	-0.259055	0.519153	-0.110608	0.915705	-0.131417	0.802169	0.275886	0.899354	0.274139	0.772948	0.234799	0.702497	0.177455	0.749726	0.518209	0.0880713					Usp16		dd_Smed_v4_10017_0_1
dd_Smed_v6_100170_0_1	NA	NA	NA	NA	NA	NA	NA	NA	NA	NA	NA	NA	NA	NA	NA	NA	NA	NA	NA	NA	NA	NA	NA	NA	NA	NA	NA	NA	NA	NA	NA	NA				DNAH8		Dnah8	dd_Smed_v4_7182_0_6
dd_Smed_v6_10018_0_1	0.0566981	1	-0.0792528	1	-0.0813964	0.94228	0.156108	0.492037	0.0462098	1	-0.29277	0.0415905	-0.0345648	1	-0.00274529	1	-0.0113994	1	-0.0643124	0.877228	0.174709	0.322129	-0.170516	0.668128	-0.14084	0.738222	0.0880106	0.808392	-0.0748007	0.84715	-0.174759	0.365031				TTI1	Casc1	Tti1	dd_Smed_v4_10018_0_1
dd_Smed_v6_100181_0_1	NA	NA	Inf	1	NA	NA	NA	NA	NA	NA	NA	NA	NA	NA	NA	NA	NA	NA	NA	NA	NA	NA	Inf	1	NA	NA	NA	NA	NA	NA	NA	NA	DUF2208,Frizzled				Man1a
dd_Smed_v6_100188_0_1	Inf	1	0.159383	1	2.22362	0.873098	0.255968	1	1.29725	0.839196	#NAME?	0.57809	Inf	1	Inf	1	Inf	0.509865	Inf	0.511546	Inf	0.65174	0.355364	1	2.25693	0.869849	2.24419	0.654914	3.29766	0.208279	#NAME?	1							dd_Smed_v4_100188_0_1
dd_Smed_v6_10019_0_1	0.0178003	1	-0.224564	0.926234	-0.160274	0.742984	0.0759519	0.9141	-0.281782	0.384148	-0.729031	1.17027e-05	0.18786	0.887936	0.259194	0.339616	0.325745	0.194048	0.633015	0.00067802	0.983849	2.12851e-09	-0.0545037	1	0.0811204	1	0.383896	0.0840688	0.333432	0.156095	0.237018	0.394997	FHA,Prok-RING_4,U-box,Yop-YscD_cpl,zf-ANAPC11,zf-C3HC4,zf-C3HC4_2,zf-C3HC4_3,zf-C3HC4_4,zf-Nse,zf-RING_2,zf-RING_5,zf-RING_6,zf-RING_UBOX,zf-rbx1	Prok-RING_4,U-box,zf-ANAPC11,zf-C3HC4,zf-C3HC4_2,zf-C3HC4_3,zf-C3HC4_4,zf-Nse,zf-RING_10,zf-RING_2,zf-RING_5,zf-RING_6,zf-RING_UBOX,zf-rbx1	PNPLA8	RNF8	Atrx	Gm28043	dd_Smed_v4_10019_0_1
dd_Smed_v6_100192_0_1	0.583864	1	-1.62566	1	1.06673	0.940323	-2.3779	0.745165	-0.092964	1	0.104831	1	0.0908613	1	-0.0846248	1	0.783913	1	0.0203979	1	0.337397	1	-2.11866	0.977528	0.398244	1	-2.17785	0.760743	-0.65643	1	-0.141636	1					Gm20749		dd_Smed_v4_100192_0_1
dd_Smed_v6_1002_0_1	-0.0771517	1	-0.0803514	1	0.0368238	1	0.0560654	0.943434	-0.00771689	1	0.17606	0.242927	-0.15926	0.618822	-0.245063	0.103697	-0.468479	3.97296e-05	-0.468456	3.22669e-05	-0.616994	5.89804e-09	-0.16246	0.549511	-0.131088	0.668831	-0.335262	0.00572057	-0.399022	0.000820205	-0.363782	0.00333179	ADH_N,ADH_zinc_N,ADH_zinc_N_2,AlaDh_PNT_C,Glu_dehyd_C,Pyr_redox_2,TrkA_N,UDPG_MGDP_dh_N	2-Hacid_dh_C,ADH_N,ADH_zinc_N,ADH_zinc_N_2,AlaDh_PNT_C,Glu_dehyd_C,Pyr_redox_2,Sacchrp_dh_NADP,Shikimate_DH,TrkA_N,UDPG_MGDP_dh_N		SORD	Sord	Sord	dd_Smed_v4_1002_0_1
dd_Smed_v6_10020_0_1	0.106517	1	0.279998	0.289653	0.0668355	0.963484	0.224521	0.335485	0.00425539	1	-0.106255	0.709637	-0.0366409	1	0.137534	0.692231	-0.0267349	1	0.204848	0.341073	0.597665	8.21171e-06	0.136839	0.791337	0.0978521	0.930311	0.0912691	0.812067	0.102586	0.713603	0.384892	0.0135563	7TM_GPCR_Srsx,7TM_GPCR_Srw,7TM_GPCR_Srx,7tm_1	7TM_GPCR_Srsx,7TM_GPCR_Srw,7TM_GPCR_Srx,7tm_1		NPY2R	Gm19131	Prlhr	dd_Smed_v4_10020_0_1
dd_Smed_v6_10021_0_1	-0.354947	0.687149	-0.0238151	1	-0.0715081	1	-0.00336351	1	-0.325531	0.640355	0.0291381	1	0.206184	0.990825	0.0980621	1	0.00647927	1	0.169246	0.838664	0.274148	0.524924	0.537316	0.170406	0.381501	0.493486	0.358062	0.317784	0.198661	0.740529	0.658233	0.0403326	Erv26	Erv26		TEX261		Tex261	dd_Smed_v4_10021_0_1
dd_Smed_v6_100217_0_1	0.0743255	1	#NAME?	1	NA	NA	#NAME?	0.95284	0.952926	1	#NAME?	1	0.231555	1	#NAME?	1	1.05526	1	-0.0600478	1	-0.215834	1	#NAME?	1	#NAME?	1	#NAME?	1	0.818553	1	#NAME?	1				ZBED5			dd_Smed_v4_83_0_3
dd_Smed_v6_100219_0_1	Inf	1	#NAME?	1	#NAME?	0.955122	-0.543181	1	2.16715	0.961478	NA	NA	Inf	1	Inf	0.933839	Inf	0.905046	Inf	1	NA	NA	#NAME?	1	#NAME?	1	0.412432	1	2.28778	0.831192	#NAME?	1							dd_Smed_v4_100219_0_1
dd_Smed_v6_10022_0_1	0.0699071	1	-0.00696297	1	0.090732	0.841274	0.218295	0.392465	0.112559	0.834247	0.0255203	1	0.0118186	1	-0.0237832	1	-0.199299	0.351246	-0.3441	0.0320516	-0.223931	0.203904	-0.0650515	1	-0.00295836	1	-0.050912	0.90804	-0.301448	0.0792695	-0.268318	0.135963	EamA,TPT	EamA,TPT		SLC35C2		Slc35c2	dd_Smed_v4_10022_0_1
dd_Smed_v6_100225_0_1	1.58027	1	Inf	1	0.0578201	1	-1.76073	0.760764	0.187399	1	0.0168589	1	#NAME?	1	1.62794	0.85039	2.15585	0.700881	1.49837	0.96146	2.33633	0.681029	-1.44014	1	0.105489	1	-1.18515	0.998713	0.105502	1	0.772918	0.966316							dd_Smed_v4_100225_0_1
dd_Smed_v6_100226_0_1	NA	NA	NA	NA	#NAME?	1	NA	NA	-0.716903	1	-0.238386	1	NA	NA	Inf	1	NA	NA	Inf	0.929231	Inf	0.918166	NA	NA	NA	NA	NA	NA	Inf	1	Inf	0.948004			NSD1	SETMAR			dd_Smed_v4_100226_0_1
dd_Smed_v6_100232_0_1	Inf	1	Inf	0.743737	-0.0403944	1	NA	NA	-0.610696	1	-1.91705	0.916713	NA	NA	Inf	1	NA	NA	Inf	0.897573	Inf	0.709457	1.26056	1	-1.09737	1	#NAME?	0.796169	-0.924017	1	-1.62148	0.93965
dd_Smed_v6_100234_0_1	NA	NA	NA	NA	NA	NA	NA	NA	NA	NA	NA	NA	NA	NA	NA	NA	NA	NA	NA	NA	NA	NA	NA	NA	NA	NA	NA	NA	NA	NA	NA	NA	Ribosomal_L5e	Ribosomal_L5e		RPL5		Rpl5	dd_Smed_v4_100234_0_1
dd_Smed_v6_10024_0_1	-0.233149	0.288813	-0.10128	1	0.0229039	1	-0.0340747	0.939039	-0.135105	0.679044	-0.359888	0.00635931	-0.241367	0.3086	-0.514483	0.000204891	-0.470973	0.000332515	-0.245537	0.119573	-0.0564245	0.877472	-0.109498	0.886356	-0.25843	0.301698	-0.271899	0.0795192	-0.147493	0.491257	-0.183164	0.353001	AAA,AAA_11,AAA_12,AAA_19,AAA_30,DUF2075,IstB_IS21,PhoH,ResIII,UvrD-helicase	AAA,AAA_11,AAA_12,AAA_19,AAA_30,DUF2075,IstB_IS21,PhoH,ResIII,UvrD-helicase	GIN1	ZNFX1		Znfx1	dd_Smed_v4_10024_0_1
dd_Smed_v6_100246_0_1	1.36725	1	Inf	1	Inf	0.999905	1.25971	1	Inf	1	0.358236	1	#NAME?	1	#NAME?	1	-0.0270144	1	#NAME?	1	0.882875	1	-1.09739	1	-0.336895	1	-0.134556	1	-1.17157	1	-0.126136	1				PCID2		Pcid2	dd_Smed_v4_100246_0_1
dd_Smed_v6_10025_0_1	0.165208	1	-0.0813038	1	0.271947	0.455327	-0.171479	0.724624	0.0505994	1	-0.190579	0.655286	0.100315	1	0.233037	0.688471	0.326565	0.307709	-0.0919722	0.903382	0.0450588	1	-0.146197	0.964047	0.339775	0.386411	-0.010122	1	-0.206581	0.655388	-0.310728	0.355391							dd_Smed_v4_10025_0_1
dd_Smed_v6_10026_0_1	-0.0376665	1	-0.0770878	1	-0.0476109	1	0.0733882	0.880395	-0.251542	0.54758	-0.422594	0.0205153	0.0465849	1	0.099986	0.907081	0.136373	0.701718	0.153865	0.669824	0.397937	0.0288107	0.00716363	1	0.0900416	0.944246	0.247428	0.293512	-0.0600107	0.990646	0.0130089	1							dd_Smed_v4_10026_0_1
dd_Smed_v6_100263_0_1	0.867334	1	0.0726129	1	-0.199708	1	-1.253	0.837954	-0.885914	1	-1.5454	0.784473	0.167641	1	0.658847	1	1.50431	0.786833	1.35861	0.889482	1.14966	0.88973	-0.62708	1	-0.408194	1	-0.616026	1	-0.394635	1	-1.26308	0.941628	Na_H_Exchanger	Na_H_Exchanger		SLC9A3		Slc9a3	dd_Smed_v4_100263_0_1
dd_Smed_v6_100265_0_1	0.721488	1	0.947012	0.975098	-0.668036	1	0.555567	0.951214	0.0268918	1	0.881733	0.738889	-0.245815	1	0.451903	1	0.382783	0.968931	0.65453	0.88913	0.052717	1	-0.0202912	1	-0.937622	0.906587	0.216862	1	-0.0400657	1	0.212962	1							dd_Smed_v4_100265_0_1
dd_Smed_v6_100266_0_1	-0.81883	1	2.13674	1	1.42187	0.966585	1.24847	1	#NAME?	0.708367	-1.47083	0.749395	-2.77265	0.88305	-2.19335	0.683448	-2.67927	0.547615	-0.743041	1	0.203812	1	0.182921	1	0.0473532	1	-0.611973	1	#NAME?	0.567392	-0.448184	1	Abhydrolase_3,COesterase	Abhydrolase_3,COesterase		NLGN4X	Tab2	Nlgn2	dd_Smed_v4_100266_0_1
dd_Smed_v6_10027_0_1	-0.0286325	1	-0.204612	0.585204	0.00501239	1	-0.0389026	1	0.145779	0.699936	-0.354604	0.017389	0.213394	0.573798	0.144384	0.677201	0.192366	0.352464	0.0623072	0.92816	0.385449	0.00850414	0.0374151	1	0.178028	0.634347	0.182096	0.413968	0.236718	0.214199	0.0594767	0.949042	Acetyltransf_7,Chromo,MOZ_SAS,Tudor-knot,zf-MYST	Acetyltransf_7,Chromo,MOZ_SAS,Tudor-knot,zf-MYST	KAT6B	KAT8	Kat6b	Kat8	dd_Smed_v4_10027_0_1
dd_Smed_v6_100278_0_1	NA	NA	0.545728	1	Inf	1	NA	NA	Inf	1	-0.168241	1	Inf	1	NA	NA	NA	NA	NA	NA	Inf	1	Inf	0.919121	Inf	1	NA	NA	Inf	0.920527	Inf	1	7tm_1	7tm_1		GPR19		Gpr19	dd_Smed_v4_100278_0_1
dd_Smed_v6_10028_0_1	0.0474889	1	-0.216335	1	-0.379467	0.54498	-0.0989646	1	-0.519129	0.15419	-0.0640359	0.958676	0.338938	0.684794	0.726953	0.0223337	0.461335	0.187866	0.619964	0.0234537	0.589876	0.0309705	0.0751142	0.905045	0.299996	0.652472	0.314882	0.369823	0.053346	0.983523	0.478352	0.14449	Methyltransf_16,Methyltransf_31	Methyltransf_16,Methyltransf_31		CAMKMT	Ttc37	Camkmt	dd_Smed_v4_10028_0_1
dd_Smed_v6_10029_0_1	0.505484	0.000244794	0.598154	3.74509e-05	0.608985	4.299e-06	0.449454	0.00201487	0.535687	0.000115164	1.01069	3.63932e-17	-0.115187	0.942224	-0.372212	0.0177392	-0.188369	0.313807	-0.233288	0.17171	-0.673354	4.00957e-08	-0.0225165	1	-0.268711	0.2598	-0.2444	0.153429	-0.203085	0.231728	-0.16815	0.389762	DUF2959,LSDAT_euk,LSDAT_prok	LSDAT_euk,LSDAT_prok		TRPM1	Trpm7	Trpm3	dd_Smed_v4_10029_0_1
dd_Smed_v6_1003_0_1	1.10924	0.00464338	-0.0597983	1	-0.1188	1	0.565785	0.245227	0.304823	0.813078	0.778966	0.0416784	0.170589	1	0.572233	0.246493	-0.434541	0.429467	-1.2691	0.000252088	-1.82206	2.74833e-08	-0.998451	0.0445767	-0.655808	0.279768	-0.977998	0.0167833	-2.07352	7.19412e-10	-2.15234	3.11037e-10	Tetraspanin	Tetraspanin		TSPAN5		Tspan5	dd_Smed_v4_1003_0_1
dd_Smed_v6_10030_0_1	-0.0999594	1	-0.124247	1	0.0450795	1	0.29694	0.336216	-0.327865	0.28683	-0.358365	0.0922405	0.214667	0.774284	0.147815	0.730169	-0.087551	0.905778	0.0991023	0.878507	0.195397	0.49402	0.19038	0.871965	0.292854	0.313355	0.309349	0.27412	-0.128803	0.733761	-0.0630085	0.923519	WW	WW,zf-U1	TRAPPC13	WBP4		Wbp4	dd_Smed_v4_10030_0_1
dd_Smed_v6_100300_0_1	-0.939006	1	0.989839	1	0.888069	1	-0.155877	1	-0.708396	1	#NAME?	0.425548	0.0814877	1	-0.905696	1	1.20194	0.899707	1.36007	0.896011	0.948848	1	2.01033	1	0.921379	1	1.98507	0.793634	1.59068	0.907735	#NAME?	1				NFX1		Nfx1	dd_Smed_v4_100300_0_1
dd_Smed_v6_10031_0_1	-0.123523	0.930063	-0.119201	0.997089	-0.23468	0.224362	-0.277539	0.0814392	-0.37375	0.0112643	-0.687659	2.91617e-09	0.0603481	1	0.303764	0.0560537	0.627241	2.58289e-07	0.767114	7.69355e-11	0.852403	7.39364e-14	0.0646702	0.970739	0.192607	0.545779	0.473224	0.000557973	0.516887	6.39087e-05	0.288267	0.0681985	NAD_binding_7,Pyr_redox,Sacchrp_dh_NADP,Shikimate_DH,ThiF,UBA_e1_thiolCys	NAD_binding_7,Pyr_redox,Sacchrp_dh_NADP,Shikimate_DH,ThiF,UBA_e1_thiolCys	UBA2	UBA2	Uba2	Uba2	dd_Smed_v4_10031_0_1
dd_Smed_v6_100316_0_1	#NAME?	1	NA	NA	NA	NA	NA	NA	#NAME?	1	NA	NA	#NAME?	1	#NAME?	1	#NAME?	1	-0.131512	1	#NAME?	1	NA	NA	NA	NA	NA	NA	NA	NA	NA	NA	Actin	Actin	ACTA2	ACTG1		Actg1	dd_Smed_v4_100316_0_1
dd_Smed_v6_100318_0_1	Inf	1	NA	NA	NA	NA	NA	NA	Inf	1	1.48473	1	NA	NA	NA	NA	NA	NA	NA	NA	Inf	1	#NAME?	1	#NAME?	1	#NAME?	0.979086	-0.955936	1	0.611173	1	Topoisom_bac	Topoisom_bac		TOP3A	Mllt3	Top3a	dd_Smed_v4_100318_0_1
dd_Smed_v6_100319_0_1	-0.240607	1	-0.633433	1	-0.626268	1	-1.23604	0.979706	2.61434	0.673923	-1.64102	0.532614	0.986453	1	1.09261	0.994309	0.581026	1	-0.931589	1	2.0407	0.475395	0.593626	1	0.706946	1	-0.414406	1	1.92335	0.68516	0.640288	1	XRN_N	XRN_N	XRN2	XRN2		Xrn2	dd_Smed_v4_100319_0_1
dd_Smed_v6_10032_0_1	0.283218	0.517296	0.590962	0.00620633	0.275361	0.455382	0.0224183	1	0.536645	0.00979598	0.696936	8.06375e-05	-0.0818298	1	-0.127136	0.798027	0.085203	0.884061	0.245501	0.363716	-0.0865245	0.861056	0.225915	0.660886	-0.134993	0.866739	-0.175596	0.638058	0.498928	0.0117682	0.327194	0.166703		WD40	MYB	WDR60		Wdr60	dd_Smed_v4_10032_0_1
dd_Smed_v6_100326_0_1	1.02315	1	0.651513	1	2.10588	0.850351	1.33452	0.967356	1.71438	0.75478	0.719262	0.940872	0.85205	1	-1.54042	1	-0.667358	1	-0.649407	1	-0.126209	1	0.48041	1	-0.457701	1	-0.35599	0.997589	0.0418186	1	-0.430101	1							dd_Smed_v4_27845_0_1
dd_Smed_v6_100327_0_1	Inf	1	0.0442773	1	NA	NA	Inf	0.906438	#NAME?	0.893483	-0.780062	0.992064	Inf	0.617606	NA	NA	NA	NA	Inf	0.751293	Inf	0.411463	2.24766	0.97436	#NAME?	1	-0.104048	1	#NAME?	0.932507	0.820135	1							dd_Smed_v4_100327_0_1
dd_Smed_v6_10033_0_1	-0.0849231	1	-0.103138	1	-0.152303	0.642538	-0.0479429	0.927121	-0.210416	0.440213	-0.435468	0.0022289	-0.100033	0.969018	-0.00835517	1	0.066015	0.882216	0.0982549	0.795876	0.263309	0.0950074	-0.118248	0.90698	-0.075735	0.974105	0.102995	0.848401	-0.0272383	0.989332	-0.0872357	0.817975	Misat_Tub_SegII,Tubulin,Tubulin_2,Tubulin_3,Tubulin_C	Misat_Tub_SegII,Tubulin,Tubulin_2,Tubulin_3,Tubulin_C	TUBG2	TUBG1	Tubg2	Tubg1	dd_Smed_v4_10033_0_1
dd_Smed_v6_10034_0_1	-0.120445	0.928636	-0.088714	1	-0.252493	0.154653	-0.224737	0.160596	-0.0691053	0.97035	-0.281282	0.0410978	0.10009	0.93977	0.190336	0.347104	0.355317	0.0062992	0.415647	0.000910186	0.453409	0.000147635	0.131821	0.724983	0.0582884	1	0.251025	0.149253	0.466987	0.000182411	0.292572	0.0508142	HEAT,HEAT_2,TIP120	HEAT,HEAT_2,TIP120	GABBR2	INTS4	Fam102b	Ints4	dd_Smed_v4_10034_0_1
dd_Smed_v6_100347_0_1	0.682816	1	Inf	0.913648	-2.53889	0.659583	0.664067	1	-0.224127	1	-0.31289	1	#NAME?	0.942267	1.14866	0.949058	-0.0988762	1	-1.53439	0.946674	-1.53799	0.904893	-0.517686	1	-2.07305	0.895153	-0.117626	1	-2.44134	0.75306	-2.53369	0.662123				KIF2A		Kif2a	dd_Smed_v4_3087_0_1
dd_Smed_v6_10035_0_1	0.26061	0.927551	0.185018	1	0.398906	0.326141	0.34946	0.413463	0.0691977	1	0.28028	0.512997	0.0329124	1	-0.00231149	1	-0.240682	0.659397	-0.239536	0.699864	-0.0222911	1	-0.0426794	1	0.135984	0.940605	-0.151832	0.936041	-0.430948	0.243944	-0.00262044	1	TcfC						dd_Smed_v4_10035_0_1
dd_Smed_v6_100359_0_1	1.87383	1	1.24256	1	-0.263572	1	0.248466	1	-0.0151363	1	Inf	0.880993	1.60543	1	1.78456	0.972145	-0.145166	1	1.49515	0.961488	#NAME?	1	0.974163	0.945612	-0.352846	1	-1.77053	0.891752	-0.393824	1	-1.28875	0.948004			EMC3-AS1		Odf2		dd_Smed_v4_525_0_1
dd_Smed_v6_10036_0_1	0.0253465	1	0.0012843	1	0.00130149	1	-0.151294	0.575397	-0.125022	0.777534	-0.280766	0.051891	0.121426	0.927463	0.128713	0.704326	0.405419	0.00392043	0.265574	0.0976929	0.267122	0.0714954	0.0973638	0.853022	0.104668	0.968544	0.228778	0.193257	0.115206	0.65399	-0.0389896	0.954172	MA3	MA3	B4GAT1	EIF4G3	Dlx1	Eif4g1	dd_Smed_v4_10036_0_1
dd_Smed_v6_100364_0_1	1.21149	1	#NAME?	1	-1.91707	0.904164	Inf	1	Inf	0.836598	NA	NA	0.585965	1	1.00152	1	#NAME?	0.873768	#NAME?	0.882227	#NAME?	0.833291	#NAME?	0.81797	-2.12704	0.93263	-2.26776	0.822778	-0.472889	1	#NAME?	0.452508			EFCAB12				dd_Smed_v4_100364_0_1
dd_Smed_v6_10037_0_1	0.225041	0.706819	0.0794194	1	0.152053	0.708746	0.0696359	0.878275	-0.197292	0.642998	-0.337986	0.0704858	0.206624	0.777001	0.270384	0.313276	0.399856	0.0416913	0.416861	0.0300172	0.683661	2.15915e-05	0.0610022	1	0.197396	0.592683	0.24445	0.261006	-0.0054727	1	0.120633	0.767502	PAP_assoc	PAP_assoc		TENT4A	Sass6	Tent4a	dd_Smed_v4_10037_0_1
dd_Smed_v6_100370_0_1	NA	NA	NA	NA	NA	NA	NA	NA	NA	NA	NA	NA	NA	NA	NA	NA	NA	NA	NA	NA	NA	NA	NA	NA	NA	NA	NA	NA	NA	NA	NA	NA	CAP	CAP		GLIPR1L1		Glipr1l1	dd_Smed_v4_100370_0_1
dd_Smed_v6_100376_0_1	-0.0293217	1	#NAME?	1	0.556059	1	-0.772682	1	Inf	1	-0.808286	1	0.613138	1	-0.597171	1	-0.0984786	1	#NAME?	0.882022	0.611847	1	#NAME?	1	-0.0117904	1	-0.841839	1	-0.84647	1	-0.167117	1			MSH6		Nkain3	Pla2r1	dd_Smed_v4_100376_0_1
dd_Smed_v6_10038_0_1	-0.0500516	1	0.226571	0.534784	0.0127476	1	0.133904	0.606839	0.216115	0.397359	0.015987	1	-0.36863	0.0557107	-0.223056	0.302071	-0.327677	0.0343797	-0.138069	0.558177	-0.00364126	1	-0.0920076	0.91239	-0.160257	0.687194	-0.143722	0.571552	0.128098	0.687867	0.0623973	0.927787	zf-C2H2,zf-C2H2_11,zf-C2H2_4,zf-C2H2_6,zf-C2H2_jaz,zf-H2C2_2,zf_UBZ	DUF2197,LIM,TFIIS_C,Yippee-Mis18,Zn-ribbon_8,Zn_Tnp_IS1595,zf-AN1,zf-C2H2,zf-C2H2_11,zf-C2H2_2,zf-C2H2_4,zf-C2H2_6,zf-C2H2_jaz,zf-C2HE,zf-FCS,zf-H2C2_2,zf-met,zf_C2H2_ZHX,zf_UBZ,zinc_ribbon_15	ZEB2	ZEB1	Zeb1	Zeb1	dd_Smed_v4_10038_0_1
dd_Smed_v6_100387_0_1	Inf	1	#NAME?	1	Inf	1	-2.24212	0.860898	-1.13831	1	#NAME?	1	Inf	1	NA	NA	Inf	0.545246	Inf	0.90879	Inf	1	#NAME?	1	0.711441	1	-0.0591356	1	-0.181447	1	#NAME?	1	LytTR,Ribosomal_L10	LytTR,Ribosomal_L10		RPLP0		Rplp0	dd_Smed_v4_100387_0_1
dd_Smed_v6_10039_0_1	0.412385	0.352837	0.104099	1	0.0688076	1	0.498064	0.0792581	0.0212122	1	-0.320134	0.290197	-0.688528	0.0344084	-0.126157	1	0.200109	0.655839	-0.0392289	1	0.28916	0.351143	-0.996813	0.000275271	-0.469735	0.286224	0.285788	0.375762	-0.430402	0.105417	-0.44336	0.14078	zf-C2H2,zf-C2H2_4,zf-C2H2_6,zf-C2H2_jaz,zf-H2C2_2,zf-met	C1_4,Zn-ribbon_8,zf-C2H2,zf-C2H2_4,zf-C2H2_6,zf-C2H2_jaz,zf-H2C2_2,zf-met	OSR1	OSR1	Osr2	Osr1	dd_Smed_v4_10039_0_1
dd_Smed_v6_1004_0_1	-0.0381295	1	-0.0223651	1	0.0646835	0.879251	0.132428	0.608799	-0.0577875	0.983503	-0.152876	0.36006	-0.154391	0.650023	-0.117094	0.588575	-0.175252	0.282412	-0.115953	0.549181	0.0795344	0.742368	-0.138626	0.690103	-0.0142806	1	-0.00469441	1	-0.135611	0.444498	-0.0352118	0.956165	Peptidase_M16,Peptidase_M16_C	Peptidase_M16,Peptidase_M16_C		UQCRC2		Uqcrc2	dd_Smed_v4_1004_0_1
dd_Smed_v6_10040_0_1	0.397641	0.199759	0.756275	0.000887753	0.190216	0.642538	-0.112827	0.937834	0.998605	2.52e-06	1.31097	3.52009e-13	0.13496	0.994528	0.0661164	1	-0.235799	0.41672	-0.760035	0.000388143	-0.617777	0.0041973	0.493594	0.128773	-0.141309	0.911442	-0.746266	0.000303917	-0.159072	0.639268	0.295555	0.255202							dd_Smed_v4_10040_0_1
dd_Smed_v6_10041_0_1	-0.0673167	1	-0.214646	0.372795	-0.342797	0.062937	0.0385119	1	0.124001	0.762581	-0.0294176	1	-0.05416	1	0.124362	0.770143	-0.325241	0.0296521	-0.363089	0.00973443	-0.196159	0.246249	-0.201489	0.386909	-0.151118	0.681936	-0.219413	0.199034	-0.171772	0.372642	-0.15826	0.476492	Pro_CA		DYNC2LI1				dd_Smed_v4_10041_0_1
dd_Smed_v6_10042_0_1	0.0722555	1	0.117185	1	0.161789	0.769239	0.210688	0.583549	-0.081218	1	-0.791986	3.24707e-05	-0.0591538	1	-0.0125561	1	0.0822046	0.920337	0.154733	0.680151	0.956236	1.77662e-07	-0.0142243	1	0.0769778	1	0.220637	0.587778	0.00125932	1	0.0919947	0.926259	LRR_1,LRR_4,LRR_8	LRR_1,LRR_4,LRR_8	NDUFA2	LRRC4B	Gm38394	Lrrc4b	dd_Smed_v4_10042_0_1
dd_Smed_v6_100427_0_1	NA	NA	NA	NA	Inf	1	#NAME?	0.91128	NA	NA	Inf	1	NA	NA	NA	NA	Inf	0.877059	NA	NA	NA	NA	NA	NA	Inf	1	NA	NA	NA	NA	Inf	1							dd_Smed_v4_44658_0_2
dd_Smed_v6_10043_0_1	0.0930051	1	-0.047118	1	0.13397	0.887603	0.0176355	1	0.0687031	1	0.472957	0.0415883	-0.0787893	1	-0.28373	0.356987	-0.509055	0.0290391	-0.723154	0.000412831	-0.841282	1.75765e-05	-0.218912	0.872939	-0.242765	0.603847	-0.584424	0.00688845	-0.747456	0.000374657	-0.461331	0.0449532			MIPOL1				dd_Smed_v4_10043_0_1
dd_Smed_v6_10044_0_1	0.0899226	1	-0.215777	0.743477	0.0708922	1	0.073068	0.96008	0.29001	0.373993	0.16528	0.601738	0.109548	1	-0.194027	0.660587	-0.631122	0.00157586	-0.98666	6.63965e-08	-0.763323	2.05725e-05	-0.196151	0.735352	-0.213057	0.726782	-0.647977	0.00152431	-0.786573	9.50882e-05	-0.687966	0.000446356					Oxgr1		dd_Smed_v4_10044_0_1
dd_Smed_v6_10045_0_1	0.187536	0.552601	0.145521	0.897515	0.0642504	0.92117	0.215109	0.23761	0.124565	0.722402	0.119212	0.587595	0.30344	0.122661	0.494209	0.000245413	0.513048	5.32577e-05	0.488739	0.000112122	0.260492	0.0638759	0.261425	0.293297	0.370923	0.0175331	0.540621	2.2398e-05	0.425768	0.00134869	0.192168	0.315652	APH,Choline_kinase,Kdo,Kinase-like,Pkinase,Pkinase_Tyr	APH,Choline_kinase,Kdo,Kinase-like,Pkinase,Pkinase_Tyr,RIO1	DYRK2	DYRK2	Dyrk3	Dyrk2	dd_Smed_v4_10045_0_1
dd_Smed_v6_100457_0_1	#NAME?	1	Inf	1	NA	NA	NA	NA	NA	NA	Inf	0.694944	#NAME?	1	#NAME?	0.982339	#NAME?	0.911236	#NAME?	0.915284	#NAME?	0.883419	Inf	0.886356	NA	NA	NA	NA	NA	NA	Inf	0.742181	Tubulin	Tubulin		TUBAL3		Tubal3	dd_Smed_v4_100457_0_1
dd_Smed_v6_100458_0_1	NA	NA	NA	NA	NA	NA	NA	NA	NA	NA	NA	NA	NA	NA	NA	NA	NA	NA	NA	NA	NA	NA	NA	NA	NA	NA	NA	NA	NA	NA	NA	NA							dd_Smed_v4_100458_0_1
dd_Smed_v6_10046_0_1	0.458955	0.0230934	0.286177	0.712546	0.413195	0.0425462	0.861117	9.36582e-07	0.405706	0.103412	0.47552	0.0078909	-0.115808	0.989923	0.0822437	0.934853	-0.674606	0.000292137	-0.506302	0.00844356	-0.448476	0.0157975	-0.288586	0.228562	0.0364833	1	-0.272444	0.276161	-0.559552	0.00137315	-0.431911	0.0248452							dd_Smed_v4_10046_0_1
dd_Smed_v6_10047_0_1	0.226657	0.975044	0.310936	0.539654	-0.0938879	0.994736	0.434863	0.172234	0.364864	0.536241	0.461542	0.116418	-0.0173852	1	0.295048	0.499172	-0.0745973	0.952855	-0.113032	0.903563	0.257704	0.505228	0.0668932	0.951063	-0.0254967	1	0.133609	0.805475	0.0251749	1	0.492589	0.109479	FOP_dimer,LisH_2	FOP_dimer,LisH_2	FOPNL	FOPNL	Mterf1a	Fopnl	dd_Smed_v4_10047_0_1
dd_Smed_v6_10048_0_1	-0.427861	0.00148044	-0.164023	0.708713	-0.454449	0.000964021	-0.382381	0.0125051	-0.0374527	1	-0.276279	0.0444277	-0.0409815	1	0.0243914	1	-0.0749619	0.798695	-0.142993	0.461537	-0.111736	0.581039	0.222857	0.355155	-0.00219642	1	-0.0294817	1	0.247415	0.114117	0.039846	0.954917	Lig_chan,Lig_chan-Glu_bd	Lig_chan,Lig_chan-Glu_bd		GRIA4		Gria4	dd_Smed_v4_10048_0_1
dd_Smed_v6_100481_0_1	-1.45681	1	-1.52545	1	1.21439	0.974583	1.25864	0.930183	#NAME?	0.985532	-1.31859	1	0.474714	1	-0.551993	1	0.309115	1	-0.0789572	1	-0.102874	1	0.406073	1	2.1192	0.977179	3.02456	0.590703	#NAME?	1	0.0353422	1							dd_Smed_v4_100481_0_1
dd_Smed_v6_100485_0_1	1.24419	1	-2.21642	1	#NAME?	1	0.89089	0.919738	-0.668218	1	-1.36795	0.606303	1.21414	1	-1.42219	1	0.907873	0.990847	1.97054	0.544428	2.37756	0.296821	-2.24648	0.972061	#NAME?	0.56199	0.554571	0.97892	0.0581322	1	-0.234584	1	Glyco_hydro_31	Glyco_hydro_31	SI	GAA		Gaa	dd_Smed_v4_100485_0_1
dd_Smed_v6_10049_0_1	0.0856149	1	0.177126	0.683818	-0.265481	0.145581	-0.271314	0.106606	-0.0441843	1	-0.617026	2.13447e-07	0.160898	0.736973	0.551491	2.00828e-05	0.610395	1.25874e-06	0.642014	2.39124e-07	1.14479	1.42486e-23	0.252409	0.264036	0.200395	0.437893	0.253466	0.154512	0.512215	0.000119154	0.442151	0.00124499	CUB,Ldl_recept_a	CUB,Ldl_recept_a		LRP3		Cubn	dd_Smed_v4_10049_0_1
dd_Smed_v6_1005_0_1	1.49471	0.0834537	0.214693	1	-0.154055	1	1.02628	0.276532	0.972163	0.464524	0.325248	0.867691	-0.031892	1	0.693402	0.516681	-1.4382	0.0519226	-2.18831	0.000837666	-3.21492	4.18139e-07	-1.31191	0.280557	-0.955363	0.504576	-1.90662	0.0074053	-2.71086	2.33284e-05	-4.38438	6.74467e-11							dd_Smed_v4_1005_0_1
dd_Smed_v6_10050_0_1	-0.118298	1	-0.114397	1	0.155725	1	-0.662596	0.392165	-0.796992	0.345255	0.400176	0.581831	0.561918	0.678937	0.139067	1	0.556522	0.397288	0.305905	0.79638	0.405555	0.625442	0.565818	0.479465	0.413089	0.900625	0.0122239	1	-0.372789	0.784325	0.924028	0.0886213	DUF872,Phage_holin_3_6	DUF872,Phage_holin_3_6		TMEM230		Tmem230	dd_Smed_v4_10050_0_1
dd_Smed_v6_10051_0_1	-0.0701158	1	-0.0698858	1	0.141707	0.92628	-0.0108974	1	-0.176892	0.522591	0.35827	0.0174817	-0.0203885	1	-0.395293	0.0191656	-0.569675	2.23172e-05	-0.573389	1.46496e-05	-0.933855	6.00822e-14	-0.0201585	1	-0.183469	0.469926	-0.510456	0.000527403	-0.680164	3.072e-07	-0.505469	0.000449522	RBP_receptor	RBP_receptor	XIRP2	STRA6		Stra6l	dd_Smed_v4_10051_0_1
dd_Smed_v6_100519_0_1	-1.61809	1	#NAME?	0.960985	2.78787	0.904348	0.334663	1	#NAME?	1	#NAME?	0.818386	0.452675	1	-2.03793	1	-0.71943	1	-1.75246	0.956999	-0.701551	1	#NAME?	1	2.36803	0.911392	1.23332	0.947129	#NAME?	1	#NAME?	1							dd_Smed_v4_32794_0_1
dd_Smed_v6_10052_0_1	0.14411	0.941893	0.100182	1	0.281889	0.311167	0.0187683	1	0.136371	0.829383	0.368991	0.04325	-0.140037	0.955278	-0.384663	0.0806078	-0.330498	0.114599	-0.398431	0.0383703	-0.300506	0.135561	-0.183965	0.578555	-0.246884	0.512402	-0.45584	0.0146957	-0.40617	0.034912	-0.0756245	0.896979							dd_Smed_v4_10052_0_1
dd_Smed_v6_100524_0_1	NA	NA	NA	NA	NA	NA	NA	NA	NA	NA	NA	NA	NA	NA	NA	NA	NA	NA	NA	NA	NA	NA	NA	NA	NA	NA	NA	NA	NA	NA	NA	NA	ApoLp-III,Apolipoprotein,BLOC1_2,DUF948,ExsD,Phasin,Prp19	ApoLp-III,Apolipoprotein,BLOC1_2,CCDC-167,DUF948,ExsD,FAA_hydro_N_2,FlgN,Lipoprotein_6,Phasin,Prp19,Tup_N,YojJ,YtxH	APOA1	APOA1	Apoa1	Apoa1	dd_Smed_v4_100524_0_1
dd_Smed_v6_10053_0_1	0.137965	1	0.0739163	1	0.112901	0.885783	0.318417	0.243179	-0.121723	0.889633	-0.443208	0.0299476	0.239247	0.755009	0.365601	0.138263	0.386898	0.103913	0.425084	0.0476747	0.886414	4.1228e-07	0.175198	0.636655	0.340537	0.189564	0.567349	0.00458716	0.165396	0.647118	0.305241	0.20284	DUF2407,Rad60-SLD,Rad60-SLD_2,UBA,UBA_3,ubiquitin	DUF1421,DUF2407,UBA,UBA_3,ubiquitin	PAQR9	RAD23B		Rad23b	dd_Smed_v4_10053_0_1
dd_Smed_v6_10054_0_1	0.287275	0.965784	0.0111594	1	0.665062	0.0866121	0.484481	0.288584	0.094854	1	-0.0729361	1	-0.0511166	1	-0.386504	0.503418	-0.275671	0.629021	-0.182827	0.870045	0.197474	0.770809	-0.327232	0.851938	-0.00871638	1	-0.0784654	1	-0.375248	0.453616	-0.162737	0.90948	MIT,TPR_1,TPR_11,TPR_12,TPR_14,TPR_16,TPR_17,TPR_19,TPR_2,TPR_6,TPR_7,TPR_8,TPR_9	Fis1_TPR_C,MIT,TPR_1,TPR_11,TPR_12,TPR_14,TPR_15,TPR_16,TPR_17,TPR_19,TPR_2,TPR_6,TPR_7,TPR_8,TPR_9	SLC17A2	TTC1	Aff4	Ttc1	dd_Smed_v4_10054_0_1
dd_Smed_v6_10055_0_1	0.607841	3.02522e-05	0.755657	1.16081e-06	0.717457	3.7431e-07	0.261343	0.186276	0.786376	9.12e-09	0.589099	2.5752e-05	0.0262383	1	-0.136912	0.725127	-0.00812289	1	-0.129158	0.643571	-0.111222	0.674896	0.174054	0.83165	-0.0272957	1	-0.354621	0.0300046	0.0493771	0.936828	-0.129964	0.58417	Pkinase,Pkinase_Tyr	ABC1,Pkinase,Pkinase_Tyr	DYRK3	DYRK2	Dyrk3	Dyrk2	dd_Smed_v4_10055_0_1
dd_Smed_v6_100558_0_1	Inf	1	NA	NA	#NAME?	1	NA	NA	Inf	1	#NAME?	0.758437	NA	NA	Inf	1	NA	NA	NA	NA	Inf	0.810913	#NAME?	1	#NAME?	1	#NAME?	1	1.12025	1	#NAME?	1	Lig_chan-Glu_bd,SBP_bac_3	Lig_chan-Glu_bd,SBP_bac_3	ANKRD13C	GRIN3A	Ankrd13c	Grin3a	dd_Smed_v4_100558_0_1
dd_Smed_v6_10056_0_1	0.0336908	1	0.0368194	1	0.11336	0.785549	0.283288	0.311208	-0.112785	0.964353	-0.407192	0.0394462	0.267318	0.614704	0.392381	0.101619	0.29992	0.213754	0.331529	0.144075	0.659779	0.000171791	0.270447	0.48044	0.472051	0.0217843	0.549517	0.00470089	0.185053	0.484382	0.218896	0.462784	RPAP2_Rtr1	RPAP2_Rtr1		RPAP2		Rpap2	dd_Smed_v4_10056_0_1
dd_Smed_v6_100573_0_1	-0.0665889	1	-1.22684	1	0.0428606	1	2.26541	0.529932	2.18887	0.331095	2.13328	0.250454	0.350625	1	0.692044	0.969359	-1.66886	0.700362	-0.500021	1	-0.799333	0.95776	-0.809628	1	0.801494	1	0.663136	0.980938	1.75544	0.344128	1.40054	0.510091	Sina,zf-TRAF	Sina,zf-TRAF		CYHR1		Cyhr1	dd_Smed_v4_100573_0_1
dd_Smed_v6_100575_0_1	-0.718015	1	NA	NA	0.225168	1	-1.2503	1	NA	NA	Inf	0.92028	#NAME?	0.994528	-2.05841	1	-0.739907	1	#NAME?	0.763308	#NAME?	0.703354	#NAME?	1	-1.11523	1	-1.27219	1	#NAME?	0.938322	-0.363082	1			ACTA2	ACTB		Actg2	dd_Smed_v4_100575_0_1
dd_Smed_v6_10058_0_1	0.108714	1	0.289287	0.612401	0.467285	0.0254326	0.132618	0.755047	0.326194	0.296511	0.158999	0.622502	0.1206	0.965022	-0.300368	0.264101	-0.144819	0.64802	-0.371165	0.0803059	-0.335776	0.0994169	0.301174	0.472982	0.058203	1	-0.120915	0.773836	-0.153686	0.581835	-0.285491	0.232348	DUF4550	DUF4550	EML4	KIAA1257	Birc5	1810020O05Rik	dd_Smed_v4_10058_0_1
dd_Smed_v6_10059_0_1	-0.105841	1	-0.112902	1	0.221327	0.341369	0.00836391	1	-0.0395588	1	0.0764484	0.86455	-0.334519	0.112854	-0.351319	0.0295444	-0.529688	0.000211869	-0.656549	1.46474e-06	-1.00664	2.93051e-14	-0.34158	0.157118	-0.0241508	1	-0.415483	0.00681163	-0.590266	2.40793e-05	-0.824353	2.44133e-09							dd_Smed_v4_10059_0_1
dd_Smed_v6_1006_0_1	-0.0388001	1	-0.151543	0.788589	-0.446369	0.000157727	-0.165873	0.353436	-0.0764812	0.923196	-0.196103	0.160304	0.406041	0.00190424	0.894242	2.70998e-17	0.697011	3.63619e-11	0.566159	1.5568e-07	0.348355	0.0020479	0.293299	0.0571852	0.486673	0.000107299	0.569938	2.91707e-07	0.528478	1.86789e-06	0.191052	0.22579	Cation_ATPase,Cation_ATPase_C,Cation_ATPase_N,E1-E2_ATPase,HAD,Hydrolase,Hydrolase_3	Cation_ATPase,Cation_ATPase_C,Cation_ATPase_N,E1-E2_ATPase,HAD,Hydrolase,Hydrolase_3,IDH	ATP2A1	ATP2A2	Atp2a1	Atp2a2	dd_Smed_v4_1006_0_1
dd_Smed_v6_10060_0_1	0.0474697	1	-0.0103235	1	-0.0785909	1	0.0581246	1	-0.305724	0.401073	-0.164719	0.607588	0.00158809	1	0.428167	0.0946032	0.324897	0.230619	0.575844	0.00501785	0.561102	0.00468397	-0.056205	1	0.302106	0.372332	0.335552	0.23184	0.22265	0.452373	0.348914	0.171161	DUF3128,UPF0203	Cmc1,DUF3128,UPF0203	FAM47E	C22orf39	Bicd1	2510002D24Rik	dd_Smed_v4_10060_0_1
dd_Smed_v6_10061_0_1	0.0813714	1	0.284635	0.52305	-0.00168311	1	0.0641702	0.969696	0.203414	0.540356	0.0219728	1	-0.179569	0.781277	-0.0328578	1	0.0307755	1	0.0342897	1	0.0988833	0.744253	0.0236939	1	-0.115912	0.930154	0.0135743	1	0.156332	0.605388	0.0394847	1	Innexin	Innexin					dd_Smed_v4_10061_0_1
dd_Smed_v6_100615_0_1	Inf	1	#NAME?	1	NA	NA	NA	NA	NA	NA	NA	NA	Inf	1	NA	NA	NA	NA	NA	NA	NA	NA	#NAME?	1	#NAME?	1	#NAME?	1	#NAME?	1	#NAME?	1							dd_Smed_v4_100615_0_1
dd_Smed_v6_10062_0_1	0.270742	0.121162	0.328958	0.0850618	0.223368	0.257597	0.341466	0.0231436	0.475659	0.000261675	0.619538	9.2971e-08	-0.12798	0.866748	-0.0589887	0.96463	-0.185588	0.282399	-0.345476	0.00930918	-0.514511	1.17491e-05	-0.0697641	0.904365	-0.106363	0.873917	-0.114865	0.624605	-0.140559	0.456631	-0.165715	0.365096	Ank_2,Ank_3,Ank_4,Arm,HEAT	Ank,Ank_2,Ank_3,Ank_4,Ank_5,Arm,HEAT,HEAT_2		ANKAR	Mpdz	Ankar	dd_Smed_v4_10062_0_1
dd_Smed_v6_100629_0_1	-0.0976729	1	-1.05054	1	-0.413624	1	0.145046	1	-0.771959	1	2.53285	0.584098	1.75726	0.918887	1.27461	0.90185	-0.0257746	1	0.930515	0.995722	-1.29687	1	0.804394	1	0.958656	1	0.216944	1	0.256228	1	1.33365	0.8371	Innexin	Innexin	LEF1		Lef1		dd_Smed_v4_100629_0_1
dd_Smed_v6_10064_0_1	-0.112661	1	-0.15071	0.861489	-0.360888	0.0215902	-0.204374	0.355487	-0.221472	0.344459	-0.296304	0.0509174	0.310549	0.190383	0.569483	4.46506e-05	0.60213	7.1688e-06	0.722115	1.62466e-08	0.692028	4.2488e-08	0.272501	0.341098	0.321257	0.171636	0.510418	0.000380672	0.613305	7.55076e-06	0.508386	0.000420962	BSD,PH_TFIIH	BSD,PH_TFIIH		GTF2H1		Gtf2h1	dd_Smed_v4_10064_0_1
dd_Smed_v6_100647_0_1	Inf	1	Inf	1	NA	NA	Inf	1	0.0402106	1	Inf	1	NA	NA	NA	NA	NA	NA	Inf	1	NA	NA	-1.51309	1	#NAME?	0.892289	-1.92759	0.965525	-1.96262	0.944933	-2.04328	0.891392							dd_Smed_v4_100647_0_1
dd_Smed_v6_10065_0_1	-0.124942	0.892235	-0.0543742	1	-0.103824	0.741262	-0.151154	0.491561	0.0383075	1	-0.233758	0.103206	0.026836	1	-0.026864	1	0.112652	0.620049	0.108392	0.660024	0.138682	0.431614	0.097404	0.851938	-0.00574618	1	0.0864394	0.793563	0.271641	0.0603038	0.0298668	1	CSN8_PSD8_EIF3K,SAC3_GANP	CSN8_PSD8_EIF3K,SAC3_GANP		MCM3AP		Mcm3ap	dd_Smed_v4_10065_0_1
dd_Smed_v6_100650_0_1	-0.0747159	1	-2.02645	1	Inf	0.996305	-0.853521	0.946385	-1.05103	1	#NAME?	1	1.09029	1	#NAME?	0.951769	1.08289	0.919643	-0.0716429	1	-1.12758	1	-0.861444	1	-0.209239	1	0.304086	1	-1.04796	1	#NAME?	0.856872							dd_Smed_v4_1381_0_1
dd_Smed_v6_100658_0_1	-0.0718074	1	#NAME?	1	Inf	1	-0.872912	0.977799	-1.84765	0.964722	#NAME?	0.611967	0.659648	1	#NAME?	0.95055	1.45872	0.834475	1.04882	1	0.440817	1	#NAME?	1	-0.85332	1	0.657611	1	-0.727019	1	#NAME?	0.854293
dd_Smed_v6_10066_0_1	0.00308427	1	-0.0360309	1	0.148848	0.643713	0.269036	0.129118	0.23679	0.235544	-0.18399	0.235989	-0.17795	0.628824	-0.375193	0.00824869	-0.326041	0.0178383	-0.341785	0.0106347	-0.100973	0.64618	-0.217065	0.233651	-0.229429	0.245686	-0.0600886	0.833344	-0.108079	0.582294	-0.288048	0.0385564	RabGAP-TBC	RabGAP-TBC	EVI5	EVI5L	Evi5	Evi5	dd_Smed_v4_10066_0_1
dd_Smed_v6_100663_0_1	NA	NA	NA	NA	Inf	1	NA	NA	NA	NA	NA	NA	NA	NA	NA	NA	NA	NA	NA	NA	NA	NA	NA	NA	Inf	1	NA	NA	NA	NA	NA	NA	SecY						dd_Smed_v4_100663_0_1
dd_Smed_v6_10067_0_1	-0.00107915	1	0.145416	1	-0.644729	0.798315	0.357157	0.969696	0.822993	0.708281	0.65956	0.524184	-0.267319	1	0.342391	0.935298	-0.391583	0.886007	-0.620214	0.652803	-0.197077	1	-0.120824	1	-0.301259	1	-0.0333464	1	0.203858	1	0.463562	0.724834							dd_Smed_v4_10067_0_1
dd_Smed_v6_10068_0_1	-0.00518209	1	-0.276176	0.904104	0.359193	0.415885	0.366855	0.311886	-0.293414	0.583508	-0.275298	0.404616	-0.259234	0.786742	-0.43881	0.189992	-0.398672	0.200864	-0.182559	0.709198	0.0586832	0.99741	-0.530227	0.212038	-0.0744351	1	-0.0266355	1	-0.470791	0.101823	-0.211433	0.652487	Cons_hypoth95,DNA_methylase,FmrO,FtsJ,MTS,Methyltransf_11,Methyltransf_12,Methyltransf_25,Methyltransf_31,N6_Mtase,PrmA,UPF0020	Cons_hypoth95,DNA_methylase,FmrO,FtsJ,MTS,Methyltransf_11,Methyltransf_12,Methyltransf_23,Methyltransf_25,Methyltransf_31,N6_Mtase,PrmA,UPF0020	LRRC2	METTL5	Nol4	Mettl5	dd_Smed_v4_10068_0_1
dd_Smed_v6_10069_0_1	-0.115714	0.936567	-0.170359	0.746135	-0.225676	0.212407	-0.19102	0.276861	-0.133287	0.681861	-0.362069	0.00384159	0.166646	0.64151	0.226747	0.190024	0.373911	0.00377499	0.336397	0.0105548	0.384064	0.00163143	0.112001	0.789782	0.116785	0.871679	0.298605	0.0512525	0.318823	0.0207945	0.137709	0.534475	DEAD,DSHCT,Helicase_C,T2SSE,rRNA_proc-arch	DEAD,DSHCT,Helicase_C,T2SSE,rRNA_proc-arch	MTREX	MTREX	Mtrex	Mtrex	dd_Smed_v4_10069_0_1
dd_Smed_v6_100699_0_1	Inf	1	2.81852	0.9648	#NAME?	0.786094	-1.58168	0.996599	Inf	0.966077	0.658439	1	Inf	1	Inf	0.746506	Inf	0.714941	NA	NA	Inf	1	3.38177	0.817293	#NAME?	1	0.531993	1	1.31185	1	1.10354	1							dd_Smed_v4_100699_0_1
dd_Smed_v6_1007_0_1	-0.0997835	0.964204	-0.0562977	1	-0.0716141	0.895012	-0.253875	0.0760777	-0.0659127	0.950867	-0.0746764	0.760516	0.038872	1	0.016797	1	0.121861	0.525726	0.198624	0.171384	0.17353	0.21888	0.0823578	0.866707	0.0449665	1	-0.0322296	0.956321	0.232495	0.0898284	0.198637	0.19595	FoP_duplication				Phax		dd_Smed_v4_1007_0_1
dd_Smed_v6_10070_0_1	-0.192271	0.544237	-0.0950089	0.911015	-0.19583	0.284726	-0.0455613	0.942026	-0.146267	0.642635	-0.264595	0.0517321	-0.162602	0.713413	-0.147437	0.631936	0.0562815	0.900217	0.0638269	0.878016	-0.0270627	1	-0.0653402	0.897582	-0.150996	0.620981	0.202991	0.289779	0.10983	0.662745	-0.0993866	0.679165	BAR_3,PH,RhoGAP	BAR_3,PH,RhoGAP,SH3_2,SH3_9		ARHGAP26		Arhgap26	dd_Smed_v4_10070_0_1
dd_Smed_v6_100703_0_1	-0.0449778	1	#NAME?	0.619405	-0.663688	0.892001	-0.169895	1	0.488543	1	-0.22738	1	-0.196389	1	0.474117	0.972145	-0.311727	1	-0.791818	0.903455	0.360537	1	#NAME?	0.501494	-0.144594	1	-0.436644	1	-0.258297	1	0.178135	1	Transposase_1				Zranb2		dd_Smed_v4_75715_0_2
dd_Smed_v6_100708_0_1	-1.26724	1	-1.31752	1	2.0763	0.851993	-1.50536	0.878275	0.1058	1	-3.19082	0.324294	-0.139266	1	-1.97773	0.852663	0.285025	1	-0.557475	1	0.190403	1	-0.189538	1	1.36582	0.959547	0.0469101	1	0.815569	1	-1.73317	0.903149				ZBED5		Zbed5	dd_Smed_v4_36853_0_1
dd_Smed_v6_100712_0_1	Inf	1	Inf	1	-0.516815	1	Inf	0.92763	NA	NA	Inf	1	NA	NA	Inf	0.954844	NA	NA	NA	NA	NA	NA	0.498365	1	1.11746	1	1.46196	1	#NAME?	1	0.0353422	1	Orf78						dd_Smed_v4_9865_1_6
dd_Smed_v6_10072_0_1	-0.141824	0.884268	-0.0520971	1	-0.0522563	1	-0.272661	0.143905	0.0421499	1	0.0763963	0.825016	0.033858	1	-0.160605	0.6158	-0.00884466	1	-0.181808	0.387687	-0.211091	0.200491	0.123585	0.933248	-0.0710374	1	-0.139682	0.585156	0.00216567	1	0.00712895	1	PH_13,PH_16,PH_5,RhoGEF	PH_16,PH_5,RhoGEF		PLEKHG5	Bbx	Plekhg5	dd_Smed_v4_10072_0_1
dd_Smed_v6_10073_0_1	-0.132831	0.916051	-0.126993	0.852804	-0.152655	0.566237	-0.163373	0.531735	0.132533	0.720666	-0.105884	0.610894	0.128797	0.864357	0.114199	0.735829	0.240304	0.147888	0.142696	0.508993	0.218188	0.1469	0.134635	0.88021	0.0943748	0.989913	0.209762	0.250342	0.408059	0.00359604	0.245135	0.176615			SRCIN1				dd_Smed_v4_10073_0_1
dd_Smed_v6_10074_0_1	0.278452	0.431384	0.384948	0.16503	0.359733	0.068662	0.290322	0.248927	0.39787	0.0562906	0.123316	0.633895	-0.099561	1	0.0696381	1	-0.133941	0.707188	-0.193471	0.492203	0.229809	0.326432	0.00693483	1	0.150919	0.735109	-0.122072	0.779836	-0.0740533	0.959132	0.0746734	0.878332	Neuralized	Neuralized		NEURL2	Pkn2	Neurl2	dd_Smed_v4_10074_0_1
dd_Smed_v6_10075_0_1	0.0254202	1	0.26449	0.268595	-0.0436981	0.995931	-0.186884	0.331901	0.0202762	1	0.113795	0.596979	0.363296	0.0313552	0.415237	0.00375811	0.385938	0.00441844	0.49606	6.62832e-05	0.141403	0.446396	0.602366	2.41643e-05	0.346118	0.0654898	0.173635	0.460069	0.490916	0.000164323	0.229778	0.191403	Interfer-bind,Pur_ac_phosph_N,fn3	Pur_ac_phosph_N,fn3		ANOS1		Neo1	dd_Smed_v4_10075_0_1
dd_Smed_v6_10076_0_1	0.21613	1	-0.00278512	1	-0.508405	0.724856	0.056379	0.986167	-0.300955	0.953125	0.149451	0.951382	0.195414	1	0.505299	0.609893	-0.189032	0.974807	0.452314	0.611322	0.459195	0.540115	-0.023501	1	-0.219236	1	-0.348783	0.956321	-0.0647708	1	0.392516	0.672306							dd_Smed_v4_10076_0_1
dd_Smed_v6_10078_0_1	-0.0594149	1	-0.0763225	1	-0.00324794	1	0.0879565	0.875073	0.0811633	0.921181	-0.123402	0.545879	0.0110663	1	-0.150081	0.633192	-0.141732	0.50886	-0.168608	0.376496	-0.12388	0.58445	-0.00584127	1	-0.093914	0.92659	0.00563946	1	-0.0280302	0.994311	-0.187867	0.320231	VRR_NUC	VRR_NUC		FAN1		Fan1	dd_Smed_v4_10078_0_1
dd_Smed_v6_100786_0_1	0.949208	1	#NAME?	1	NA	NA	#NAME?	1	#NAME?	1	NA	NA	-0.230126	1	#NAME?	1	-0.136742	1	0.866512	1	#NAME?	1	#NAME?	1	#NAME?	1	#NAME?	0.973856	#NAME?	0.956262	#NAME?	0.917832	Ldh_2				Mrc1		dd_Smed_v4_100786_0_1
dd_Smed_v6_10079_0_1	0.430784	0.0057627	0.49948	0.00121311	0.428184	0.00488341	0.269766	0.192963	0.544727	0.000106526	0.69038	1.03988e-07	0.0141876	1	0.233565	0.237865	0.19209	0.310433	0.205254	0.268166	-0.161439	0.463702	0.0828838	0.951952	0.230964	0.299213	0.0310723	1	0.319197	0.038444	0.0981569	0.75421	TPR_12,TPR_8,TPR_MalT,zf-MYND	TPR_12,TPR_2,TPR_8,TPR_MalT,zf-MYND	ZMYND12	ZMYND12	Zmynd12	Zmynd12	dd_Smed_v4_10079_0_1
dd_Smed_v6_100790_0_1	1.62777	1	#NAME?	1	0.959606	1	Inf	1	NA	NA	#NAME?	1	0.145189	1	0.071182	1	#NAME?	1	#NAME?	1	-0.0117057	1	#NAME?	0.951063	-0.596978	1	-1.73769	0.954182	#NAME?	0.70074	#NAME?	0.641897	AMP-binding_C	AMP-binding_C		ACSS3		Acss3	dd_Smed_v4_100790_0_1
dd_Smed_v6_100792_0_1	-0.34502	1	Inf	1	-0.318389	1	#NAME?	0.520681	Inf	0.824708	-2.6681	0.530225	#NAME?	1	-0.539038	1	1.35367	0.91648	#NAME?	0.876115	1.52979	0.823479	0.601549	1	-0.512407	1	#NAME?	0.93573	0.868302	1	-0.793286	1			NREP				dd_Smed_v4_100792_0_1
dd_Smed_v6_100799_0_1	0.520845	1	#NAME?	1	0.0648691	1	-0.172893	1	Inf	1	Inf	1	-0.225848	1	-1.87202	0.919872	-0.146689	1	#NAME?	0.527755	#NAME?	0.454704	#NAME?	0.71658	-2.32799	0.831272	-0.840426	0.992951	-2.69628	0.676156	-2.95736	0.586036				ACTB		Actg1	dd_Smed_v4_100799_0_1
dd_Smed_v6_1008_0_1	-0.0303714	1	-0.157278	0.699327	0.0969105	0.891692	-0.00836615	1	-0.0225455	1	0.13786	0.36566	-0.0843719	0.958381	-0.129633	0.596976	-0.162901	0.312682	-0.231282	0.0759682	-0.448568	3.23576e-05	-0.211278	0.308119	-0.00235067	1	-0.140895	0.400086	-0.223456	0.116895	-0.280336	0.0380256	Ribonuclease_T2	Ribonuclease_T2	FRYL	AL159163.1	Srp72	Gm49721	dd_Smed_v4_1008_0_1
dd_Smed_v6_10081_0_1	0.0923915	1	-0.0991441	1	-0.114629	0.966972	0.324179	0.298416	0.267471	0.510616	-0.203888	0.438028	-0.0126171	1	0.256988	0.496605	-0.0167413	1	-0.295184	0.291036	0.154584	0.630813	-0.204153	0.820128	0.049968	1	0.215046	0.60279	-0.120104	0.846976	-0.141695	0.729601	SNARE,Syntaxin	Syntaxin		STX5		Stx5a	dd_Smed_v4_10081_0_1
dd_Smed_v6_100811_0_1	Inf	1	0.0313923	1	Inf	1	NA	NA	Inf	1	#NAME?	1	Inf	1	NA	NA	NA	NA	NA	NA	Inf	1	0.265126	1	-1.18235	1	#NAME?	0.965394	-0.802149	1	#NAME?	0.899571			HOXB3				dd_Smed_v4_100811_0_1
dd_Smed_v6_10082_0_1	-0.114262	0.952074	-0.0984906	1	-0.132511	0.670218	-0.208898	0.260438	-0.175547	0.502498	-0.295466	0.0300028	0.132215	0.851657	0.14172	0.596976	0.265153	0.0804508	0.229044	0.133586	0.351899	0.00557616	0.147986	0.715086	0.123472	0.848221	0.170517	0.426442	0.167759	0.343544	0.170695	0.38975	AAA,AAA_11,AAA_14,AAA_16,AAA_17,AAA_18,AAA_22,AAA_24,AAA_25,AAA_28,AAA_29,AAA_33,AAA_5,AAA_7,ABC_tran,ATP-synt_ab,ATPase,ATPase_2,Cytidylate_kin,DAP3,DUF815,DnaB_C,Guanylate_kin,IstB_IS21,MMR_HSR1,Mg_chelatase,NACHT,NB-ARC,NTPase_1,Parvo_NS1,PduV-EutP,RNA_helicase,Rad17,RsgA_GTPase,RuvB_N,SKI,SRPRB,Sigma54_activat,T2SSE,TniB,TsaE,Viral_helicase1,Zeta_toxin,cobW,dNK	AAA,AAA_11,AAA_14,AAA_16,AAA_17,AAA_18,AAA_22,AAA_24,AAA_25,AAA_28,AAA_33,AAA_5,AAA_7,ABC_tran,ATPase,ATPase_2,DAP3,DUF815,DnaB_C,Guanylate_kin,IstB_IS21,KAP_NTPase,Mg_chelatase,NACHT,NB-ARC,Parvo_NS1,PhoH,RNA_helicase,Rad17,RuvB_N,Sigma54_activat,TsaE		NVL		Nvl	dd_Smed_v4_10082_0_1
dd_Smed_v6_100829_0_1	-0.11651	1	#NAME?	1	#NAME?	0.973594	NA	NA	#NAME?	0.929826	#NAME?	1	-0.83253	1	-0.152159	1	#NAME?	0.911471	0.599132	1	-1.2459	1	#NAME?	1	#NAME?	1	#NAME?	0.967803	#NAME?	0.946439	#NAME?	0.902642	DUF3986						dd_Smed_v4_30288_0_1
dd_Smed_v6_10083_0_1	0.172783	0.82473	0.683439	1.4302e-05	0.465741	0.00804957	0.573954	0.000429609	0.521666	0.00109295	0.578398	4.41503e-05	0.0381897	1	0.0290353	1	-0.0499662	0.966151	0.51441	0.000625205	0.103955	0.72677	0.548846	0.00190335	0.321994	0.190465	0.351205	0.0545465	0.863293	6.80973e-10	0.509571	0.00081518	EF-hand_1,EF-hand_5,EF-hand_6,EF-hand_7,EF-hand_8,EF-hand_9	EF-hand_1,EF-hand_5,EF-hand_6,EF-hand_7,EF-hand_8,EF-hand_9		CALM3		Calm1	dd_Smed_v4_10083_0_1
dd_Smed_v6_100839_0_1	#NAME?	1	#NAME?	1	-0.621048	1	0.7497	1	-0.236976	1	#NAME?	0.669832	0.0296451	1	1.2817	0.996519	-0.152131	1	0.00473775	1	1.45547	0.982917	NA	NA	Inf	1	Inf	0.893396	Inf	1	NA	NA							dd_Smed_v4_18590_0_2
dd_Smed_v6_10084_0_1	1.0566	0.0367198	0.505647	0.780887	-0.0153496	1	0.804155	0.0978585	-0.0441919	1	-0.192748	0.830198	-0.478061	0.783853	0.648385	0.254479	0.355862	0.62653	0.581076	0.282546	1.00683	0.0132553	-1.02902	0.100892	-0.423566	0.7295	0.103415	0.917301	-0.519718	0.339997	-0.242515	0.839818	Cytidylate_kin,Dynein_light,Nop	Dynein_light	DYNLL2	DYNLL2	Dynll2	Dynll2	dd_Smed_v4_10084_0_1
dd_Smed_v6_100841_0_1	NA	NA	NA	NA	NA	NA	NA	NA	NA	NA	NA	NA	NA	NA	NA	NA	NA	NA	NA	NA	NA	NA	NA	NA	NA	NA	NA	NA	NA	NA	NA	NA							dd_Smed_v4_5332_0_2
dd_Smed_v6_100848_0_1	Inf	1	0.358422	1	#NAME?	0.843442	Inf	1	#NAME?	1	#NAME?	1	Inf	1	Inf	0.803239	NA	NA	Inf	1	Inf	1	-1.16766	1	#NAME?	0.941614	-1.58216	1	#NAME?	0.800407	#NAME?	0.743995
dd_Smed_v6_10086_0_1	0.282868	0.13677	0.397945	0.0177815	0.386079	0.0106541	0.217086	0.285214	0.244674	0.240441	0.205466	0.249347	-0.159414	0.728401	-0.511051	0.000222419	-0.00595146	1	-0.120998	0.613008	-0.154541	0.414889	-0.0443365	1	-0.40784	0.0137643	-0.0717336	0.851747	-0.159192	0.394616	-0.231943	0.164502	LRR_4,LRR_6,LRR_8	LRR_4,LRR_6,LRR_8,LRR_9		LRRCC1		Lrrcc1	dd_Smed_v4_10086_0_1
dd_Smed_v6_100866_0_1	0.629821	1	-2.00456	0.557556	1.10277	0.999906	-0.825705	1	-1.61206	0.912649	Inf	0.279866	1.97023	0.770914	-0.514674	1	-0.57398	1	0.955698	0.920401	#NAME?	0.562318	-0.66415	0.97093	-0.0417251	1	-2.02951	0.750702	-1.28618	0.930965	0.214067	1	AAA_lid_1,Allene_ox_cyc	AAA_lid_1,Allene_ox_cyc		DNAH5		Dnah10	dd_Smed_v4_100866_0_1
dd_Smed_v6_10087_0_1	-0.0497816	1	-0.0232392	1	0.0688124	0.981496	-0.028759	1	-0.0832469	0.96767	-0.0805736	0.754964	-0.0396153	1	-0.226285	0.223567	-0.18874	0.287764	-0.254728	0.0908966	-0.143217	0.458146	-0.0130729	1	-0.107691	0.851985	-0.167717	0.457449	-0.288194	0.0771245	-0.174009	0.403229	ABC1,APH,Pkinase	ABC1,APH,Pkinase,WaaY		ADCK5	Lztfl1	Adck5	dd_Smed_v4_10087_0_1
dd_Smed_v6_10088_0_1	-0.025544	1	0.0998812	1	-0.221243	0.507876	-0.245625	0.3768	-0.0958747	0.930205	-0.0499732	0.94378	0.0232506	1	0.162954	0.681517	0.269784	0.170298	0.257081	0.191163	0.261184	0.170867	0.148676	0.855412	-0.0327442	1	0.0497027	0.900955	0.18675	0.410206	0.236755	0.286346	Muted						dd_Smed_v4_10088_0_1
dd_Smed_v6_10089_0_1	-2.33836	5.70119e-34	-2.3849	1.03097e-30	-2.31228	7.12685e-35	-1.80934	6.03968e-23	-1.74442	9.4e-20	-2.10787	1.27083e-25	0.0338696	1	0.272156	0.367385	0.18096	0.594385	-0.141204	0.767101	-0.505376	0.00615977	-0.0126684	1	0.298237	0.696729	0.709975	0.0132202	0.452732	0.184697	-0.274886	0.589952							dd_Smed_v4_10089_0_1
dd_Smed_v6_1009_0_1	-0.0552414	1	-0.0834334	1	-0.0760205	0.887603	-0.102138	0.66711	-0.00158303	1	0.0221827	0.991777	-0.00108943	1	0.00363625	1	-0.00465527	1	0.00736861	1	-0.0652597	0.806678	-0.0292814	1	-0.0171429	1	-0.0515517	0.902563	0.0610269	0.853794	0.0121644	1	L27,PDZ,PDZ_2,PDZ_6	L27,PDZ,PDZ_2,PDZ_6	LIN7C	LIN7B	Lin7c	Lin7b	dd_Smed_v4_1009_0_1
dd_Smed_v6_1009_1_1	-0.077947	1	-0.165069	0.964155	0.130552	0.812091	0.0904177	0.870822	-0.168192	0.677535	0.344677	0.0459081	-0.0714523	1	-0.27546	0.194981	-0.555167	0.000307452	-0.506261	0.00108279	-0.761442	6.78292e-08	-0.158574	0.883684	-0.0669602	1	-0.386803	0.0337175	-0.596506	0.000147193	-0.338818	0.0703501	Na_Ca_ex	Na_Ca_ex		SLC8B1	Gm14903	Slc8b1	dd_Smed_v4_1009_1_1
dd_Smed_v6_10090_0_1	0.0804398	1	0.0125011	1	0.328119	0.665476	0.50763	0.225468	0.354442	0.702253	-0.0226324	1	0.18915	1	0.0504505	1	-0.124689	0.937816	-0.110488	0.957261	0.0653009	1	0.121211	1	0.29813	0.667526	0.302501	0.505647	0.163515	0.887644	-0.0377713	1	ATP_bind_1	ATP_bind_1		GPN3		Gpn3	dd_Smed_v4_10090_0_1
dd_Smed_v6_10092_0_1	0.161956	0.743438	0.133016	0.921446	-0.116607	0.794984	-0.0119641	1	-0.0310476	1	-0.183427	0.262824	0.0696544	1	0.22671	0.235915	0.240138	0.142547	0.286438	0.0595698	0.477525	0.000125067	0.0407153	1	-0.0518524	1	0.0662181	0.861032	0.093435	0.73591	0.132143	0.593911	zf-C2H2,zf-C2H2_11,zf-C2H2_4,zf-H2C2_2	CHORD,DUF2197,IBR,Ogr_Delta,Raffinose_syn,zf-C2H2,zf-C2H2_11,zf-C2H2_4,zf-C2H2_8,zf-C2H2_aberr,zf-C2H2_jaz,zf-CGNR,zf-H2C2_2,zf-LYAR,zf-TRAF,zf_UBZ,zinc_ribbon_9	YY1	YY1	Mbtps2	Yy1	dd_Smed_v4_10092_0_1
dd_Smed_v6_100927_0_1	-0.800462	1	1.93052	0.807164	-2.96404	0.58131	-0.51271	0.973586	0.717575	1	-0.767091	0.854266	0.0759005	1	1.14298	0.919872	1.10345	0.826406	-0.499038	1	1.29483	0.713203	2.80688	0.466278	-1.0206	1	1.3912	0.950511	1.019	1	1.32821	0.91432					Ubxn2b		dd_Smed_v4_100927_0_1
dd_Smed_v6_100929_0_1	Inf	1	#NAME?	1	0.356681	1	Inf	0.605101	Inf	1	Inf	0.721509	Inf	1	Inf	0.617819	NA	NA	NA	NA	NA	NA	#NAME?	0.97436	0.560037	1	0.340622	1	-1.62665	1	-0.171234	1	AMP-binding	AMP-binding				Acss3	dd_Smed_v4_100929_0_1
dd_Smed_v6_10093_0_1	0.30188	0.814496	0.143801	1	0.320975	0.430228	0.129731	0.849177	-0.044014	1	0.25689	0.469781	-0.18611	1	-0.113801	0.9678	-0.184541	0.73454	-0.0742715	0.988994	0.0806743	0.96826	-0.34419	0.755148	-0.0947061	1	-0.35669	0.455957	-0.420166	0.260588	0.0356839	1	SRAP	SRAP	SLC8A1	HMCES		Hmces	dd_Smed_v4_10093_0_1
dd_Smed_v6_100930_0_1	0.926357	1	NA	NA	NA	NA	#NAME?	1	#NAME?	1	0.0536687	1	#NAME?	1	#NAME?	1	0.156491	1	0.0455418	1	2.27304	0.828673	#NAME?	1	#NAME?	1	#NAME?	0.965203	#NAME?	0.943524	1.40035	0.936153		Vps4_C	VCP	VCP	Vcp	Vcp	dd_Smed_v4_100930_0_1
dd_Smed_v6_100932_0_1	-1.06802	1	-1.51793	1	1.54373	0.81486	-0.385846	1	#NAME?	0.983384	-1.29506	0.842865	-0.748387	1	-0.958696	0.963398	-0.714936	0.990803	-1.31598	0.878362	0.160687	1	-1.19829	1	1.65305	0.93262	-0.0327626	1	#NAME?	0.719797	-0.0663558	1							dd_Smed_v4_99860_0_1
dd_Smed_v6_10094_0_1	-0.062836	1	0.155116	0.969474	0.291662	0.130091	0.0130429	1	0.24688	0.337347	0.296155	0.0597984	0.0037014	1	-0.402589	0.0177392	-0.238646	0.214925	-0.368849	0.0186621	-0.22829	0.176642	0.221654	0.61429	-0.048091	1	-0.162768	0.590703	-0.0591329	0.895381	0.130701	0.638247	7tm_2,GPS	7tm_2,GPS	C15orf65	ADGRL3		Adgrl3	dd_Smed_v4_10094_0_1
dd_Smed_v6_100945_0_1	-0.799244	1	1.22628	1	0.306526	1	-0.146569	1	#NAME?	1	-1.99592	0.761711	-1.75307	1	-1.07494	1	-0.0798327	1	-1.50298	0.956821	0.247365	1	0.272454	1	0.0308345	1	0.572843	1	#NAME?	0.920527	-0.949312	1					Gm6706		dd_Smed_v4_100945_0_1
dd_Smed_v6_10095_0_1	-0.0523179	1	-0.115369	0.93556	-0.156638	0.60751	0.0747411	0.829811	0.091544	0.937153	-0.215719	0.245407	0.312638	0.176308	0.334656	0.0408359	0.321417	0.0566662	0.180147	0.380169	0.340844	0.0255532	0.249587	0.5018	0.230336	0.4251	0.448476	0.00293612	0.324009	0.0580961	0.177442	0.481376	COMM_domain,Phosphodiest	COMM_domain,Metalloenzyme,PglZ,Phosphodiest,Sulfatase	PIGG	PIGG	Pigg	Pigg	dd_Smed_v4_10095_0_1
dd_Smed_v6_100951_0_1	Inf	1	#NAME?	1	-1.54714	1	-1.05696	0.916814	-1.19393	1	#NAME?	0.607744	Inf	1	Inf	0.912397	Inf	0.277542	Inf	0.547435	Inf	0.675232	#NAME?	1	-1.24238	1	0.669015	1	-0.0606407	1	#NAME?	0.852731	Tubulin	Tubulin		TUBB8		Tubb4b	dd_Smed_v4_100951_0_1
dd_Smed_v6_100959_0_1	NA	NA	NA	NA	NA	NA	NA	NA	NA	NA	NA	NA	NA	NA	NA	NA	NA	NA	NA	NA	NA	NA	NA	NA	NA	NA	NA	NA	NA	NA	NA	NA	Alg14						dd_Smed_v4_73488_0_1
dd_Smed_v6_10096_0_1	0.131707	0.903822	-0.188372	0.711761	0.0727718	0.954939	0.0831012	0.869202	-0.0626954	1	-0.271441	0.0899496	-0.203522	0.606518	-0.28973	0.120513	-0.127102	0.607897	-0.15596	0.491554	0.127355	0.556008	-0.523601	0.00156864	-0.348665	0.0629889	-0.175708	0.398461	-0.350362	0.0264807	-0.275792	0.109055	VWA_2	VWA,VWA_2		INTS14	Axin2	Ints14	dd_Smed_v4_10096_0_1
dd_Smed_v6_100966_0_1	Inf	1	1.18988	1	-1.80926	0.251318	-1.36706	0.37431	-1.59842	0.240139	-2.83692	7.13072e-05	Inf	0.88068	Inf	0.00250976	Inf	0.000215193	Inf	2.67108e-05	Inf	1.37347e-09	1.80339	0.677122	1.37608	0.969644	2.19912	0.281608	2.26211	0.241168	2.12524	0.344362	p450	p450			Il1r1	Cyp2a22	dd_Smed_v4_100966_0_1
dd_Smed_v6_100967_0_1	0.986327	1	Inf	0.687778	0.139178	1	Inf	0.890991	#NAME?	0.987597	#NAME?	0.619592	#NAME?	1	1.57312	1	#NAME?	1	1.11701	1	1.59675	0.969708	1.54497	0.933712	0.725975	1	0.127768	1	#NAME?	0.920527	#NAME?	0.85711	Methyltransf_21				Enpp1		dd_Smed_v4_100967_0_1
dd_Smed_v6_10097_0_1	-0.0121213	1	0.0545525	1	-0.128336	0.746682	-0.120078	0.709872	0.0646255	0.980291	-0.239585	0.129307	0.0233029	1	-0.0406387	0.984496	-0.164897	0.428346	-0.11319	0.634983	0.328974	0.0156682	0.0899766	0.887313	-0.156853	0.657837	-0.272853	0.126208	-0.0364432	0.969608	0.10151	0.701897	Bestrophin,PH_18	Bestrophin,PH_18		BEST3		Best2	dd_Smed_v4_10097_0_1
dd_Smed_v6_10098_0_1	0.505112	0.717747	0.479253	0.788234	-0.0381694	1	-0.580003	0.245526	-0.543378	0.408129	-0.215409	0.734182	-0.15917	1	0.380315	0.634958	1.20582	0.00101255	0.791873	0.0712046	0.517205	0.29779	-0.18503	1	-0.162967	1	0.120709	0.976079	-0.256617	0.758401	-0.203317	0.838242			ZNF638	PLCB1	Nfkb1	Plcb1	dd_Smed_v4_10098_0_1
dd_Smed_v6_100981_0_1	Inf	1	Inf	1	#NAME?	1	Inf	1	0.0385674	1	#NAME?	1	NA	NA	Inf	1	NA	NA	Inf	1	Inf	1	0.289474	1	#NAME?	1	0.256455	1	-0.0875079	1	#NAME?	1							dd_Smed_v4_100981_0_1
dd_Smed_v6_10099_0_1	0.613243	0.00360946	0.684768	0.00236245	0.348161	0.264391	0.309811	0.309615	0.768253	0.000104036	0.870088	2.782e-06	0.204923	0.789428	0.214238	0.58979	-0.0830178	0.891972	-0.194938	0.63059	-0.394819	0.0931929	0.276449	0.59507	-0.0508438	1	-0.386449	0.0806703	-0.0399273	1	-0.137974	0.731529	Ank,Ank_2,Ank_3,Ank_4,Ank_5	Ank,Ank_2,Ank_3,Ank_4,Ank_5		RIPK4		Ankk1	dd_Smed_v4_10099_0_1
dd_Smed_v6_100994_0_1	1.22692	1	-1.86391	1	#NAME?	0.736418	0.52071	1	-1.98428	0.769137	-0.0805125	1	0.0836555	1	-0.185118	1	-1.06174	0.965841	1.02611	0.88504	-2.26595	0.728172	-3.00717	0.658422	#NAME?	0.214909	-1.76795	0.688914	-2.18509	0.489533	-3.57338	0.232273				GTF2IRD2		Gtf2ird2	dd_Smed_v4_32623_0_2
dd_Smed_v6_100999_0_1	NA	NA	Inf	1	Inf	1	-1.28815	0.979641	#NAME?	1	#NAME?	1	NA	NA	NA	NA	Inf	0.563948	Inf	1	Inf	1	Inf	1	Inf	1	Inf	0.907533	NA	NA	NA	NA			ARHGAP32		Cep97		dd_Smed_v4_100999_0_1
dd_Smed_v6_101_0_1	0.22368	0.888101	0.086219	1	0.53254	0.0938379	0.593504	0.0632517	0.0959354	1	0.351441	0.225849	-0.172383	0.972028	-0.204989	0.717356	-0.534721	0.0522307	-0.395688	0.204072	-0.482077	0.0612063	-0.309844	0.508903	0.103871	1	-0.164897	0.680939	-0.523433	0.0523769	-0.354316	0.289241	Kunitz_BPTI	Kunitz_BPTI	MAFB	EPPIN		Spint3	dd_Smed_v4_101_0_1
dd_Smed_v6_1010_0_1	-0.54656	1.30776e-06	-0.448696	0.000383164	-0.644571	1.18756e-08	-0.525505	2.62446e-06	-0.188798	0.286346	-0.118478	0.485652	-0.213622	0.341998	-0.112656	0.531859	-0.435351	0.000117863	-0.402496	0.000404073	-0.554424	1.70741e-07	-0.115759	0.82762	-0.210667	0.235112	-0.414297	0.000293868	-0.044735	0.87484	-0.126343	0.506572	EF-hand_1,EF-hand_4,EF-hand_5,EF-hand_6,EF-hand_7,EF-hand_8,EF-hand_9,SPARC_Ca_bdg		FLRT2				dd_Smed_v4_1010_0_1
dd_Smed_v6_10100_0_1	0.309658	0.266724	0.436585	0.0684628	0.131631	0.828108	0.456124	0.015362	0.218603	0.532009	0.251165	0.229664	-0.193103	0.781694	-0.0317951	1	-0.225552	0.303156	-0.127619	0.69342	-0.102609	0.788362	-0.066175	0.999472	-0.209822	0.716928	-0.0790856	0.908909	-0.218674	0.334449	-0.161102	0.605537	SPICE	SPICE		SPICE1		Spice1	dd_Smed_v4_10100_0_1
dd_Smed_v6_10101_0_1	0.146925	0.809357	0.00396733	1	0.143416	0.559385	0.0893663	0.769207	-0.0639557	0.99018	-0.145694	0.384513	0.2175	0.523953	0.0792668	0.907914	0.49258	0.000135207	0.295176	0.0428336	0.345525	0.00806496	0.0745425	0.989642	0.0757579	0.940009	0.435022	0.0010769	0.0842957	0.756279	0.0529062	0.955048					Crry-ps		dd_Smed_v4_10101_0_1
dd_Smed_v6_101014_0_1	NA	NA	NA	NA	NA	NA	#NAME?	1	NA	NA	NA	NA	NA	NA	NA	NA	Inf	1	NA	NA	NA	NA	NA	NA	NA	NA	NA	NA	NA	NA	NA	NA					Gngt1		dd_Smed_v4_101014_0_1
dd_Smed_v6_10102_0_1	-0.0447199	1	-0.162113	0.78501	-0.374059	0.0966371	-0.0101396	1	-0.0920588	0.977854	-0.42079	0.017738	0.0214618	1	0.295721	0.184379	0.312131	0.116704	0.266152	0.244215	0.505523	0.00230592	-0.0959314	0.876585	-0.0336178	1	0.346711	0.0981628	0.218813	0.3702	0.129453	0.706043	MTS,Methyltransf_16,Methyltransf_23,PrmA	Ins_beta,MTS,Methyltransf_16,Methyltransf_23,PrmA	AGO2	EEF1AKMT3	A930017M01Rik	Mettl21c	dd_Smed_v4_10102_0_1
dd_Smed_v6_101021_0_1	NA	NA	NA	NA	NA	NA	NA	NA	NA	NA	#NAME?	1	NA	NA	NA	NA	NA	NA	NA	NA	Inf	1	NA	NA	NA	NA	NA	NA	NA	NA	NA	NA				ZMYM6		Zmym6	dd_Smed_v4_27592_0_1
dd_Smed_v6_10103_0_1	-0.0379073	1	0.212581	0.711494	0.170773	0.519672	0.273317	0.149281	0.160971	0.599903	-0.32528	0.0276621	-0.183392	0.644736	-0.120719	0.685895	-0.244778	0.162032	-0.142013	0.545287	0.227127	0.180076	0.0670961	1	0.0879613	0.943433	0.0664456	0.904134	0.0568646	0.895381	-0.0602459	0.879939	DUF2280,zf-C2H2,zf-C2H2_11,zf-C2H2_4,zf-C2H2_8,zf-H2C2_2,zf-H2C2_5	DUF4428,DUF4764,DUF629,HNH_5,zf-BED,zf-C2H2,zf-C2H2_11,zf-C2H2_2,zf-C2H2_3rep,zf-C2H2_4,zf-C2H2_8,zf-C2H2_9,zf-C2H2_jaz,zf-Di19,zf-H2C2_2,zf-H2C2_5,zf-met		RREB1		Rreb1	dd_Smed_v4_10103_0_1
dd_Smed_v6_10104_0_1	0.389025	0.658325	0.708523	0.184411	0.849752	0.0482034	0.13832	0.968734	1.61379	1.17e-07	1.80176	2.97888e-10	-0.895037	0.0263105	-1.65304	2.69852e-07	-0.902117	0.00824474	-1.18976	0.000140414	-1.32785	1.19053e-05	-0.575539	0.234334	-1.19231	0.000273031	-1.15282	0.000197667	0.035001	1	0.084879	0.971804	DUF2039,Prok-RING_4,zf-C3HC4,zf-C3HC4_2,zf-C3HC4_3,zf-RING_5	Prok-RING_4,zf-C3HC4,zf-C3HC4_2,zf-C3HC4_3,zf-RING_2,zf-RING_5,zf-RING_UBOX		MIB2		Mib2	dd_Smed_v4_10104_0_1
dd_Smed_v6_101043_0_1	0.917025	1	Inf	1	Inf	1	#NAME?	1	NA	NA	1.34326	0.960575	#NAME?	1	#NAME?	1	-0.152131	1	#NAME?	1	0.695892	1	-0.612453	1	-1.2867	1	#NAME?	0.95418	#NAME?	0.935266	1.12213	0.971309				MCF2L2
dd_Smed_v6_10105_0_1	-0.10727	0.979097	0.0487702	1	0.0163557	1	0.0433332	0.969696	-0.236746	0.281897	-0.539633	9.87757e-06	0.098491	0.942267	0.16842	0.445927	0.0867568	0.75935	0.185145	0.299036	0.418389	0.000782854	0.254532	0.191746	0.292046	0.112391	0.23736	0.150688	0.0556696	0.853798	-0.0139741	1		EntA_Immun		SCAF11		Scaf11	dd_Smed_v4_10105_0_1
dd_Smed_v6_10106_0_1	-0.0979852	1	-0.178276	0.640356	0.00646566	1	-0.18251	0.429555	-0.018175	1	-0.0649549	0.87535	0.00778421	1	-0.0988549	0.857963	-0.109011	0.740336	-0.0979074	0.811455	-0.0806101	0.82303	-0.0725065	0.908994	0.00559602	1	-0.193536	0.369349	-0.0180971	1	-0.0475798	0.962407	DSL	DSL,EGF,EGF_2,EGF_CA	NRK	NOTCH3		Notch3	dd_Smed_v4_10106_0_1
dd_Smed_v6_10107_0_1	-0.0256639	1	0.0481221	1	-0.00869495	1	-0.0250807	1	0.0430779	1	-0.0622465	0.842552	-0.043937	1	-0.0266077	1	0.0896763	0.752029	0.0121117	1	-0.00759897	1	0.029849	1	-0.00963879	1	0.0902595	0.786944	0.0808536	0.807144	-0.0441816	0.920345	Zn_ribbon_17,zinc_ribbon_16	Zn_ribbon_17,zinc_ribbon_16	LYRM2	MIOS		Mios	dd_Smed_v4_10107_0_1
dd_Smed_v6_101075_0_1	Inf	1	NA	NA	Inf	1	Inf	0.828251	#NAME?	1	Inf	1	NA	NA	NA	NA	NA	NA	Inf	1	NA	NA	#NAME?	1	-1.21265	1	1.01649	1	#NAME?	0.998355	-1.32447	1	rve	rve		KRBA2			dd_Smed_v4_101075_0_1
dd_Smed_v6_101079_0_1	#NAME?	0.762762	0.125034	1	-2.4495	0.722139	-0.495011	1	0.180996	1	#NAME?	0.790612	-0.00432848	1	0.165819	1	0.265256	1	0.802882	0.952552	-1.24221	0.92847	Inf	0.574051	Inf	1	Inf	0.468601	Inf	0.112754	NA	NA	RVT_1						dd_Smed_v4_101079_0_1
dd_Smed_v6_10108_0_1	-0.0710585	1	-0.23929	0.360741	-0.16411	0.466702	-0.183845	0.337497	-0.190393	0.422984	-0.283327	0.03231	0.323239	0.0652188	0.294003	0.0511822	0.324726	0.0176048	0.253854	0.0913354	0.162196	0.30693	0.155008	0.607687	0.200951	0.446049	0.21194	0.219564	0.13452	0.499071	-0.0500735	0.933478	DEAD,DSHCT,Helicase_C,ResIII,rRNA_proc-arch	DEAD,DSHCT,Helicase_C,ResIII,rRNA_proc-arch	MTREX	MTREX	Mtrex	Mtrex	dd_Smed_v4_10108_0_1
dd_Smed_v6_101083_0_1	1.56645	1	#NAME?	1	NA	NA	#NAME?	1	#NAME?	1	Inf	1	0.160091	1	#NAME?	1	-0.0984786	1	0.0736179	1	#NAME?	1	#NAME?	1	#NAME?	0.968577	#NAME?	0.864245	#NAME?	0.83743	-2.00612	0.972959	DDE_1	DDE_1		TIGD1		Tigd2	dd_Smed_v4_101083_0_1
dd_Smed_v6_10109_0_1	0.466326	0.961836	0.0923338	1	-0.0665033	1	0.746732	0.325559	0.0562132	1	0.562678	0.446445	0.0423268	1	0.384626	0.837304	-0.191462	0.960904	-0.351797	0.760834	-0.326666	0.757114	-0.331666	1	-0.148204	1	0.0889438	1	-0.76191	0.307871	-0.230314	0.917827	zf-C2H2,zf-C2H2_4,zf-C2H2_8,zf-H2C2_2	CpXC,DUF4428,GAGA,GATA,HNH,HNH_5,HypA,PhnA_Zn_Ribbon,XPA_N,Zn-ribbon_8,Zn_Tnp_IS1595,zf-AN1,zf-C2H2,zf-C2H2_11,zf-C2H2_4,zf-C2H2_6,zf-C2H2_8,zf-C2H2_jaz,zf-C2HE,zf-Di19,zf-H2C2_2,zf-HIT,zf-MYST,zf_UBZ,zinc-ribbons_6		ZNF660	Zfp616	Zfp61	dd_Smed_v4_10109_0_1
dd_Smed_v6_101099_0_1	NA	NA	#NAME?	1	NA	NA	NA	NA	NA	NA	NA	NA	Inf	1	NA	NA	NA	NA	NA	NA	NA	NA	NA	NA	NA	NA	NA	NA	NA	NA	NA	NA					Cln5		dd_Smed_v4_93303_0_1
dd_Smed_v6_1011_0_1	0.157955	1	0.0833499	1	0.0596283	0.974487	-0.196313	0.765372	0.0369133	1	0.23863	0.412599	0.166568	0.925813	0.1443	0.846457	0.0489086	0.98256	-0.120214	0.85277	0.0153877	1	0.0919636	0.965023	0.0459733	1	-0.305359	0.47707	-0.241255	0.467768	0.096063	0.837183	OCIA						dd_Smed_v4_1011_0_1
dd_Smed_v6_10110_0_1	0.0472132	1	0.0803603	1	-0.00117289	1	0.125485	0.677928	-0.0133335	1	-0.403777	0.0058104	-0.223914	0.565013	-0.217088	0.355083	-0.0934354	0.774602	-0.00710029	1	0.334968	0.0247338	-0.190766	0.480938	-0.265474	0.296981	-0.0151635	1	-0.067647	0.866537	-0.116022	0.7079	UCH,UCH_1,zf-UBP	Peptidase_C98,UCH,UCH_1,zf-UBP		USP22		Usp22	dd_Smed_v4_10110_0_1
dd_Smed_v6_101106_0_1	0.940849	1	NA	NA	Inf	0.803333	#NAME?	0.594694	Inf	0.861013	#NAME?	1	#NAME?	0.980339	#NAME?	0.834122	0.718006	1	#NAME?	0.734926	-1.71716	0.938598	#NAME?	0.741128	-0.862582	1	#NAME?	0.457449	-0.766097	0.951038	#NAME?	0.372464	Metallophos	Metallophos	PPP1CB	PPP1CC		Ppp1cc	dd_Smed_v4_101106_0_1
dd_Smed_v6_10111_0_1	0.445837	0.920819	-0.0700848	1	0.291807	0.864187	0.420288	0.679286	0.436165	0.818944	0.621624	0.323352	0.117344	1	-0.211456	0.997509	-0.140324	0.961645	-0.794303	0.252374	-0.518645	0.463044	-0.398577	0.90996	-0.365485	0.990843	-0.165872	0.961173	-0.803974	0.224933	-0.342858	0.760849	RWD,UQ_con	RWD,UQ_con		UBE2D3		Ube2dnl1	dd_Smed_v4_10111_0_1
dd_Smed_v6_10112_0_1	-0.0536888	1	0.058839	1	0.00799938	1	-0.132324	0.524286	0.0686883	0.981466	0.115544	0.567919	-0.0616307	1	-0.146911	0.469523	0.0569015	0.904102	0.0339157	0.996768	-0.126647	0.499543	0.0508971	1	-0.0852223	0.852054	-0.0217341	0.98815	0.156293	0.456841	0.0425863	0.939799	Ldl_recept_a,Ldl_recept_b,SGL	FXa_inhibition,Lactonase,Ldl_recept_a,Ldl_recept_b,PRKCSH-like,SGL		LRP5		Lrp5	dd_Smed_v4_10112_0_1
dd_Smed_v6_101120_0_1	NA	NA	NA	NA	#NAME?	1	NA	NA	#NAME?	1	NA	NA	NA	NA	Inf	1	NA	NA	Inf	1	NA	NA	NA	NA	NA	NA	NA	NA	NA	NA	NA	NA						S1pr5	dd_Smed_v4_101120_0_1
dd_Smed_v6_101129_0_1	Inf	1	NA	NA	Inf	1	Inf	1	Inf	1	#NAME?	0.765065	NA	NA	NA	NA	NA	NA	NA	NA	Inf	0.814662	#NAME?	1	-0.253784	1	0.191079	1	0.186448	1	#NAME?	1	Haspin_kinase,Kinase-like,Pkinase,Pkinase_Tyr	Haspin_kinase,Kinase-like,Pkinase,Pkinase_Tyr	MARK1	MARK2	Mark1	Mark1	dd_Smed_v4_101129_0_1
dd_Smed_v6_10113_0_1	-0.0610051	1	-0.334977	0.0970775	-0.117089	0.646594	-0.116746	0.687539	-0.168835	0.623984	-0.261775	0.0964704	0.256589	0.304611	0.310753	0.041135	0.0639374	0.897316	0.0612251	0.92473	0.049712	0.928306	-0.0173822	1	0.254669	0.281959	0.00819599	1	-0.0466047	0.995123	-0.151058	0.549842	ANAPC4_WD40,Ge1_WD40,IKI3,NLE,Nbas_N,Nup160,TFIIIC_delta,WD40,eIF2A	ANAPC4_WD40,Ge1_WD40,IKI3,NLE,Nbas_N,Nup160,PD40,TFIIIC_delta,WD40,eIF2A		NLE1		Nle1	dd_Smed_v4_10113_0_1
dd_Smed_v6_101139_0_1	0.855269	1	1.37487	1	NA	NA	1.27027	0.909899	-0.96166	1	Inf	0.573464	-0.230126	1	#NAME?	1	0.649224	1	2.47496	0.650076	#NAME?	1	0.289474	1	#NAME?	1	1.06423	0.889397	0.658032	1	0.755477	1							dd_Smed_v4_101139_0_1
dd_Smed_v6_10115_0_1	-0.102523	0.982036	0.0757293	1	-0.278324	0.0765775	-0.18842	0.283688	-0.206776	0.260069	-0.348017	0.00437706	-0.0680984	1	0.386647	0.00330813	0.350651	0.00427194	0.368449	0.00261269	0.249888	0.0560845	0.110153	0.919121	0.210845	0.394205	0.264753	0.0687143	0.264195	0.0712946	0.00439409	1	PBD,Pkinase,Pkinase_Tyr	Kinase-like,Pkinase,Pkinase_Tyr	BTK	TNK2	Bahcc1	Tnk2	dd_Smed_v4_10115_0_1
dd_Smed_v6_10116_0_1	0.104197	0.966847	0.10748	1	0.0148317	1	0.265191	0.103096	0.224471	0.236096	0.1564	0.356472	-0.047447	1	0.24413	0.115118	-0.0186819	1	-0.190357	0.226976	-0.315411	0.0110999	-0.0441635	0.888086	0.154765	0.658473	0.142312	0.522086	-0.0700826	0.807031	-0.263208	0.071977	Ank,Ank_2,Ank_3,Ank_4,Ank_5,FERM_f0,HTH_18,PDZ,PDZ_2,PDZ_6	Ank,Ank_2,Ank_3,Ank_4,Ank_5,FERM_f0,HTH_18,Utp13		SHANK3		Shank3	dd_Smed_v4_10116_0_1
dd_Smed_v6_10117_0_1	0.156604	0.728819	0.409302	0.0318898	0.382043	0.0116297	0.0811678	0.869256	0.353371	0.0385142	0.293934	0.0384502	-0.134383	0.859086	-0.242969	0.173917	-0.35743	0.00995304	-0.245072	0.134995	-0.102982	0.625442	0.118316	1	-0.017529	1	-0.432866	0.000977891	-0.0483045	0.858264	0.0343484	1		DUF4619	CTPS1	TRAF2		Traf2	dd_Smed_v4_10117_0_1
dd_Smed_v6_101179_0_1	0.9161	1	#NAME?	1	Inf	1	-1.54277	0.950946	-0.38265	1	NA	NA	-0.768445	1	#NAME?	0.953939	1.41911	0.922558	0.664856	1	#NAME?	0.831048	#NAME?	0.890791	-1.65493	0.994758	-1.03976	1	-0.633894	1	#NAME?	0.546334	Tubulin	Tubulin		TUBA4A		Tuba4a	dd_Smed_v4_101179_0_1
dd_Smed_v6_101183_0_1	NA	NA	#NAME?	1	NA	NA	NA	NA	NA	NA	NA	NA	Inf	1	NA	NA	NA	NA	NA	NA	NA	NA	NA	NA	NA	NA	NA	NA	NA	NA	NA	NA	Helicase_C	Helicase_C		YTHDC2		Ythdc2	dd_Smed_v4_101183_0_1
dd_Smed_v6_101185_0_1	NA	NA	NA	NA	NA	NA	NA	NA	NA	NA	#NAME?	1	NA	NA	NA	NA	NA	NA	NA	NA	Inf	1	NA	NA	NA	NA	NA	NA	NA	NA	NA	NA							dd_Smed_v4_101185_0_1
dd_Smed_v6_10119_0_1	-0.0754462	1	-0.0739725	1	-0.131919	0.66587	-0.231463	0.183456	-0.0523517	1	-0.206336	0.170507	0.0753348	1	0.104585	0.811727	0.320079	0.0182675	0.387997	0.00176068	0.364537	0.00278264	0.0768085	0.922544	0.0481116	1	0.164062	0.395116	0.411091	0.000821437	0.233647	0.132108	DEAD,HRDC,Helicase_C,RQC,RecQ_Zn_bind,ResIII	DEAD,HRDC,Helicase_C,RQC,RecQ_Zn_bind,ResIII	RECQL	BLM	Blm	Blm	dd_Smed_v4_10119_0_1
dd_Smed_v6_1012_0_1	-0.00228963	1	-0.114704	0.969474	0.156748	0.765653	0.241589	0.431758	-0.0571765	1	-0.212135	0.341352	-0.378529	0.137023	-0.544905	0.00310096	-0.718441	8.05428e-06	-0.710142	7.46564e-06	-0.473205	0.00421519	-0.490943	0.0126082	-0.385867	0.103336	-0.474562	0.00483894	-0.765029	2.32253e-06	-0.68305	2.78697e-05	Ribosomal_S8e	Ribosomal_S8e	NSA2	NSA2	Nsa2	Nsa2	dd_Smed_v4_1012_0_1
dd_Smed_v6_10120_0_1	0.291841	0.521966	0.339254	0.364096	0.325452	0.184697	0.703226	9.701e-05	0.265092	0.491403	0.210085	0.426862	0.168394	0.895657	0.24181	0.441766	0.0682736	0.949771	0.22969	0.428271	0.105194	0.854232	0.215808	0.67768	0.27542	0.301357	0.479658	0.00972327	0.202942	0.516116	0.023438	1	ArfGap,RhoGAP	ArfGap,Pribosyltran_N,RhoGAP	ZNF546	ARAP2		Arap2	dd_Smed_v4_10120_0_1
dd_Smed_v6_101200_0_1	Inf	1	Inf	1	Inf	1	NA	NA	#NAME?	1	NA	NA	NA	NA	NA	NA	NA	NA	Inf	0.96146	NA	NA	0.0939982	1	-0.16492	1	#NAME?	1	#NAME?	1	#NAME?	1	RGI1						dd_Smed_v4_101200_0_1
dd_Smed_v6_10121_0_1	0.264113	0.176758	0.346469	0.0760526	0.229865	0.265191	0.169723	0.486532	0.200359	0.401098	0.12759	0.515435	-0.0308973	1	-0.0146102	1	0.101785	0.681464	0.190167	0.291187	0.158424	0.405045	0.0514585	1	-0.0488584	1	0.00739482	1	0.126412	0.619169	0.0219006	1				C20orf194		4930402H24Rik	dd_Smed_v4_10121_0_1
dd_Smed_v6_10122_0_1	0.0392309	1	-0.110622	1	-0.00805016	1	-0.0299172	0.965584	0.0331815	1	-0.0370972	0.998206	0.00113281	1	-0.112565	0.961244	-0.238164	0.441196	-0.117205	0.828539	0.282286	0.193308	-0.14872	1	-0.159846	0.78522	-0.307312	0.181869	-0.123254	0.827341	0.205958	0.50061	AAA_2						dd_Smed_v4_10122_0_1
dd_Smed_v6_10123_0_1	0.129204	1	0.180543	1	0.264091	0.597586	0.155596	0.738651	0.308901	0.741106	0.0230419	1	0.102096	1	-0.002653	1	-0.155033	0.85798	0.0493459	1	0.383502	0.307172	0.153435	0.93772	0.132234	0.940605	-0.128642	1	0.229043	0.703216	0.277339	0.497326	IPK	IPK	GCOM1	IPMK	Vps37a	Ipmk	dd_Smed_v4_10123_0_1
dd_Smed_v6_101239_0_1	1.06495	1	1.90131	1	-2.16952	0.858359	0.698941	0.911775	1.29964	1	#NAME?	0.293048	-1.9056	1	-0.135403	1	-0.360251	1	-2.12041	0.796912	0.189855	1	-1.06924	0.884047	-3.36987	0.517028	-0.726256	1	-1.88572	0.565624	#NAME?	0.121787							dd_Smed_v4_101239_0_1
dd_Smed_v6_10124_0_1	0.321637	0.16617	0.602162	0.000322444	0.145346	0.710508	-0.032666	0.974612	0.238584	0.37427	0.408048	0.0124268	0.020869	1	0.262218	0.264967	0.410058	0.0114619	0.410274	0.0105709	0.101695	0.702976	0.301394	0.245116	0.0859277	0.981381	0.0557552	0.983342	0.327221	0.0568952	0.188106	0.436329	DUF4230,LRR_4,LRR_8,LRR_9	DUF4230,LRR_4,LRR_6,LRR_8,LRR_9	LRRC6	LRRC6	Lrrc6	Lrrc6	dd_Smed_v4_10124_0_1
dd_Smed_v6_101254_0_1	1.05785	1	0.534956	1	1.14765	0.951298	-1.22731	0.400206	-2.53829	0.0886528	1.00713	0.716386	0.964449	0.991694	-0.509346	1	2.91588	0.00737072	2.51383	0.0372361	0.13997	1	0.441557	1	-0.419537	1	0.630717	0.843884	-1.08231	0.796957	0.0892557	1	MT	MT		DNAH9		Dnah9	dd_Smed_v4_101254_0_1
dd_Smed_v6_10126_0_1	-0.3853	0.847284	0.204536	1	-0.14571	1	0.00924819	1	-0.144296	1	-0.359991	0.546231	-0.885379	0.17209	-0.471802	0.503933	-0.57786	0.216273	-0.635596	0.211259	-0.24865	0.7517	-0.295543	0.910333	-0.232212	1	-0.183311	1	-0.394591	0.712975	-0.223341	0.864103							dd_Smed_v4_10126_0_1
dd_Smed_v6_101269_0_1	-1.45428	1	-1.95785	1	1.24576	0.960923	-0.98644	0.890072	#NAME?	0.450495	-0.892051	1	-0.327578	1	-1.87898	0.773379	0.397221	1	0.207458	1	-0.891882	0.958817	-0.831145	1	0.82106	1	0.865065	1	#NAME?	0.906289	-0.329649	1							dd_Smed_v4_101269_0_1
dd_Smed_v6_10127_0_1	0.177821	0.909993	0.174271	0.975098	-0.233537	0.4749	0.155308	0.579596	0.0020352	1	0.259289	0.237811	-0.0232843	1	0.444489	0.0258746	0.123545	0.759407	0.339698	0.0864429	0.183099	0.461428	-0.0268336	1	0.0331311	1	0.101032	0.733409	0.163912	0.607761	0.264568	0.243315	DHHC,TackOD1	DHHC,DUF35_N,TackOD1	CD109	ZDHHC24		Zdhhc22	dd_Smed_v4_10127_0_1
dd_Smed_v6_10128_0_1	0.0423473	1	-0.128362	0.964183	0.0385314	0.983069	0.0643382	0.794328	-0.00640957	1	0.159726	0.590383	0.313606	0.284735	0.238573	0.365985	0.283139	0.194281	0.0996208	0.82386	0.197427	0.354386	0.142897	0.865559	0.234757	0.324718	0.30513	0.0654197	0.050864	0.938724	0.314805	0.11414		mTERF		MTERF3	Vps13a	Mterf3	dd_Smed_v4_10128_0_1
dd_Smed_v6_101280_0_1	-0.286429	1	0.198134	1	-0.467255	1	-1.0838	0.982973	0.144717	1	2.43696	0.492977	-1.41984	1	1.19655	0.941989	-0.145937	1	-0.513909	1	-1.53799	0.899327	-0.935279	1	1.01573	1	-0.943312	0.998392	-0.0827633	1	1.1854	0.897015	Pkinase,Pkinase_Tyr	Pkinase,Pkinase_Tyr		CAMK1G		Camk1g	dd_Smed_v4_101280_0_1
dd_Smed_v6_10129_0_1	0.352073	0.055946	0.513185	0.000238796	0.222917	0.390792	-0.0543599	0.943434	0.474796	0.00185043	0.741162	4.02962e-09	0.0482126	1	-0.0147207	1	0.147801	0.540306	-0.0344362	0.989805	-0.174963	0.378812	0.209324	0.331491	-0.143876	0.75876	-0.258632	0.156407	0.0882868	0.804971	0.214126	0.216354	DUF1126,NDK	DUF1126,NDK	PARP4	NME7		Nme7	dd_Smed_v4_10129_0_1
dd_Smed_v6_101291_0_1	NA	NA	NA	NA	NA	NA	NA	NA	NA	NA	NA	NA	NA	NA	NA	NA	NA	NA	NA	NA	NA	NA	NA	NA	NA	NA	NA	NA	NA	NA	NA	NA	GCK						dd_Smed_v4_101291_0_2
dd_Smed_v6_1013_0_1	-0.601305	1.38751e-07	-0.693422	2.55006e-09	-0.480901	3.74771e-05	-0.257925	0.0745107	-0.0927471	0.863907	0.243219	0.0683966	-0.0513599	1	-0.195715	0.314363	-0.456998	9.53602e-05	-0.703098	9.23951e-11	-1.08071	7.9869e-25	-0.143477	0.69809	-0.0753119	0.941614	-0.113618	0.565705	-0.19454	0.229958	-0.236187	0.14078							dd_Smed_v4_1013_0_1
dd_Smed_v6_10130_0_1	-0.117868	0.966763	-0.147263	0.858245	0.22452	0.352807	0.336715	0.0523029	0.11956	0.852074	0.369215	0.00914731	-0.0718552	1	-0.424226	0.00337684	-0.937259	3.75289e-15	-1.08818	1.05253e-19	-1.34315	1.80669e-30	-0.10125	0.897952	-0.0818372	0.939543	-0.482675	0.000176949	-0.850754	4.54449e-12	-0.856063	1.7064e-12	7tm_3,ANF_receptor,NCD3G,Peripla_BP_6	7tm_3,ANF_receptor,NCD3G,Peripla_BP_6		GRM3	Vmn2r-ps11	Grm3	dd_Smed_v4_10130_0_1
dd_Smed_v6_101304_0_1	0.761421	1	0.0119139	1	-2.72943	0.746058	-0.495991	1	1.99723	0.908132	3.11174	0.2483	-0.92627	1	1.46387	0.90897	0.651799	1	-1.14108	1	-1.01329	1	-1.67578	1	-2.02699	0.975019	-0.605612	1	0.0947273	1	1.33703	0.754038							dd_Smed_v4_101304_0_1
dd_Smed_v6_101308_0_1	#NAME?	1	#NAME?	1	1.6052	0.922813	#NAME?	0.926666	0.284763	1	Inf	0.727476	1.09801	1	0.439583	1	0.921717	1	0.72077	1	#NAME?	1	NA	NA	Inf	0.694064	NA	NA	Inf	0.850926	Inf	0.770857	DUF4202			ZBED5			dd_Smed_v4_41538_0_1
dd_Smed_v6_10131_0_1	-0.137059	0.88919	-0.238905	0.185967	-0.245599	0.172305	-0.257319	0.12637	-0.100761	0.816751	-0.303818	0.0254914	-0.0624153	1	0.108877	0.700881	0.360447	0.00853882	0.32338	0.0210297	0.157417	0.35683	-0.164261	0.476415	0.000337232	1	0.240188	0.19507	0.359678	0.0148735	-0.00934186	1	FERM_C,FERM_M,FERM_N	FERM_C,FERM_M,FERM_N		EPB41L4A	Olfr1231	Epb41l4a	dd_Smed_v4_10131_0_1
dd_Smed_v6_101314_0_1	NA	NA	NA	NA	NA	NA	NA	NA	NA	NA	NA	NA	NA	NA	NA	NA	NA	NA	NA	NA	NA	NA	NA	NA	NA	NA	NA	NA	NA	NA	NA	NA							dd_Smed_v4_288_0_1
dd_Smed_v6_101317_0_1	1.70891	1	0.141638	1	-0.259828	1	-0.599864	0.970632	0.189954	1	Inf	0.352207	2.83989	0.683517	1.94517	0.814395	2.69901	0.409915	2.89938	0.312502	#NAME?	1	1.27261	0.974715	-0.0235718	1	0.390238	1	1.38042	0.747381	0.288373	1							dd_Smed_v4_101317_0_1
dd_Smed_v6_10132_0_1	0.233451	0.413661	0.428035	0.021741	0.492907	0.00306308	0.0681456	0.872607	0.364735	0.0318414	0.453963	0.00132718	-0.0980888	1	-0.218748	0.40523	0.069541	0.903441	-0.0688467	0.867804	-0.168339	0.419163	0.0964952	0.977536	0.040708	1	-0.0957641	0.816864	0.0624374	0.91672	0.0521736	0.934244	CDPS,FAM184,GAS	Adhesin_P1_N,Spc42p		FLACC1		Flacc1	dd_Smed_v4_10132_0_1
dd_Smed_v6_10133_0_1	-0.16627	0.734798	-0.0733344	1	-0.24658	0.299707	-0.187778	0.460637	-0.0448491	1	-0.199345	0.224783	0.110538	0.947895	0.216712	0.361795	0.21854	0.236526	0.256675	0.130326	0.288747	0.0396603	0.203474	0.385003	0.136402	0.793808	0.197032	0.284078	0.378095	0.00865083	0.255671	0.134794	DEAD,DUF4217,Helicase_C,ResIII	DEAD,DUF4217,ERCC3_RAD25_C,Helicase_C,ResIII	DDX18	DDX18	Gm8173	Ddx18	dd_Smed_v4_10133_0_1
dd_Smed_v6_10134_0_1	0.196626	0.746027	-0.07618	1	-0.0383361	1	0.252706	0.295055	0.185518	0.621841	0.115251	0.673708	0.190217	0.759311	0.149495	0.671295	0.0647364	0.922533	0.0148541	1	0.155846	0.526802	-0.0825892	0.983167	-0.0854672	1	0.120817	0.746052	0.00374653	1	0.0744712	0.861735	F-box,F-box-like,LRR_6,PRANC	F-box,F-box-like,LRR_4,LRR_6,LRR_8		FBXL7		Fbxl7	dd_Smed_v4_10134_0_1
dd_Smed_v6_10135_0_1	0.00936636	1	0.0395478	1	0.22673	0.277448	0.282405	0.0919179	0.296908	0.064543	0.480489	6.97695e-05	-0.0726942	1	-0.200097	0.256051	-0.475241	0.000239979	-0.363537	0.00634188	-0.393792	0.00150839	-0.0425128	1	0.0172671	1	-0.202202	0.267402	-0.0759954	0.817479	0.0773311	0.841235	AMP-binding,AMP-binding_C	AMP-binding,AMP-binding_C		ACSF2	Adgrb3	Acsf2	dd_Smed_v4_10135_0_1
dd_Smed_v6_101351_0_1	1.98336	1	Inf	1	Inf	1	#NAME?	1	0.598069	1	-1.59549	0.841299	#NAME?	1	#NAME?	1	0.133091	1	1.14508	1	2.26366	0.738545	-1.81668	1	-2.10371	0.996762	#NAME?	0.64896	-0.240209	1	-1.31519	0.964062	ATP-gua_Ptrans						dd_Smed_v4_101351_0_1
dd_Smed_v6_10136_0_1	0.58297	0.0514922	0.711728	0.00474211	0.673699	0.00559047	0.468762	0.0876307	0.630289	0.028003	0.74873	0.00102748	0.42312	0.36885	0.322431	0.387225	0.0676555	0.983812	0.0418746	1	-0.00243674	1	0.551877	0.0726499	0.413159	0.170779	-0.0465526	1	0.0891932	0.945512	0.163323	0.750622	LRR_1,LRR_4,LRR_6,LRR_8	LRR_1,LRR_4,LRR_5,LRR_6,LRR_8,LRR_9	ABO	LRRD1		Lrrd1	dd_Smed_v4_10136_0_1
dd_Smed_v6_101366_0_1	NA	NA	NA	NA	-0.526515	1	#NAME?	0.960961	#NAME?	1	NA	NA	NA	NA	Inf	0.963529	Inf	0.935774	Inf	1	NA	NA	NA	NA	Inf	1	NA	NA	NA	NA	NA	NA				ZNF862
dd_Smed_v6_10138_0_3	-0.129939	0.9973	0.188741	0.920582	-0.138487	0.847194	-0.317235	0.263925	0.0838244	0.975255	0.222755	0.370272	-0.106381	1	-0.0303153	1	-0.0413329	0.961876	-0.122386	0.731687	-0.391123	0.0354719	0.212299	0.710178	-0.0388636	1	-0.22863	0.486805	0.0913766	0.851397	-0.0384295	1							dd_Smed_v4_10138_0_10
dd_Smed_v6_10139_0_1	0.152632	1	0.0407965	1	0.696173	0.04037	0.608565	0.0756828	-0.055187	1	-0.0692862	0.940442	-0.0241729	1	-0.544772	0.171696	-0.237489	0.625706	-0.336228	0.407068	-0.156871	0.814611	-0.136009	1	-0.00123107	1	0.218444	0.736241	-0.544047	0.0861942	-0.378789	0.306764	UCH						dd_Smed_v4_10139_0_1
dd_Smed_v6_1014_0_1	1.55754	0.422122	-0.114966	1	0.156509	1	0.639134	0.773483	1.95749	0.174614	0.745635	0.703888	0.201935	1	0.484051	0.876344	-1.58664	0.188511	-2.76428	0.00809187	-3.72299	0.000226673	-1.47057	0.58078	-0.91698	0.811595	-2.50505	0.0270058	-2.36433	0.0262711	-4.53489	2.40121e-05							dd_Smed_v4_1014_0_1
dd_Smed_v6_10140_0_1	0.502595	0.000584253	0.537599	0.00111755	0.444295	0.00457535	0.157658	0.577521	0.396108	0.0137104	0.618848	1.85075e-06	0.0502924	1	0.045751	0.967479	0.439927	0.00172413	0.319224	0.0389291	-0.198571	0.258048	0.0852971	1	-0.0125488	1	0.0949899	0.822975	0.212737	0.268351	-0.0823171	0.834941	Tropomyosin_1	Tropomyosin_1		CCDC170		Ccdc170	dd_Smed_v4_10140_0_1
dd_Smed_v6_101404_0_1	0.864281	1	0.0119139	1	Inf	1	#NAME?	0.801246	0.184174	1	-1.07576	1	0.0212214	1	#NAME?	1	1.43469	0.983814	0.0115413	1	0.84172	1	-0.831145	1	-0.841917	1	#NAME?	0.949246	-0.668565	1	-1.09832	1	CCDC85,DUF4094				Elf2		dd_Smed_v4_101404_0_1
dd_Smed_v6_10141_0_1	-0.0132618	1	-0.0603486	1	-0.194624	0.351675	-0.192928	0.375484	-0.0723893	0.948571	-0.0434783	0.970856	0.12085	0.919011	0.276658	0.101353	0.213679	0.263334	0.21165	0.237287	0.135244	0.534766	0.0737627	0.983913	0.095295	0.969273	0.0340127	1	0.152523	0.491289	0.105027	0.692402	Tmp39	Tmp39	ST3GAL6	TMEM39A	Olfr117	Tmem39a	dd_Smed_v4_10141_0_1
dd_Smed_v6_101414_0_1	NA	NA	NA	NA	NA	NA	NA	NA	NA	NA	NA	NA	NA	NA	NA	NA	NA	NA	NA	NA	NA	NA	NA	NA	NA	NA	NA	NA	NA	NA	NA	NA		Ribosomal_L35Ae,RimM		RPL35A	Gm11483	Rpl35a	dd_Smed_v4_101414_0_1
dd_Smed_v6_101417_0_1	-1.05079	1	NA	NA	0.559142	1	#NAME?	0.962734	NA	NA	#NAME?	1	#NAME?	1	-0.928818	1	0.102838	1	#NAME?	0.930065	-1.26818	1	#NAME?	1	0.681116	1	#NAME?	1	#NAME?	1	#NAME?	1	RITA		RCOR3				dd_Smed_v4_101417_0_1
dd_Smed_v6_10142_0_1	-0.265556	0.16028	-0.256778	0.164094	-0.455796	0.000503922	-0.189066	0.311208	-0.0440606	0.989357	-0.148445	0.395552	-0.128719	0.897025	0.040005	0.961494	-0.283871	0.0619253	-0.116977	0.641258	-0.17552	0.267692	-0.119941	0.782365	-0.150235	0.671852	-0.207381	0.249781	0.104518	0.709479	-0.0584091	0.865618	EGF,EGF_2,EGF_CA,EGF_MSP1_1,EGF_Tenascin,FXa_inhibition,Plasmod_Pvs28,cEGF,hEGF	EGF,EGF_2,EGF_3,EGF_CA,EGF_MSP1_1,EGF_Tenascin,FXa_inhibition,Plasmod_Pvs28,cEGF,hEGF		FBN2		Fbn2	dd_Smed_v4_10142_0_1
dd_Smed_v6_101424_0_1	Inf	0.879943	#NAME?	1	0.225168	1	0.0274871	1	0.705815	1	#NAME?	0.662553	Inf	1	Inf	1	Inf	0.748276	Inf	0.435878	Inf	0.724176	#NAME?	0.851938	-2.46329	0.954235	-0.762935	1	0.941065	0.959239	#NAME?	0.503451							dd_Smed_v4_3574_2_7
dd_Smed_v6_10143_0_1	-0.0758353	1	-0.05318	1	-0.330117	0.0261728	-0.374715	0.0110084	-0.0485249	1	-0.197844	0.224208	0.368095	0.0245808	0.410458	0.0030621	0.283513	0.0543981	0.19172	0.269151	0.421886	0.000704647	0.39075	0.03919	0.156176	0.777063	-0.0153668	1	0.219031	0.174586	0.299877	0.0542431	ADD_ATRX,AT_hook	ADD_ATRX	HNF4G	ATRX	Trp73	Atrx	dd_Smed_v4_10143_0_1
dd_Smed_v6_101436_0_1	Inf	1	NA	NA	NA	NA	NA	NA	Inf	1	NA	NA	NA	NA	NA	NA	NA	NA	NA	NA	NA	NA	#NAME?	1	#NAME?	1	#NAME?	1	1.01761	1	#NAME?	1	DDE_1	DDE_1		TIGD2		Tigd2	dd_Smed_v4_101436_0_1
dd_Smed_v6_101438_0_1	NA	NA	NA	NA	#NAME?	1	Inf	1	NA	NA	#NAME?	1	NA	NA	Inf	1	NA	NA	NA	NA	Inf	1	NA	NA	NA	NA	Inf	1	NA	NA	NA	NA	RBP_receptor	RBP_receptor		RHBDD1			dd_Smed_v4_1423_0_1
dd_Smed_v6_10144_0_1	-0.158638	0.71801	-0.0309371	1	-0.155182	0.516351	-0.210542	0.238708	-0.118104	0.761282	-0.117323	0.590488	-0.156011	0.721006	-0.220321	0.235141	0.0504488	0.936038	0.116838	0.616069	-0.0858165	0.705236	-0.0283105	1	-0.216866	0.305905	-0.00145508	1	0.157372	0.417665	-0.0445013	0.944288	Haspin_kinase,Kinase-like,Pkinase,Pkinase_Tyr,Pkinase_fungal,RCC1,RCC1_2,RIO1	ADIP,DUF1459,Haspin_kinase,Kdo,Kinase-like,Pkinase,Pkinase_Tyr,Pkinase_fungal,RCC1,RCC1_2,RIO1	NEK1	NEK8	Nek11	Nek8	dd_Smed_v4_10144_0_1
dd_Smed_v6_101440_0_1	-2.42003	0.930042	Inf	1	-1.329	0.996305	0.948167	1	-0.213686	1	-1.07806	0.73435	#NAME?	0.674049	-0.291592	1	-1.41798	0.849122	-0.00246018	1	1.01296	0.767221	1.27662	1	0.79944	1	1.95022	0.926355	2.20388	0.729	2.35492	0.620825							dd_Smed_v4_101440_0_1
dd_Smed_v6_101443_0_1	NA	NA	NA	NA	NA	NA	NA	NA	NA	NA	NA	NA	NA	NA	NA	NA	NA	NA	NA	NA	NA	NA	NA	NA	NA	NA	NA	NA	NA	NA	NA	NA	ASC	ASC	PAN3		Pan3	Scnn1g	dd_Smed_v4_101443_0_1
dd_Smed_v6_10145_0_1	-0.0374299	1	-0.0432251	1	-0.0307172	1	-0.0509745	0.953045	-0.0103343	1	0.111731	0.688734	0.348855	0.134904	0.403119	0.0217714	0.404731	0.0113289	0.333889	0.0550442	0.287002	0.088157	0.34306	0.141794	0.409832	0.0311115	0.391186	0.0184562	0.360985	0.0286175	0.436162	0.00614586	Gpi1	Gpi1		PIGQ	Raver2	Pigq	dd_Smed_v4_10145_0_1
dd_Smed_v6_10146_0_1	0.0275057	1	-0.0870407	1	-0.16962	0.834007	-0.129742	0.885687	-0.11878	0.954516	-0.0542835	1	0.207474	0.94566	0.510603	0.0731478	0.223428	0.598686	0.0742017	0.974375	0.385688	0.176974	0.092928	0.938681	0.313476	0.474365	0.0661795	0.938707	-0.0720843	1	0.303899	0.305266					Asxl2		dd_Smed_v4_10146_0_1
dd_Smed_v6_10147_0_1	0.0868432	1	0.186972	0.586743	0.162456	0.61652	0.11766	0.673884	0.045698	1	-0.15673	0.327586	-0.081252	0.997721	-0.0447555	1	0.115101	0.559446	0.192829	0.230312	0.247735	0.0623974	0.0188766	1	0.0308569	1	0.145917	0.485114	0.151684	0.399195	0.00416215	1	MFS_1	MFS_1		SLC16A14		Slc16a4	dd_Smed_v4_10147_0_1
dd_Smed_v6_101474_0_1	NA	NA	NA	NA	NA	NA	NA	NA	NA	NA	NA	NA	NA	NA	NA	NA	NA	NA	NA	NA	NA	NA	NA	NA	NA	NA	NA	NA	NA	NA	NA	NA	DDE_Tnp_IS1595						dd_Smed_v4_101474_0_1
dd_Smed_v6_10148_0_1	-0.17401	0.620103	-0.149893	0.833284	-0.168946	0.432266	-0.281483	0.10698	-0.0328963	1	-0.113658	0.574315	-0.418704	0.00716007	-0.48502	0.000412972	-0.412895	0.0014608	-0.348756	0.010565	-0.260082	0.0634603	-0.394586	0.025676	-0.479955	0.000500657	-0.520368	6.59395e-05	-0.207642	0.211168	-0.19973	0.262877	C1_1,Kinase-like,Pkinase,Pkinase_Tyr,Pkinase_fungal,RBD	C1_1,Kdo,Kinase-like,Pkinase,Pkinase_Tyr,Pkinase_fungal,RBD	BRAF	BRAF	Braf	Braf	dd_Smed_v4_10148_0_1
dd_Smed_v6_101482_0_1	-0.694595	1	#NAME?	1	-0.64663	1	-0.705917	1	NA	NA	2.34666	0.753442	-0.537654	1	0.00967536	1	-0.263814	1	#NAME?	0.692108	-1.90825	0.915518	#NAME?	1	0.0576398	1	-0.275136	1	#NAME?	0.920527	1.13301	0.949341	Lig_chan-Glu_bd,SBP_bac_3	Lig_chan-Glu_bd,SBP_bac_3		GRIK5	Ssbp1	Grik5	dd_Smed_v4_101482_0_1
dd_Smed_v6_101489_0_1	#NAME?	1	#NAME?	1	Inf	1	1.13773	1	#NAME?	1	NA	NA	0.231555	1	#NAME?	1	-0.0270144	1	0.117006	1	#NAME?	1	NA	NA	Inf	1	Inf	0.932673	NA	NA	NA	NA				ZBED8		Hs3st6
dd_Smed_v6_10149_0_1	0.0395106	1	0.0442856	1	-0.0462576	1	-0.080719	0.772785	-0.126181	0.779287	-0.316495	0.028403	-0.190687	0.674049	-0.0138003	1	0.0677452	0.855695	0.241292	0.157664	0.354844	0.0107524	-0.185912	0.591994	-0.0995685	0.937453	-0.0524844	0.9154	0.0756003	0.828572	-0.00116149	1	MATH	MATH	SPOPL	SPOP	Spopl	Spop	dd_Smed_v4_10149_0_1
dd_Smed_v6_101496_0_1	#NAME?	1	NA	NA	#NAME?	0.987621	NA	NA	NA	NA	-1.73273	0.965001	#NAME?	1	0.879214	1	#NAME?	1	#NAME?	1	1.53629	1	NA	NA	NA	NA	NA	NA	NA	NA	Inf	1							dd_Smed_v4_101496_0_1
dd_Smed_v6_101497_0_1	0.856757	1	-0.0296581	1	1.55076	1	0.218883	1	1.98459	1	2.04727	0.70189	0.691401	1	-1.01748	1	1.24188	0.892719	-1.27081	1	-1.05737	1	-0.195014	1	-0.323483	1	0.604011	0.979992	-0.142977	1	0.133138	1			BSDC1				dd_Smed_v4_101497_0_1
dd_Smed_v6_1015_0_1	0.0807074	1	0.0133138	1	-0.00947734	1	-0.270058	0.389663	0.251899	0.608841	0.402944	0.0672831	0.101662	1	0.0348842	1	-0.0378151	1	0.16149	0.659422	-0.161893	0.634001	0.034268	1	-0.0553005	1	-0.38858	0.125306	0.332681	0.188368	0.160343	0.636746					Slitrk5		dd_Smed_v4_1015_0_1
dd_Smed_v6_10150_0_1	0.170559	0.982036	0.226269	1	0.344914	0.294841	0.518295	0.0753347	0.229728	0.731342	-0.273488	0.382007	-0.0766994	1	-0.305317	0.425496	-0.434807	0.0878072	-0.261405	0.452035	0.216908	0.51876	-0.0209898	1	-0.130962	1	-0.0870714	0.864245	-0.202237	0.563166	-0.22714	0.534212			EGR1		Egr1		dd_Smed_v4_10150_0_1
dd_Smed_v6_101502_0_1	NA	NA	NA	NA	NA	NA	NA	NA	NA	NA	NA	NA	NA	NA	NA	NA	NA	NA	NA	NA	NA	NA	NA	NA	NA	NA	NA	NA	NA	NA	NA	NA				DCDC2C		Dcdc2c	dd_Smed_v4_101502_0_1
dd_Smed_v6_10151_0_1	0.120256	1	0.100018	1	0.00749171	1	0.577469	0.00365252	0.0237101	1	0.139735	0.672273	-0.0794189	1	0.0575503	1	-0.178702	0.552514	-0.00522554	1	-0.17612	0.501846	-0.0996571	0.96643	-0.0552138	1	0.278512	0.269452	-0.101771	0.801727	-0.156641	0.653291	Gemini_AL1,LRR_1,LRR_6	Gemini_AL1,LRR_1,LRR_4,LRR_6,LRR_8		NLRP13	Ghr	Nlrc3	dd_Smed_v4_10151_0_1
dd_Smed_v6_10152_0_1	0.327836	0.0342512	0.442026	0.000930419	0.370739	0.0116298	0.356994	0.0124936	0.518487	5.67e-05	0.432331	0.000456146	0.0967307	0.9453	-0.00905771	1	0.123268	0.605484	0.246151	0.121037	0.164434	0.360268	0.210921	0.322871	0.033845	1	0.152426	0.483724	0.436801	0.00123079	0.268928	0.103493	Forkhead	Forkhead	FOXJ1	FOXJ1	Foxj1	Foxj1	dd_Smed_v4_10152_0_1
dd_Smed_v6_101528_0_1	0.76302	1	-0.9812	1	-0.990157	1	0.56627	1	0.401575	1	-2.06944	0.697824	-0.796518	1	1.12015	0.95055	-0.42931	1	0.0337883	1	-0.177616	1	-2.54074	0.828134	-0.633022	1	-0.62606	0.998817	-0.327656	1	-3.01008	0.396056	Dimer_Tnp_hAT	EAV_GP5		GTF2IRD2B			dd_Smed_v4_101528_0_1
dd_Smed_v6_10153_0_1	-0.112921	1	0.0237592	1	0.268128	0.806484	-0.0230541	1	0.373495	0.695288	0.356972	0.474754	-0.108901	1	-0.348048	0.672089	-0.533101	0.249496	-1.03366	0.003512	-0.188039	0.838979	0.0277791	1	0.0330009	1	-0.443235	0.401216	-0.547246	0.233246	0.281854	0.675838					Gm8809		dd_Smed_v4_10153_0_1
dd_Smed_v6_101533_0_1	#NAME?	1	Inf	1	NA	NA	NA	NA	0.324738	1	-0.287458	1	#NAME?	1	#NAME?	1	#NAME?	1	1.63409	0.990454	1.04599	1	Inf	1	NA	NA	NA	NA	Inf	0.580928	Inf	0.931396							dd_Smed_v4_101533_0_1
dd_Smed_v6_101534_0_1	NA	NA	NA	NA	NA	NA	NA	NA	Inf	1	NA	NA	NA	NA	NA	NA	NA	NA	NA	NA	NA	NA	NA	NA	NA	NA	NA	NA	Inf	1	NA	NA	Cnn_1N,DUF3106,XhlA		KIF5B	KIF5A		Kif5c	dd_Smed_v4_101534_0_1
dd_Smed_v6_10155_0_1	-0.0041159	1	0.222753	0.854395	-0.154613	0.674415	-0.586782	8.56552e-05	0.258237	0.371439	0.355462	0.0235375	-0.408666	0.0338638	-0.362834	0.0310443	-0.181417	0.373045	-0.316776	0.0560163	-0.426039	0.00348674	-0.181797	0.453835	-0.513332	0.00143155	-0.764084	4.00246e-08	-0.0544229	0.868017	-0.066461	0.925872	Abhydrolase_1,Abhydrolase_2,Abhydrolase_6,DUF2920,Esterase,FSH1,Hydrolase_4,PGAP1,Peptidase_S15,Peptidase_S28,Peptidase_S9,Thioesterase	Abhydrolase_1,Abhydrolase_2,Abhydrolase_6,DUF2920,Esterase,FSH1,Hydrolase_4,LIP,PGAP1,Peptidase_S15,Peptidase_S28,Peptidase_S9,Thioesterase		MGLL		Mgll	dd_Smed_v4_10155_0_1
dd_Smed_v6_101551_0_1	Inf	1	#NAME?	0.971425	0.693123	1	Inf	1	NA	NA	1.34637	0.991557	Inf	0.860664	Inf	0.923012	NA	NA	NA	NA	Inf	1	#NAME?	0.975242	0.490809	1	-1.30459	1	#NAME?	0.758401	-0.183263	1				CSNK1A1		Csnk1a1	dd_Smed_v4_101551_0_1
dd_Smed_v6_101554_0_1	NA	NA	#NAME?	1	Inf	1	NA	NA	NA	NA	NA	NA	Inf	1	NA	NA	NA	NA	NA	NA	NA	NA	NA	NA	Inf	1	NA	NA	NA	NA	NA	NA				SETMAR			dd_Smed_v4_15681_0_2
dd_Smed_v6_101555_0_1	-0.400004	1	1.457	1	1.49616	0.984082	Inf	1	#NAME?	0.990011	-0.140005	1	-1.17332	1	-0.495191	1	#NAME?	0.873713	0.0551297	1	-0.0774495	1	0.683676	1	1.40098	1	-0.43147	1	#NAME?	0.924121	0.18255	1			FOXN2		Ddhd1		dd_Smed_v4_101555_0_1
dd_Smed_v6_101559_0_1	NA	NA	#NAME?	1	1.0132	1	2.35205	0.676266	Inf	0.96851	-0.593488	1	Inf	1	Inf	1	Inf	1	NA	NA	Inf	0.699299	NA	NA	Inf	1	Inf	0.375269	Inf	0.845938	Inf	0.917508							dd_Smed_v4_101559_0_1
dd_Smed_v6_10156_0_1	-0.158849	0.655059	-0.0658914	1	-0.156852	0.539257	-0.186607	0.309448	-0.0892431	0.821992	-0.310949	0.0134387	-0.04477	1	0.164143	0.479704	0.184334	0.235661	0.167041	0.306449	0.0659105	0.809714	0.0481873	1	0.16614	0.605427	0.156576	0.385461	0.236646	0.117136	-0.0861896	0.766478	Ca_chan_IQ,GPHH,Ion_trans,PKD_channel	Ca_chan_IQ,GPHH,Ion_trans,PKD_channel	CACNA1D	CACNA1C		Cacna1c	dd_Smed_v4_10156_0_1
dd_Smed_v6_10157_0_1	0.154992	1	0.253953	1	0.14848	0.994736	-0.219242	0.710839	0.340339	0.503142	0.0921037	0.861431	-0.196119	0.949229	-0.209848	0.816995	-0.157888	0.804584	-0.00773573	1	0.0494795	1	-0.0971582	0.942521	-0.21636	0.810201	-0.532122	0.0791952	0.177611	0.786937	-0.0134093	1							dd_Smed_v4_10157_0_1
dd_Smed_v6_10158_0_1	0.552949	0.0226301	0.570065	0.00968762	0.235022	0.651618	0.153532	0.707452	0.51147	0.0324644	1.15425	1.19332e-10	0.22744	0.793278	0.3349	0.236621	0.264685	0.395197	0.0961816	0.875257	-0.271432	0.353696	0.244556	0.505157	0.0169731	1	-0.134732	0.843587	0.0547032	0.937771	0.329872	0.175976				SMKR1			dd_Smed_v4_10158_0_1
dd_Smed_v6_10159_0_1	0.0264261	1	-0.114276	0.854395	-0.161406	0.736107	0.147541	0.661032	-0.0483104	1	-0.194591	0.336824	0.0124876	1	-0.0397293	0.987376	-0.131535	0.63968	0.0126593	1	0.211312	0.24334	-0.128215	0.696171	-0.227561	0.492638	-0.0104207	1	-0.0620772	0.937646	-0.00970461	1	Exo_endo_phos	Exo_endo_phos	BET1	SMPD2		Smpd2	dd_Smed_v4_10159_0_1
dd_Smed_v6_101597_0_1	#NAME?	1	0.850962	1	#NAME?	1	-0.408916	1	0.341362	1	1.36491	0.861167	0.243766	1	0.0810943	1	2.20141	0.867938	-0.17223	1	0.93162	1	Inf	0.95086	NA	NA	Inf	0.708919	Inf	1	Inf	0.459348	Innexin		ENTPD1				dd_Smed_v4_100629_0_1
dd_Smed_v6_1016_0_1	0.224577	0.560642	0.0985282	1	0.162199	0.437501	0.316588	0.0942089	-0.123156	0.821382	-0.112451	0.683099	0.0745452	1	0.407645	0.0273891	-0.00142634	1	0.155227	0.538841	0.331567	0.0384451	-0.0515039	1	0.345267	0.0484853	0.0905843	0.844655	-0.192506	0.389275	-0.00546122	1	Ost5	Ost5,Phage_holin_3_3	TMEM258	TMEM258	Phip	Tmem258	dd_Smed_v4_1016_0_1
dd_Smed_v6_10160_0_1	0.189207	0.990281	-0.0136358	1	0.204522	0.736925	0.365474	0.269646	0.136526	0.983503	0.391575	0.154741	0.0668891	1	-0.157511	0.86362	-0.525214	0.0471277	-0.820235	0.000944838	-0.500872	0.0477867	-0.135954	0.965023	-0.142197	1	-0.348947	0.349228	-0.872916	0.000322471	-0.298504	0.436127	Zip	Zip	LGALS8	SLC39A1	Prmt9	Slc39a1	dd_Smed_v4_10160_0_1
dd_Smed_v6_10161_0_1	0.105705	1	0.0242501	1	-0.00310816	1	0.226131	0.322391	-0.134251	0.88666	-0.0491168	0.964927	0.295597	0.4465	0.347861	0.165332	0.232683	0.405184	0.337248	0.120002	0.5595	0.000831917	0.214142	0.588064	0.239048	0.365768	0.353108	0.0590413	0.0972919	0.807281	0.404678	0.0325095	NTP_transf_2,PAP_assoc,Polbeta	NTP_transf_2,PAP_assoc,Polbeta		TUT7		Tut7	dd_Smed_v4_10161_0_1
dd_Smed_v6_10162_0_1	-0.0749021	1	0.0488403	1	-0.227004	0.345986	-0.204104	0.328365	-0.0954138	0.931917	-0.0437353	0.953453	0.127891	0.926045	0.242348	0.276297	0.217291	0.290025	0.339818	0.0381126	0.130539	0.593454	0.251633	0.579375	0.0902459	0.995919	0.0880892	0.916486	0.319306	0.0514726	0.161706	0.505504	Myb_DNA-binding						dd_Smed_v4_10162_0_1
dd_Smed_v6_10163_0_1	-0.166566	0.696151	-0.18949	0.681589	-0.26799	0.115209	-0.32934	0.0394863	-0.176638	0.561194	-0.283465	0.0446769	0.363842	0.0440529	0.501783	0.000282442	0.590164	2.91809e-06	0.694737	2.0143e-08	0.761232	1.52892e-10	0.340919	0.0709572	0.40036	0.0213726	0.427391	0.00207794	0.684666	3.88613e-08	0.644333	4.31577e-07	RNA_pol_Rpb1_5,RNA_pol_Rpb1_R	RNA_pol_Rpb1_5	POLR2A	POLR2A	Polr2a	Polr2a	dd_Smed_v4_10163_0_1
dd_Smed_v6_10164_0_1	0.126695	0.88482	0.0476779	1	-0.0264075	1	-0.014417	1	0.423425	0.00566279	0.0261085	1	0.0402996	1	-0.0952674	0.778693	-0.157352	0.441199	-0.360255	0.0120598	0.0889988	0.732966	-0.0387173	0.979303	-0.248369	0.190959	-0.298464	0.0603908	-0.063525	0.817479	-0.0115874	1	HIGH_NTase1_ass,Kdo,Kinase-like,Pkinase,Pkinase_Tyr,Pkinase_fungal	APH,HIGH_NTase1_ass,Kdo,Kinase-like,Pkinase,Pkinase_Tyr,Pkinase_fungal	STK17A	STK17A	Stk17b	Stk17b	dd_Smed_v4_10164_0_1
dd_Smed_v6_101642_0_1	0.968337	1	0.512818	1	-0.423977	1	Inf	0.407816	0.842947	1	0.365219	1	1.5453	1	1.2129	0.984496	#NAME?	1	0.913411	1	0.939646	1	1.08978	1	-0.179411	1	1.36583	0.803944	0.788021	1	0.336528	1		Toxin_R_bind_N					dd_Smed_v4_101642_0_1
dd_Smed_v6_101644_0_1	1.12657	1	-0.328701	1	-0.536846	1	1.0996	1	-0.0978371	1	-0.600108	1	1.6806	0.980556	0.495734	1	-0.938374	1	0.639924	1	0.41596	1	0.225332	1	-1.16768	1	-0.965343	0.949745	-0.584484	1	-1.31072	0.836242
dd_Smed_v6_101649_0_1	1.00446	1	#NAME?	1	Inf	1	NA	NA	NA	NA	NA	NA	1.63168	1	#NAME?	1	#NAME?	1	#NAME?	1	#NAME?	1	#NAME?	1	-1.21553	1	#NAME?	0.973943	#NAME?	0.956669	#NAME?	0.917508	Lectin_C	Lectin_C,Megourin		COLEC10	Gm13103	Colec10	dd_Smed_v4_101649_0_1
dd_Smed_v6_10165_0_1	-0.000251893	1	-0.0387614	1	-0.0175805	1	-0.0585097	0.887449	-0.0670097	0.962644	-0.345213	0.00799108	0.0316517	1	0.0935789	0.769697	0.260477	0.0861804	0.207189	0.217958	0.301773	0.0247208	-0.00685772	1	0.0762504	0.959229	0.202219	0.311862	0.140431	0.520748	-0.0431886	0.926937	Med25_VWA	Med25_VWA		MED25		Med25	dd_Smed_v4_10165_0_1
dd_Smed_v6_101654_0_1	-1.05469	1	#NAME?	1	Inf	0.907422	Inf	0.772785	#NAME?	1	Inf	1	-0.033199	1	#NAME?	0.967804	#NAME?	0.889551	-0.918832	1	#NAME?	0.85619	#NAME?	1	1.33118	1	1.87421	0.969835	#NAME?	1	-0.1342	1							dd_Smed_v4_101654_0_1
dd_Smed_v6_101655_0_1	1.45188	1	0.63802	1	Inf	0.61449	NA	NA	-0.224127	1	Inf	0.731238	0.988502	1	#NAME?	1	#NAME?	1	-0.00811108	1	#NAME?	1	0.174643	1	0.952374	1	#NAME?	0.793943	-1.68412	1	-0.100643	1	RNA_pol_Rpb1_4,RNA_pol_Rpb1_5	RNA_pol_Rpb1_4,RNA_pol_Rpb1_5	POLR2A	POLR2A	Polr2a	Polr2a	dd_Smed_v4_101655_0_1
dd_Smed_v6_10166_0_2	-0.37354	0.118252	-0.164863	0.899226	-0.379879	0.0665487	-0.479252	0.0228275	-0.101657	0.926219	0.0661081	0.918449	0.277223	0.469805	0.202792	0.540153	0.180216	0.529841	0.151079	0.651704	-0.216898	0.349558	0.485899	0.039382	0.196452	0.801436	0.0745027	0.882334	0.422961	0.026758	0.222749	0.386889							dd_Smed_v4_10166_0_8
dd_Smed_v6_10167_0_1	0.0416377	1	-0.00303804	1	0.240663	0.341671	0.0262384	1	0.0664999	0.970296	0.253393	0.1057	-0.0984508	0.975452	-0.297509	0.0869026	-0.362392	0.0110241	-0.36142	0.0107325	-0.368892	0.00605748	-0.143127	0.690543	-0.0984837	0.855343	-0.377791	0.00824098	-0.336558	0.0227961	-0.157137	0.455844	Sec1	Sec1		STXBP2		Stxbp2	dd_Smed_v4_10167_0_1
dd_Smed_v6_101673_0_1	#NAME?	1	NA	NA	NA	NA	-0.0276508	1	#NAME?	0.966077	Inf	1	#NAME?	1	#NAME?	1	0.227955	1	1.43927	1	#NAME?	1	NA	NA	NA	NA	Inf	1	NA	NA	Inf	1							dd_Smed_v4_101673_0_1
dd_Smed_v6_10168_0_1	0.228477	0.953961	0.0676791	1	-0.0840588	1	0.189076	0.700946	-0.334325	0.513451	-0.730562	0.000354146	-0.0697317	1	0.390338	0.201548	0.249585	0.511217	0.279653	0.387687	0.797105	8.23153e-05	-0.23053	0.852587	0.0778014	0.963134	0.210184	0.570457	-0.283149	0.583729	-0.161935	0.842397			ZNF234				dd_Smed_v4_10168_0_1
dd_Smed_v6_101680_0_1	-0.952215	1	-0.986961	1	0.10096	1	1.43658	0.967727	#NAME?	1	#NAME?	0.506143	0.127096	1	-1.37206	1	-0.798586	1	-0.896686	1	0.91905	1	0.0923507	1	-0.318884	1	1.59021	0.958814	#NAME?	1	#NAME?	1	TPR_1,TPR_10,TPR_12,TPR_2,TPR_8						dd_Smed_v4_101680_0_1
dd_Smed_v6_101683_0_1	0.760437	1	#NAME?	1	1.30252	1	-1.73518	0.996599	1.24632	1	1.53597	0.71825	0.0296451	1	0.349176	1	1.62526	0.973693	-0.270806	1	1.49742	0.970409	#NAME?	1	0.891261	1	-0.870365	1	0.215081	1	2.27295	0.628146			CAP2				dd_Smed_v4_101683_0_1
dd_Smed_v6_10169_0_1	-0.164329	0.706819	-0.127803	1	-0.198111	0.396002	-0.120635	0.582154	-0.11713	0.784174	-0.0668267	0.833731	0.0653026	1	0.182992	0.475406	0.0625867	0.859277	0.220791	0.187385	0.134823	0.488042	0.101829	0.812858	0.14921	0.786344	0.106281	0.768564	0.267989	0.088304	0.232325	0.175367	FGGY_C,FGGY_N	FGGY_C,FGGY_N		GK		Gk	dd_Smed_v4_10169_0_1
dd_Smed_v6_1017_0_1	-0.101437	0.984732	0.008985	1	-0.0773312	0.779182	-0.171559	0.358429	-0.0168537	1	0.0477399	0.861927	-0.00117821	1	0.0121456	1	0.0109183	1	-0.135225	0.435088	-0.288366	0.017558	0.109244	0.907902	0.0362517	1	-0.0592033	0.891117	-0.0506411	0.927488	-0.139189	0.475263	Granulin	Granulin,Olduvai		GRN		Grn	dd_Smed_v4_1017_0_1
dd_Smed_v6_10170_0_1	0.00674435	1	-0.00257618	1	-0.0241771	1	0.0192663	1	-0.323129	0.112158	-0.218353	0.201798	0.0714795	1	0.278099	0.107633	0.315413	0.0367511	0.249256	0.150557	0.115624	0.631306	0.062159	1	0.247178	0.244116	0.327935	0.0300261	-0.0806172	0.901879	-0.109473	0.687508	Adeno_E3_CR1,I-set,Ig_2,Ig_3,Ig_4,Ig_6,V-set,ig	Adeno_E3_CR1,DAGK_acc,I-set,Ig_2,Ig_3,Ig_4,Ig_6,LicD,UL141,V-set,ig		CEACAM1		Ceacam1	dd_Smed_v4_10170_0_1
dd_Smed_v6_101703_0_1	NA	NA	Inf	1	NA	NA	NA	NA	NA	NA	NA	NA	NA	NA	NA	NA	NA	NA	NA	NA	NA	NA	Inf	1	NA	NA	NA	NA	NA	NA	NA	NA							dd_Smed_v4_101703_0_1
dd_Smed_v6_10171_0_1	0.250124	0.23415	0.0826966	1	-0.0641126	0.971093	-0.0886047	0.798702	-0.0207433	1	-0.27388	0.0481714	0.446497	0.00268853	0.473124	0.000396393	0.351067	0.00896407	0.265827	0.0786819	0.346138	0.00730048	0.279069	0.17472	0.158888	0.636553	0.0123382	1	-0.00504058	1	-0.177866	0.343825	Neur_chan_LBD,Neur_chan_memb	DUF4942,Neur_chan_LBD,Neur_chan_memb		GABRB2		Gabrg3	dd_Smed_v4_10171_0_1
dd_Smed_v6_101722_0_1	-0.989589	1	NA	NA	0.10096	1	-1.33138	1	-0.149692	1	-0.409758	1	#NAME?	1	-1.40943	1	0.504312	1	-0.93406	1	-0.950503	1	#NAME?	1	-0.318884	1	0.162516	1	-0.0941627	1	-0.370672	1	zf-C3HC4_3,zf-RING_2						dd_Smed_v4_101722_0_1
dd_Smed_v6_101724_0_1	#NAME?	0.271877	-0.888799	1	-0.15646	1	-0.654043	1	NA	NA	-1.44034	0.668161	0.0210049	1	-1.8482	0.839487	-1.21492	0.838419	#NAME?	0.134417	0.0387154	1	Inf	0.576294	Inf	0.995919	Inf	0.851335	NA	NA	Inf	0.560171				SETMAR			dd_Smed_v4_101724_0_1
dd_Smed_v6_10173_0_1	0.647221	9.47658e-06	0.835501	7.04362e-08	0.677677	5.98921e-06	0.354276	0.0762947	0.872071	1.3e-09	1.22248	4.80255e-20	-0.130035	0.949234	-0.331005	0.080942	-0.37239	0.0307441	-0.443973	0.00629465	-0.660572	7.44305e-06	0.0582446	1	-0.300549	0.187241	-0.665335	3.62724e-06	-0.219123	0.259998	-0.0853183	0.863763			ATP1B4				dd_Smed_v4_10173_0_1
dd_Smed_v6_10174_0_1	-0.623271	8.24369e-05	-0.462723	0.00671595	-0.563532	0.00209472	-0.444893	0.0243397	-0.175416	0.66058	0.0393273	1	-0.147803	0.911895	-0.133248	0.643956	-0.556602	0.000441882	-0.609128	7.01451e-05	-0.789809	3.53988e-08	0.0127448	1	-0.0735079	1	-0.378224	0.0676332	-0.161273	0.585905	-0.12721	0.696705	CH	CH	ACTN2	ACTN2	Actn3	Actn2	dd_Smed_v4_10174_0_1
dd_Smed_v6_10175_0_1	0.346592	0.0768816	0.418401	0.0383998	0.433175	0.00650895	0.265955	0.243398	0.235473	0.369022	-0.0417808	0.955129	0.0730621	1	0.0249455	1	-0.0855857	0.825017	0.0684729	0.90449	0.185244	0.348456	0.144871	0.876038	0.111528	0.874202	-0.166223	0.446235	-0.0426457	0.949498	-0.203128	0.345249	DUF1699,LRR_4,LRR_6	DUF1699,LRR_4,LRR_6	ARPP19	AMN1	Gm5415	Amn1	dd_Smed_v4_10175_0_1
dd_Smed_v6_10176_0_1	0.111889	0.919705	0.185383	0.66812	0.148065	0.657891	0.155177	0.422039	0.0780451	0.917516	0.060394	0.853263	-0.145923	0.778177	-0.134985	0.612818	-0.102682	0.617722	-0.0528948	0.90461	-0.0592619	0.860399	-0.0724294	0.932038	-0.0988091	0.838052	-0.0593944	0.889805	-0.086739	0.719002	-0.110757	0.623961	C2-set_2,DSPc,I-set,Ig_2,Ig_3,PTPlike_phytase,Pur_ac_phosph_N,V-set,Y_phosphatase,Y_phosphatase3,fn3,fn3_2,fn3_4,ig	C2-set_2,DSPc,Fimbrillin_C,I-set,Ig_2,Ig_3,Ig_5,Ig_6,Interfer-bind,PTPlike_phytase,Pur_ac_phosph_N,V-set,Y_phosphatase,Y_phosphatase3,fn3,fn3_2,fn3_4,hSac2,ig	PTPRD	PTPRD	Ptprd	Ptprd	dd_Smed_v4_10176_0_1
dd_Smed_v6_101761_0_1	-0.153154	1	#NAME?	1	Inf	1	-0.574037	1	Inf	1	Inf	1	0.0212214	1	#NAME?	1	0.6408	1	#NAME?	1	#NAME?	1	#NAME?	1	1.07507	1	0.219917	1	-0.000223703	1	-0.179865	1							dd_Smed_v4_101761_0_1
dd_Smed_v6_10177_0_1	3.39176	1	Inf	1	1.1295	1	3.1201	0.941107	4.3319	0.942263	1.287	1	#NAME?	1	-0.266576	1	-0.935739	1	0.410149	1	-0.177528	1	-3.98058	1	-2.52884	1	-1.2074	1	1.35029	1	-2.28229	0.957675	DUF1330						dd_Smed_v4_10177_0_1
dd_Smed_v6_101770_0_1	NA	NA	NA	NA	NA	NA	NA	NA	NA	NA	NA	NA	NA	NA	NA	NA	NA	NA	NA	NA	NA	NA	NA	NA	NA	NA	NA	NA	NA	NA	NA	NA							dd_Smed_v4_101770_0_1
dd_Smed_v6_101775_0_1	NA	NA	NA	NA	NA	NA	NA	NA	NA	NA	NA	NA	NA	NA	NA	NA	NA	NA	NA	NA	NA	NA	NA	NA	NA	NA	NA	NA	NA	NA	NA	NA	ATP-synt_B						dd_Smed_v4_101775_0_1
dd_Smed_v6_101776_0_1	NA	NA	0.00764916	1	0.68335	1	-1.05166	1	2.41643	0.790896	-0.267222	1	Inf	1	Inf	1	Inf	0.89564	Inf	1	Inf	1	Inf	0.951063	Inf	1	Inf	1	Inf	0.335564	Inf	1	DDE_3						dd_Smed_v4_101776_0_1
dd_Smed_v6_101779_0_1	NA	NA	NA	NA	NA	NA	NA	NA	NA	NA	NA	NA	NA	NA	NA	NA	NA	NA	NA	NA	NA	NA	NA	NA	NA	NA	NA	NA	NA	NA	NA	NA	RT_RNaseH,RT_RNaseH_2						dd_Smed_v4_101779_0_1
dd_Smed_v6_10178_0_1	0.61198	0.679125	0.683453	0.909868	2.47041	0.000112133	0.340468	0.879433	1.15108	0.152576	1.29625	0.0151295	-1.36642	0.0998846	-2.73064	1.57747e-05	-0.783472	0.286012	-1.19221	0.0623538	-1.03408	0.0737437	-1.29495	0.0638674	-0.872209	0.387363	-1.05498	0.0683749	-0.653112	0.318599	-0.349804	0.7331				GPR108		Gpr108	dd_Smed_v4_10178_0_1
dd_Smed_v6_10179_0_1	0.142059	0.937892	0.160086	0.579408	0.277916	0.241623	0.195601	0.311917	-0.330371	0.117082	-0.295124	0.0693953	0.0431056	1	-0.364572	0.0332283	0.17818	0.492075	0.265125	0.186182	0.365085	0.0190154	0.0611333	0.883663	-0.228715	0.400362	0.231722	0.195966	-0.207305	0.325793	-0.0720977	0.866019	DEAD,ResIII	DEAD,ResIII	DDX17	DDX5	Ddx17	Ddx5	dd_Smed_v4_10179_0_1
dd_Smed_v6_1018_0_1	-0.126254	0.845401	-0.108785	0.971425	-0.0814127	0.908763	-0.19705	0.296033	-0.12124	0.742482	0.0445679	0.922385	0.0495568	1	0.0798231	0.887433	0.0760096	0.817185	0.149024	0.403072	-0.0807508	0.757091	0.0670262	0.968948	0.124665	0.761491	0.00521366	1	0.154038	0.352959	0.0900716	0.706914	Bcl-2	Bcl-2		BCL2L1	Vmn1r1	Bcl2l1	dd_Smed_v4_1018_0_1
dd_Smed_v6_10180_0_1	-0.0255351	1	-0.261917	0.295995	-0.268997	0.121849	-0.0116854	1	-0.0609033	1	-0.312771	0.0299367	0.458857	0.00221564	0.499203	0.00014958	0.177759	0.358769	0.275717	0.075784	0.262134	0.0814099	0.222476	0.391771	0.255741	0.269284	0.191609	0.443657	0.240348	0.150232	-0.025102	0.98517	ANAPC4_WD40,BING4CT,WD40	ANAPC4_WD40,BING4CT,WD40		WDR46		Wdr46	dd_Smed_v4_10180_0_1
dd_Smed_v6_10181_0_1	0.346417	1	-0.269828	1	-0.599272	0.700054	0.885343	0.518277	-0.592308	0.882524	-0.620818	0.433232	-0.076875	1	0.304454	0.918227	-1.5711	0.0178175	-0.761455	0.343521	-0.306454	0.834046	-0.69312	0.741128	-0.641235	0.702741	-1.03218	0.108198	-1.70018	0.0088213	-1.27369	0.0365189			PPIG		Fhl1		dd_Smed_v4_10181_0_1
dd_Smed_v6_101818_0_1	#NAME?	1	#NAME?	1	Inf	1	NA	NA	NA	NA	NA	NA	-0.964906	1	#NAME?	1	#NAME?	0.966072	#NAME?	0.970674	#NAME?	0.945606	NA	NA	Inf	1	NA	NA	NA	NA	NA	NA	Dimer_Tnp_hAT						dd_Smed_v4_101818_0_1
dd_Smed_v6_10182_0_1	-0.180218	0.818846	-0.073739	1	-0.181071	0.571647	-0.0836407	0.761903	0.0780808	0.960118	0.0370584	0.999917	0.0299208	1	0.0759232	0.921449	0.0270161	0.988397	-0.0544261	0.937745	0.135381	0.58245	0.136399	0.937511	0.0750699	1	0.123593	0.843504	0.203872	0.386978	0.352657	0.0615775	Frag1	Frag1		PGAP2		Pgap2	dd_Smed_v4_10182_0_1
dd_Smed_v6_10183_0_1	-0.0277243	1	-0.134131	0.982761	-0.173855	0.515001	-0.102008	0.794222	-0.140824	0.733126	-0.282969	0.0661981	0.233306	0.408297	0.34807	0.0224262	0.242051	0.147888	0.136686	0.553076	0.264345	0.0760728	0.126899	0.736161	0.201939	0.46304	0.167767	0.414496	0.0235868	1	0.00910009	1	PolyA_pol,PolyA_pol_RNAbd	PolyA_pol,PolyA_pol_RNAbd	TRNT1	TRNT1	Trnt1	Trnt1	dd_Smed_v4_10183_0_1
dd_Smed_v6_10184_0_1	0.0854219	1	-0.006572	1	0.116146	0.861271	0.117207	0.736628	-0.0387985	1	-0.468751	0.000142333	-0.19334	0.592387	-0.234521	0.253823	-0.0582722	0.91557	0.136818	0.511918	0.627059	1.02612e-07	-0.285334	0.136517	-0.203797	0.424824	-0.0264871	1	0.0125971	1	0.0728866	0.843567	Homeodomain	Homeodomain	PCM1	GSC	Pcm1	Gsc	dd_Smed_v4_10184_0_1
dd_Smed_v6_101842_0_1	0.299286	1	#NAME?	1	1.37896	1	#NAME?	0.792978	NA	NA	1.41981	0.816331	0.130545	1	-1.50154	1	0.108874	1	#NAME?	0.72558	-0.0770508	1	#NAME?	0.911268	-0.421871	1	#NAME?	0.678217	#NAME?	0.644788	1.04347	0.929275							dd_Smed_v4_101842_0_1
dd_Smed_v6_10185_0_1	-0.119423	0.949744	0.0140757	1	-0.102427	0.841328	0.0985166	0.787491	-0.0164294	1	-0.30986	0.0244911	-0.0377805	1	-0.143427	0.56887	-0.120231	0.636673	-0.00986455	1	0.143878	0.427845	0.0957186	1	-0.126431	0.781976	0.0977085	0.765208	0.0931295	0.784237	-0.046558	0.933966	zf-MIZ,zf-Nse	PINIT,zf-C3HC4,zf-MIZ,zf-Nse,zf-RING_2	PIAS2	PIAS2	Pias1	Pias2	dd_Smed_v4_10185_0_1
dd_Smed_v6_10186_0_1	0.0965909	0.997025	0.204299	0.713111	0.178286	0.490581	0.0414158	1	0.24505	0.198888	0.109515	0.618602	-0.0772523	1	-0.0308062	1	0.0942335	0.698577	-0.0184434	1	0.0689571	0.812352	0.030456	1	0.0508894	1	0.0390583	1	0.130016	0.576153	0.0818807	0.813417	BBS2_Mid,BBS2_N,Itfg2	BBS2_Mid,BBS2_N,Itfg2	BBS2	BBS2	Bbs2	Bbs2	dd_Smed_v4_10186_0_1
dd_Smed_v6_10187_0_1	0.13863	0.916306	0.257196	0.632772	0.256361	0.425807	0.129486	0.619105	0.136232	0.751719	-0.288974	0.0763546	0.00214921	1	-0.133615	0.815153	-0.107594	0.681987	0.170323	0.477601	0.819709	2.19393e-10	0.120715	1	-0.0158843	1	-0.116737	0.753817	0.167925	0.466579	0.392105	0.0122266	DUF998				Fastk		dd_Smed_v4_10187_0_1
dd_Smed_v6_101878_0_1	-1.09108	1	#NAME?	1	Inf	1	NA	NA	#NAME?	1	-2.48162	0.906899	0.746309	1	#NAME?	1	#NAME?	0.938099	-1.21715	1	1.04195	1	#NAME?	1	0.899263	1	#NAME?	1	#NAME?	1	-0.34859	1				HTRA1		Htra3	dd_Smed_v4_59854_0_1
dd_Smed_v6_10188_0_1	-0.824454	2.47131e-09	-0.616176	5.68953e-05	-0.410771	0.0169423	-0.464719	0.00562243	-0.353465	0.0494828	0.229635	0.190363	0.114921	0.941092	-0.181426	0.454358	-0.262179	0.139206	0.0339683	0.996395	-0.397246	0.00569636	0.323199	0.20669	0.232258	0.489084	0.0975554	0.813635	0.504958	0.000907358	0.656843	5.00125e-06				THNSL2		Thnsl2	dd_Smed_v4_10188_0_1
dd_Smed_v6_101884_0_1	-1.668	1	Inf	0.913643	Inf	1	Inf	0.693436	0.0633916	1	0.784442	0.921254	#NAME?	0.941092	#NAME?	0.766209	#NAME?	0.646559	0.860372	0.93777	0.307851	1	2.02833	0.972061	0.274842	1	1.95022	0.936737	2.59177	0.618989	2.76029	0.487272	PFK	PFK		PFKM		Pfkm	dd_Smed_v4_101884_0_1
dd_Smed_v6_101885_0_1	Inf	0.515515	Inf	0.612943	1.4285	1	Inf	0.175115	-0.179825	1	2.34666	0.711752	NA	NA	Inf	1	NA	NA	Inf	0.880241	Inf	1	-0.19141	1	-1.63631	0.886796	0.52189	1	-1.78212	0.753647	-0.588471	0.982021							dd_Smed_v4_101885_0_1
dd_Smed_v6_10189_0_1	-0.0445965	1	0.00532382	1	0.00731978	1	-0.00432011	1	-0.0342138	1	-0.402236	0.0019231	-0.0247251	1	0.0261276	1	0.107386	0.650801	0.0845914	0.80294	0.284535	0.0388865	0.0251952	1	0.0780439	0.959229	0.147662	0.525198	0.0949742	0.72726	-0.0731048	0.84654	C5HCH,PHD,PWWP,SET,Zf_RING	C5HCH,FANCL_C,PHD,PWWP,SET,Zf_RING,zf-HC5HC2H,zf-HC5HC2H_2,zf-HIT	ZNF442	NSD1		Nsd1	dd_Smed_v4_10189_0_1
dd_Smed_v6_101893_0_1	1.36414	1	Inf	1	0.225168	1	0.240849	1	Inf	0.88249	NA	NA	#NAME?	1	-0.470636	1	-0.350776	1	#NAME?	1	#NAME?	1	-1.21939	1	-1.6096	1	-1.47406	1	0.0473604	1	#NAME?	0.746443							dd_Smed_v4_101893_0_1
dd_Smed_v6_101897_0_1	-0.18736	1	Inf	0.828666	Inf	0.878192	1.24847	1	0.389304	1	1.02073	1	#NAME?	1	#NAME?	0.954959	-1.0478	1	-1.09622	1	-1.25201	1	1.45535	1	0.809576	1	0.388027	1	-0.519558	1	-0.0439158	1	Hexokinase_2	Hexokinase_2				Hk2	dd_Smed_v4_101897_0_1
dd_Smed_v6_1019_0_1	0.30612	0.079246	-0.258566	0.177966	-0.0952167	0.936843	0.140625	0.545221	0.0625457	0.959171	0.289982	0.036625	0.140868	0.806078	0.22234	0.297272	-0.22244	0.203647	-0.525889	2.75818e-05	-0.64796	5.20405e-08	-0.423818	0.00563692	-0.178997	0.550569	-0.387935	0.00846835	-0.769463	4.50617e-10	-0.664099	1.70772e-07	Exo_endo_phos	Exo_endo_phos		SYNJ1		Synj2	dd_Smed_v4_1019_0_1
dd_Smed_v6_10190_0_1	0.195279	0.914655	0.151587	1	0.200791	0.726673	0.295893	0.313006	-0.165809	0.905064	0.262893	0.351802	-0.0475865	1	-0.123498	0.958899	-0.077739	0.968931	-0.101055	0.906346	-0.0903285	0.895101	-0.0912789	0.917596	-0.117986	1	0.0228741	0.994645	-0.462143	0.078089	-0.0227154	1			TPH1				dd_Smed_v4_10190_0_4
dd_Smed_v6_101901_0_1	-0.605058	1	-0.325373	1	2.12336	0.688106	2.51209	0.456731	-0.845557	1	2.95769	0.341578	0.115301	1	-2.2963	0.56785	-1.89643	0.642574	-0.280712	1	-2.80168	0.36706	0.394986	1	0.432127	1	1.22071	0.801248	-0.521211	1	0.761073	0.95666							dd_Smed_v4_101901_0_1
dd_Smed_v6_10191_0_1	0.266748	1	0.158049	1	-0.0039759	1	-0.0237753	1	0.788602	0.336846	-0.196631	0.887326	-0.00177004	1	0.217468	0.942887	0.11061	0.98827	0.147063	0.967152	0.229523	0.850875	-0.110469	1	-0.0532563	1	-0.179913	0.944802	0.668918	0.331324	-0.233856	0.875982	AAA_lid_11,Dynein_C,Dynein_heavy	AAA_lid_11,Dynein_C,Dynein_heavy	DNAH9	DNAH17	Dnah17	Dnah17	dd_Smed_v4_10191_0_1
dd_Smed_v6_101910_0_1	1.29351	1	Inf	1	Inf	1	Inf	0.629816	2.20276	0.882223	1.75817	0.883759	#NAME?	1	#NAME?	1	#NAME?	1	0.0736179	1	-0.00372069	1	0.691102	1	-1.20906	1	0.566654	1	0.982876	0.985769	0.460941	1	PP2C	PP2C	PPM1B	PPM1B	Gm7895	Ppm1b	dd_Smed_v4_101910_0_1
dd_Smed_v6_101914_0_1	-0.46523	1	-0.809451	1	-1.07103	1	#NAME?	0.41352	#NAME?	0.856111	#NAME?	0.259914	1.98008	1	0.817137	1	2.45741	0.615744	1.58721	0.966968	2.42588	0.593157	1.63586	1	0.211338	1	#NAME?	1	#NAME?	1	#NAME?	1							dd_Smed_v4_101914_0_1
dd_Smed_v6_10192_0_1	0.129993	0.857874	0.326048	0.0872186	0.161661	0.683953	0.215788	0.230407	0.346649	0.0190617	0.263739	0.0627803	-0.0916509	0.983881	-0.181601	0.432875	-0.277919	0.0524787	-0.0893255	0.763391	0.00390297	1	0.104404	0.958533	-0.149933	0.56975	-0.192124	0.286178	0.12733	0.560167	0.137649	0.510678	MFS_1,MFS_4	MFS_1,MFS_4	SLC17A8	SLC17A6	Slc17a8	Slc17a6	dd_Smed_v4_10192_0_1
dd_Smed_v6_10193_0_1	-0.00317214	1	-0.194986	0.928499	0.12075	0.854665	0.247285	0.354046	-0.037213	1	-0.400528	0.0128185	-0.0030714	1	-0.199252	0.514914	-0.0879636	0.845906	0.0472046	0.970962	0.279641	0.114866	-0.194885	0.793844	-0.0753298	1	0.162493	0.636882	0.0131637	1	-0.117715	0.746632	HGTP_anticodon,tRNA-synt_2b,tRNA_SAD	HGTP_anticodon,tRNA-synt_2b,tRNA_SAD	TARSL2	TARS	Tarsl2	Tars	dd_Smed_v4_10193_0_1
dd_Smed_v6_101932_0_1	0.120377	1	-0.536955	1	-0.935131	1	-0.61755	1	0.128853	1	-0.729977	0.940182	-0.987232	1	-1.44916	0.86362	-0.384969	1	-1.6468	0.748122	-0.110044	1	-1.64456	0.98196	-2.50466	0.671143	-1.1229	0.909232	-1.63833	0.728409	-0.960397	0.889779	7TM_GPCR_Srsx,7TM_GPCR_Srx,7tm_1,DUF2593,Srg	7TM_GPCR_Srsx,7TM_GPCR_Srx,7tm_1,DUF2593,Srg		AVPR1A		Avpr1a	dd_Smed_v4_101932_0_1
dd_Smed_v6_10194_0_1	0.1058	1	0.297495	0.183152	0.0720048	1	0.0982799	0.791584	0.214041	0.500415	-0.0586567	0.864438	-0.0803411	1	-0.160114	0.600236	-0.242649	0.171996	0.055788	0.894078	0.0291124	0.981271	0.111353	0.882525	-0.19391	0.466549	-0.25017	0.183477	0.164029	0.517171	-0.135345	0.594399	PPL4				Tmed10		dd_Smed_v4_10194_0_1
dd_Smed_v6_101944_0_1	NA	NA	-0.76398	1	-0.41353	1	-3.17877	0.121813	-0.693345	0.989357	Inf	0.876734	Inf	1	Inf	0.528329	Inf	0.0088358	Inf	0.156179	NA	NA	Inf	1	Inf	0.705192	Inf	0.854458	Inf	0.432224	Inf	0.901507							dd_Smed_v4_101944_0_1
dd_Smed_v6_10195_0_1	0.672846	0.00463353	-0.0871452	1	0.10951	0.998759	0.361862	0.395897	0.0878478	1	0.4574	0.0942438	-0.0408753	1	0.195727	0.679239	-0.511332	0.0762959	-0.613465	0.0160487	-0.872781	9.21644e-05	-0.800866	0.00715	-0.367608	0.28783	-0.822316	0.000130604	-1.19846	8.99592e-09	-1.08823	1.55227e-07					Gm14049		dd_Smed_v4_10195_0_1
dd_Smed_v6_10196_0_1	-0.240202	1	0.00625372	1	0.369455	0.669438	-0.312301	0.799709	0.00374776	1	0.562352	0.189525	0.147793	1	-0.358451	0.599612	0.0960698	1	0.134485	0.934616	-0.064374	1	0.394248	0.631359	0.251206	0.944219	0.0239706	1	0.378435	0.588479	0.73818	0.0624796			TSSK3				dd_Smed_v4_10196_0_1
dd_Smed_v6_101969_0_1	#NAME?	1	#NAME?	1	NA	NA	NA	NA	#NAME?	1	#NAME?	1	0.894991	1	#NAME?	1	#NAME?	1	1.14508	1	-0.215834	1	NA	NA	NA	NA	NA	NA	NA	NA	NA	NA
dd_Smed_v6_10198_0_1	-0.00586543	1	-0.000826847	1	0.0194807	1	0.0271452	1	-0.0576424	0.998459	-0.401772	0.00115496	-0.145316	0.771182	-0.102052	0.799571	0.0299934	0.98744	0.0159843	1	0.277924	0.0399155	-0.140277	0.671137	-0.0767055	0.969201	0.0630041	0.949686	-0.0357926	0.983193	-0.117982	0.570305	Btz	Btz		CASC3		Casc3	dd_Smed_v4_10198_0_1
dd_Smed_v6_10199_0_1	-0.0843959	1	0.165453	0.816266	-0.0683424	0.995908	-0.451182	0.00704387	0.44615	0.00782554	0.557671	1.76118e-05	0.665098	4.17731e-07	0.083463	0.913198	-0.336927	0.0189073	-1.17194	4.32869e-21	-0.739956	3.04491e-09	0.914947	1.30175e-12	0.0995165	0.909617	-0.703713	2.15549e-07	-0.641398	9.26927e-07	-0.0978891	0.777947	SBF,SBF_like	SBF,SBF_like		SLC10A2	Zfp985	Slc10a2	dd_Smed_v4_10199_0_1
dd_Smed_v6_101992_0_1	NA	NA	NA	NA	Inf	1	Inf	0.918135	Inf	1	-0.0745933	1	NA	NA	NA	NA	NA	NA	NA	NA	Inf	0.638689	NA	NA	Inf	1	Inf	0.908958	Inf	1	Inf	0.714559	zf-CCHC,zf-CCHC_4						dd_Smed_v4_101992_0_1
dd_Smed_v6_102_0_1	0.0871245	1	-0.0892707	1	-0.102409	0.962148	-0.587068	0.00631868	-0.44226	0.0959456	-0.313267	0.189525	0.311235	0.504794	0.790553	7.86406e-05	1.44495	2.37376e-16	1.65823	2.22061e-21	1.35011	7.30127e-15	0.13484	0.883539	0.60102	0.0104945	0.770759	9.9904e-05	1.12885	4.17655e-10	0.949722	3.92357e-07					Ppp2r3a		dd_Smed_v4_102_0_1
dd_Smed_v6_1020_0_1	-0.0259239	1	0.0297683	1	-0.0296586	1	-0.0763639	0.850511	-0.0295241	1	-0.0777491	0.746025	0.0637114	1	0.103603	0.764332	0.095394	0.686613	0.219566	0.141183	0.246456	0.0606278	0.119404	0.820952	0.0998682	0.85835	0.044954	0.944802	0.215965	0.152554	0.194631	0.251952	APH,Haspin_kinase,Kdo,Kinase-like,Pkinase,Pkinase_Tyr,RIO1,YukC	APH,Haspin_kinase,Kdo,Kinase-like,Pkinase,Pkinase_Tyr,RIO1,YukC	MARK1	PHKG1	Mark1	Phkg2	dd_Smed_v4_1020_0_1
dd_Smed_v6_10200_0_1	0.48972	0.0153187	0.646491	0.000110619	0.339227	0.151674	-0.048402	0.942914	0.674652	0.000119439	1.13771	7.41664e-14	0.371618	0.166361	0.358336	0.123039	0.303151	0.138427	0.0923774	0.844931	-0.348887	0.068471	0.528389	0.00463928	0.207843	0.656959	-0.234971	0.342313	0.27731	0.210098	0.2991	0.15084	Ldh_1_C	Ldh_1_C	MDH1B	MDH1B	Cpne5	Mdh1b	dd_Smed_v4_10200_0_1
dd_Smed_v6_102007_0_1	Inf	1	1.76436	1	Inf	1	0.0516719	1	Inf	1	Inf	0.321121	Inf	1	NA	NA	Inf	0.657307	NA	NA	NA	NA	1.65012	1	1.07376	1	2.06465	0.888405	0.272981	1	3.0233	0.595334							dd_Smed_v4_102007_0_1
dd_Smed_v6_10201_0_1	0.0521238	1	0.039812	1	0.164405	0.560512	0.0860746	0.87876	-0.0621746	0.943838	-0.711478	2.24114e-10	-0.0977286	0.95882	-0.18262	0.391387	0.202512	0.219848	0.442584	0.000367789	0.87769	2.58031e-15	-0.11004	0.886665	-0.0703388	0.967956	0.236462	0.217259	0.328285	0.0259993	0.114088	0.703789	HMG_box,HMG_box_2	HMG_box,HMG_box_2	SOX6	SOX5	Sox6	Sox5	dd_Smed_v4_10201_0_1
dd_Smed_v6_102010_0_1	#NAME?	1	NA	NA	NA	NA	NA	NA	Inf	1	-0.36409	1	#NAME?	1	#NAME?	1	#NAME?	1	#NAME?	1	-0.932257	1	NA	NA	NA	NA	NA	NA	Inf	0.927971	Inf	1							dd_Smed_v4_102010_0_1
dd_Smed_v6_102015_0_1	0.856698	1	-1.15679	1	Inf	0.372663	-0.777137	1	1.48204	0.965834	-2.84707	0.406804	1.32741	1	#NAME?	0.945604	1.32148	0.905046	-0.102347	1	1.61303	0.703438	-0.686071	1	0.999722	1	-0.312357	1	0.52299	1	-2.09074	0.666604	Transposase_1			SETMAR			dd_Smed_v4_102015_0_1
dd_Smed_v6_10203_0_1	-0.149853	0.83514	-0.0504554	1	0.103949	0.7727	-0.0673471	0.865753	0.146271	0.623046	-0.401542	0.00182897	-0.0667899	1	-0.097118	0.815309	0.094055	0.741332	-0.0231925	1	0.338861	0.0119812	0.0326076	1	0.156684	0.610039	0.176561	0.459881	0.272932	0.0797171	0.0871724	0.848012	zf-C2H2,zf-C2H2_11,zf-C2H2_4,zf-C2H2_6,zf-C2H2_jaz,zf-H2C2_2,zf_C2H2_ZHX	ADK_lid,C1_4,DUF2256,DZR,Prok-RING_1,XPA_N,YafQ_toxin,Zn-ribbon_8,zf-BED,zf-C2H2,zf-C2H2_11,zf-C2H2_2,zf-C2H2_3rep,zf-C2H2_4,zf-C2H2_6,zf-C2H2_8,zf-C2H2_jaz,zf-Di19,zf-H2C2_2,zf-LYAR,zf-met,zf_C2H2_ZHX,zinc_ribbon_9		ZNF718		Gm14412	dd_Smed_v4_10203_0_1
dd_Smed_v6_102032_0_1	NA	NA	NA	NA	NA	NA	NA	NA	NA	NA	NA	NA	NA	NA	NA	NA	NA	NA	NA	NA	NA	NA	NA	NA	NA	NA	NA	NA	NA	NA	NA	NA					Spcs3
dd_Smed_v6_102047_0_1	-0.0196135	1	Inf	1	#NAME?	1	1.2457	1	0.0402106	1	NA	NA	#NAME?	1	0.474293	1	-0.0270144	1	-0.0600478	1	#NAME?	1	0.449303	1	#NAME?	1	1.2383	1	-0.000223703	1	#NAME?	1					Isl1		dd_Smed_v4_102047_0_1
dd_Smed_v6_10205_0_1	0.00329069	1	-0.0237428	1	-0.194744	0.496422	-0.106757	0.786282	-0.0222189	1	-0.0804255	0.765506	0.0541022	1	0.113987	0.769347	0.0722758	0.861801	0.0272347	1	0.147517	0.426436	0.0270687	1	-0.0840475	0.990488	-0.0377715	1	0.00172513	1	0.0638004	0.858764	EF-hand_1,EF-hand_6,EF-hand_7,Metallophos	Metallophos	CNNM2	PPP2CB		Ppp2cb	dd_Smed_v4_10205_0_1
dd_Smed_v6_102050_0_1	0.937761	1	3.61176	1	0.0482696	1	NA	NA	0.770118	1	-1.36031	0.935517	-0.176473	1	0.0361709	1	#NAME?	1	1.07362	1	2.08937	0.879851	2.49752	1	-0.85332	1	#NAME?	0.976173	0.905975	1	-0.208704	1							dd_Smed_v4_10381_0_1
dd_Smed_v6_10206_0_1	0.141573	1	-0.141357	0.969474	-0.0453983	1	0.0186213	1	-0.184046	0.684159	-0.034465	1	0.191197	0.825667	0.409555	0.0371305	0.273461	0.221859	0.387271	0.0322744	0.403473	0.024791	-0.0917336	0.983724	0.222584	0.46726	0.15051	0.655678	0.0616519	0.854749	0.227435	0.322319	4HBT_3,Acyl_CoA_thio	4HBT_3,Acyl_CoA_thio	CDC27	ACOT8	Impg2	Acot8	dd_Smed_v4_10206_0_1
dd_Smed_v6_102062_0_1	Inf	1	#NAME?	1	2.07534	1	0.4625	1	#NAME?	1	0.770742	1	Inf	1	Inf	1	Inf	1	Inf	0.909842	Inf	0.902679	#NAME?	1	1.74943	1	0.256455	1	#NAME?	1	1.72327	0.923215							dd_Smed_v4_13890_0_4
dd_Smed_v6_10207_0_1	-0.115929	1	-0.0606126	1	0.0842189	0.905958	0.174404	0.484648	0.0601954	0.972485	0.0646983	0.84487	0.187916	0.643889	0.146816	0.603934	0.178016	0.413294	0.084341	0.807747	0.0630525	0.877472	0.243233	0.369211	0.346965	0.0686085	0.468349	0.00238924	0.260466	0.128058	0.24368	0.214274	DUF1573,Ig_3						dd_Smed_v4_10207_0_1
dd_Smed_v6_102076_0_1	NA	NA	#NAME?	1	-0.718852	1	Inf	0.927121	Inf	1	-1.02049	1	Inf	1	Inf	1	NA	NA	NA	NA	Inf	0.915532	NA	NA	Inf	1	Inf	0.919366	Inf	1	Inf	1	Cyclin_N	Cyclin_N		CCNE2		Ccne2	dd_Smed_v4_102076_0_1
dd_Smed_v6_10208_0_1	-0.0124618	1	-0.0789635	1	-0.153239	0.554635	-0.208221	0.246687	-0.0862901	0.91754	-0.145182	0.44155	0.175042	0.642237	0.278595	0.0835956	0.322261	0.0214074	0.227647	0.162574	0.193521	0.219628	0.10854	0.927334	0.137818	0.793725	0.126502	0.66869	0.153819	0.443086	0.0608003	0.898528	SAM_1,SAM_2,SAM_PNT	HTH_48,SAM_1,SAM_2,SAM_PNT,Transposase_1	PTP4A2	SETMAR		Scmh1	dd_Smed_v4_10208_0_1
dd_Smed_v6_102081_0_1	-1.35823	1	0.271685	1	-0.347275	1	1.19912	1	0.267897	1	#NAME?	1	-1.13155	1	0.53023	1	-0.89345	1	0.0114851	1	-1.24237	1	0.498365	1	1.54119	1	1.6639	1	1.63761	1	#NAME?	1	Arginase	Arginase		ARG1		Arg1	dd_Smed_v4_102081_0_1
dd_Smed_v6_102084_0_1	1.56838	1	#NAME?	1	1.54345	0.961177	-0.26569	1	0.0505906	1	2.34726	0.625491	-0.948074	1	-0.152159	1	-1.11446	1	-0.957754	1	-1.03509	1	#NAME?	0.638747	-0.177083	1	-2.94853	0.607245	-2.47554	0.572452	-0.256213	1					Ndnf		dd_Smed_v4_102084_0_1
dd_Smed_v6_10209_0_1	-0.180302	0.828524	0.229683	0.81713	0.118509	0.740344	0.0910184	0.867629	0.207276	0.593109	0.341526	0.0620785	-0.297909	0.381331	-0.326722	0.0976608	-0.37134	0.042404	-0.446879	0.0124039	-0.328557	0.068638	0.112076	1	-0.0279108	1	-0.10002	0.847333	-0.0593011	0.958662	0.19327	0.479375	UCH,UCH_1	TFCD_C,UCH,UCH_1	LBR	USP18		Usp50	dd_Smed_v4_10209_0_1
dd_Smed_v6_102093_0_1	NA	NA	Inf	1	NA	NA	#NAME?	1	#NAME?	1	Inf	0.734119	NA	NA	NA	NA	Inf	1	Inf	1	NA	NA	Inf	1	NA	NA	NA	NA	NA	NA	Inf	0.779172					Gm18861		dd_Smed_v4_15778_0_8
dd_Smed_v6_1021_0_1	-0.643906	4.74208e-09	-0.481921	4.95162e-05	-0.564069	8.59506e-07	-0.543888	1.44072e-06	-0.330662	0.0104178	0.153986	0.302518	-0.210983	0.35544	-0.0675992	0.792515	-0.379014	0.00113303	-0.465695	2.78417e-05	-1.03077	2.52748e-24	-0.0489981	0.987724	0.0122372	1	-0.278996	0.0293842	-0.152451	0.314751	-0.232875	0.108563	DUF1856,EF-hand_1,SPARC_Ca_bdg	DUF1856,EF-hand_1,SPARC_Ca_bdg	EXD3	SPARCL1		Sparcl1	dd_Smed_v4_1021_0_1
dd_Smed_v6_10210_0_1	-0.0079791	1	0.00720717	1	0.144848	0.594396	0.171296	0.444889	0.0411428	1	-0.332499	0.0103432	-0.14316	0.796613	-0.231844	0.222563	0.0809306	0.788971	-0.0365548	0.976677	0.206775	0.173537	-0.127974	0.680453	-0.0790164	1	0.260205	0.122689	0.0125671	1	-0.117745	0.565499	HUN,UBN_AB	DUF1539,HUN,UBN_AB	UBN2	UBN2		Ubn2	dd_Smed_v4_10210_0_1
dd_Smed_v6_102101_0_1	NA	NA	Inf	1	NA	NA	NA	NA	Inf	1	#NAME?	1	NA	NA	NA	NA	NA	NA	NA	NA	Inf	1	Inf	1	NA	NA	NA	NA	Inf	0.937673	NA	NA							dd_Smed_v4_102101_0_1
dd_Smed_v6_102108_0_1	-1.04985	1	2.71889	0.76071	-0.776187	1	-0.187447	1	-1.39573	1	1.06398	0.859811	-0.964906	1	1.87455	0.784281	1.14955	0.887298	0.688812	1	0.479469	1	2.80383	0.595265	2.14821	0.956533	2.01195	0.773229	0.34293	1	2.5933	0.523101	Mob1_phocein						dd_Smed_v4_102108_0_1
dd_Smed_v6_10211_0_1	0.105476	1	0.00168761	1	0.0136251	1	-0.124321	0.689914	-0.0841263	0.953481	0.00285127	1	-0.0173689	1	0.0190492	1	-0.0442947	1	0.0310002	1	-0.000782226	1	-0.121158	0.854401	-0.0728019	1	-0.274092	0.15196	-0.158602	0.522785	-0.103407	0.77501	KH_1	KH_1	HELB	KHDRBS2		Khdrbs2	dd_Smed_v4_10211_0_1
dd_Smed_v6_102111_0_1	NA	NA	NA	NA	NA	NA	NA	NA	NA	NA	NA	NA	NA	NA	NA	NA	NA	NA	NA	NA	NA	NA	NA	NA	NA	NA	NA	NA	NA	NA	NA	NA	Sushi	Sushi	CFHR2	CFHR1	Gm16332	Cfhr1	dd_Smed_v4_102111_0_1
dd_Smed_v6_102114_0_1	-0.694962	1	-0.10363	1	1.70621	1	Inf	0.718862	1.37767	1	-0.797013	1	-1.40504	1	-2.02087	1	#NAME?	0.675319	-1.54549	0.956637	-0.0734369	1	-0.81371	1	0.380305	1	0.903045	1	0.52714	1	-0.175488	1	Tubulin	Tubulin		TUBA1B		Tuba4a	dd_Smed_v4_102114_0_1
dd_Smed_v6_102119_0_1	NA	NA	NA	NA	-1.33752	1	NA	NA	#NAME?	1	Inf	1	NA	NA	Inf	0.842647	NA	NA	Inf	0.927793	NA	NA	NA	NA	Inf	1	NA	NA	NA	NA	Inf	1	Gp_dh_C	Gp_dh_C		GAPDHS		Gm3839	dd_Smed_v4_102119_0_1
dd_Smed_v6_10212_0_1	0.234319	0.725349	0.600267	0.0104589	0.18936	0.790807	-0.117919	0.849943	0.278871	0.545003	0.86131	1.14038e-06	-0.0831269	1	-0.147511	0.866229	-0.30038	0.25761	-0.315836	0.221087	-0.450708	0.0357931	0.282821	0.57605	-0.19247	0.76198	-0.652617	0.00100746	-0.271284	0.251275	0.176283	0.585968	Ank_2,Ank_5	Ank_2,Ank_3,Ank_4,Ank_5		AL139142.2		Ankrd45	dd_Smed_v4_10212_0_1
dd_Smed_v6_102126_0_1	0.576996	1	NA	NA	Inf	1	Inf	0.546521	1.1652	1	-0.152369	1	#NAME?	1	#NAME?	0.975181	#NAME?	0.902057	-0.882994	1	-1.21583	1	#NAME?	0.998339	-1.31583	1	0.783709	0.969278	-0.29479	1	-1.9452	0.962405	Tubulin	Tubulin	TUBB7P	TUBA3E		Tubal3	dd_Smed_v4_102126_0_1
dd_Smed_v6_10213_0_1	Inf	1	NA	NA	#NAME?	1	Inf	1	Inf	1	#NAME?	1	NA	NA	Inf	1	NA	NA	NA	NA	Inf	1	#NAME?	1	#NAME?	1	-0.338185	1	4.02911	0.994743	#NAME?	1			CADPS2				dd_Smed_v4_10213_0_1
dd_Smed_v6_102135_0_1	-0.450109	1	2.69776	0.757562	1.28884	0.936298	-1.24215	1	0.377665	1	0.592608	1	-2.72489	0.761235	-1.69393	0.756174	-1.91481	0.612755	-0.748536	0.923637	-2.05864	0.54326	0.422983	1	0.0450236	1	-2.70685	0.635993	0.0792374	1	-1.01592	0.859308
dd_Smed_v6_102138_0_1	NA	NA	NA	NA	NA	NA	NA	NA	NA	NA	NA	NA	NA	NA	NA	NA	NA	NA	NA	NA	NA	NA	NA	NA	NA	NA	NA	NA	NA	NA	NA	NA	Ribosomal_L22	Ribosomal_L22	RPL17-C18orf32	RPL17	Rpl17-ps8	Rpl17	dd_Smed_v4_102138_0_1
dd_Smed_v6_10214_0_1	0.368167	0.199759	0.577215	0.0132153	0.462908	0.0506412	0.348357	0.169569	0.354552	0.206556	0.549538	0.00423653	0.0296226	1	0.18801	0.541452	0.446588	0.0301256	0.278917	0.251347	0.0850963	0.865026	0.238671	0.738439	0.282751	0.379371	0.426778	0.0523159	0.265303	0.318694	0.266467	0.364229	DUF5082,Tropomyosin_1	CENP-F_leu_zip,CdvA,Csm2_III-A,DUF4200,Myb_DNA-bind_6,Spectrin		SYNE1		Syne1	dd_Smed_v4_10214_0_1
dd_Smed_v6_102145_0_1	#NAME?	0.98464	2.39663	0.9648	1.23833	0.929649	Inf	1	0.341362	1	0.0901903	1	-1.48684	1	-0.282535	1	#NAME?	0.691121	-1.7873	0.96114	0.695634	1	Inf	0.576287	Inf	0.515878	Inf	1	Inf	1	Inf	0.454277			ZBTB14				dd_Smed_v4_102145_0_1
dd_Smed_v6_10215_0_1	0.492455	0.143102	0.628333	0.0214222	0.213486	0.698842	1.09409	3.00761e-07	-0.130205	0.916232	0.573539	0.0146468	-0.154579	1	1.39216	7.52699e-11	0.928261	2.69688e-05	2.15891	9.49006e-27	0.623966	0.00804521	-0.0187008	1	1.11319	4.00166e-07	1.5299	6.76682e-14	1.53625	1.46532e-13	0.705049	0.00387231		MxiM		GTF2IRD2B		Gtf2ird2	dd_Smed_v4_10215_0_1
dd_Smed_v6_10216_0_1	-0.0323876	1	0.214064	0.554392	-0.127657	0.894286	0.14785	0.727285	0.0977006	0.93082	-0.221924	0.260433	-0.0386382	1	0.210372	0.475794	-0.197567	0.458611	0.140636	0.632134	0.42784	0.00532331	0.207813	0.551135	0.115103	0.930767	-0.0173293	1	0.270724	0.212822	0.238304	0.310257	zf-AN1,zf-C2H2,zf-C2H2_4,zf-C2H2_6,zf-C2H2_jaz,zf-C2HE,zf-H2C2_2,zf-H2C2_5,zf-met	XPA_N,Zn-ribbon_8,zf-AN1,zf-BED,zf-C2H2,zf-C2H2_11,zf-C2H2_2,zf-C2H2_4,zf-C2H2_6,zf-C2H2_jaz,zf-C2HE,zf-H2C2_2,zf-H2C2_5,zf-met,zf_UBZ,zf_ZIC	SNAI2	SNAI2	Snai2	Snai2	dd_Smed_v4_10216_0_1
dd_Smed_v6_102162_0_1	#NAME?	1	NA	NA	NA	NA	NA	NA	#NAME?	1	#NAME?	0.904498	#NAME?	1	#NAME?	1	#NAME?	1	0.729194	1	1.43511	1	NA	NA	NA	NA	NA	NA	NA	NA	NA	NA
dd_Smed_v6_10217_0_1	-0.242085	0.602552	-0.432682	0.108703	-0.432778	0.0258857	-0.442938	0.0380967	-0.30202	0.284458	-0.122824	0.707313	0.80877	2.45171e-06	1.08309	4.64738e-12	0.467831	0.0107527	0.523453	0.00276381	0.101778	0.786397	0.618173	0.000849058	0.892396	1.78569e-07	0.266978	0.260828	0.463519	0.0116218	0.221039	0.417664	Mcl1_mid	Mcl1_mid	IL13RA1	WDHD1		Wdhd1	dd_Smed_v4_10217_0_1
dd_Smed_v6_102171_0_1	-0.0431811	1	Inf	1	NA	NA	#NAME?	0.781288	Inf	0.915498	NA	NA	#NAME?	1	#NAME?	0.987251	0.7478	1	#NAME?	0.92504	#NAME?	0.89213	1.14856	1	#NAME?	1	#NAME?	0.971798	0.823614	1	#NAME?	0.911309
dd_Smed_v6_10218_0_1	-0.0468503	1	-0.0106036	1	-0.106895	0.874149	-0.112628	0.833521	0.111961	0.836598	0.0592784	0.851665	-0.106884	0.967563	-0.0982743	0.832965	-0.128429	0.568908	-0.314934	0.0504915	-0.116902	0.621018	-0.0706375	1	-0.158319	0.726478	-0.194208	0.422101	-0.156123	0.520185	-0.0107738	1	MFS_1,MFS_3,Sugar_tr	MFS_1,MFS_3,Sugar_tr		SLC2A13		Slc2a13	dd_Smed_v4_10218_0_1
dd_Smed_v6_10219_0_1	-0.148659	0.911431	0.176903	0.759218	0.133601	0.850704	-0.571867	0.000570627	0.176963	0.653695	0.381744	0.0238465	-0.260279	0.472147	-0.554085	0.000658847	0.144545	0.597287	0.0850875	0.840085	-0.447136	0.0038293	0.0652833	0.97365	-0.271824	0.275635	-0.278663	0.196784	0.410709	0.0145383	0.0832662	0.875739	HTH_23,HTH_32,HTH_Tnp_IS1,PAX,Ribosomal_S13_N	HTH_23,HTH_28,HTH_29,HTH_32,HTH_Tnp_IS1,MarR_2,PAX,Ribosomal_S13_N	PAX5	PAX5	Pax5	Pax5	dd_Smed_v4_10219_0_1
dd_Smed_v6_102193_0_1	#NAME?	1	#NAME?	1	NA	NA	NA	NA	#NAME?	1	-1.30111	1	0.0980147	1	#NAME?	1	#NAME?	1	1.01154	1	0.79937	1	NA	NA	NA	NA	NA	NA	NA	NA	Inf	1							dd_Smed_v4_102193_0_1
dd_Smed_v6_1022_0_1	-0.0852462	1	-0.240726	0.307579	-0.0368547	0.980803	-0.121	0.565723	-0.209839	0.299311	0.231819	0.104356	-0.000180326	1	0.123403	0.593134	-0.0710106	0.825518	-0.11251	0.598219	-0.605314	5.90625e-08	-0.155661	0.639679	0.171795	0.615678	-0.106764	0.590703	-0.237103	0.0976937	-0.288249	0.0390153			PRRC1				dd_Smed_v4_1022_0_1
dd_Smed_v6_10220_0_1	0.289913	0.32632	0.0809668	1	0.080495	0.975908	0.122434	0.820523	0.178372	0.640232	0.324793	0.0526718	0.0618198	1	0.251156	0.233878	0.210832	0.382529	0.361606	0.0346277	0.128224	0.674364	-0.147126	0.907844	0.0417384	1	0.0433534	1	0.250066	0.186696	0.163104	0.515395	zf-RING_2,zf-RING_5	IBR,Ribosomal_L37ae,zf-RING_2,zf-RING_5	FRMPD4	RBCK1		Rbck1	dd_Smed_v4_10220_0_1
dd_Smed_v6_10221_0_1	0.0146711	1	0.0481412	1	0.191759	0.555407	0.451779	0.00655247	0.378947	0.0465204	0.666541	1.09601e-06	-0.289521	0.263351	-0.730591	2.97749e-07	-1.20843	5.7639e-20	-1.14346	7.8947e-18	-0.798259	1.50848e-09	-0.25605	0.430494	-0.553503	0.000403787	-0.77132	6.64714e-08	-0.779187	2.85046e-08	-0.14639	0.565499	DSL,EGF,EGF_2	DSL,EGF,EGF_2,Laminin_EGF,hEGF		JAG1		Sned1	dd_Smed_v4_10221_0_1
dd_Smed_v6_102217_0_1	#NAME?	1	NA	NA	NA	NA	NA	NA	NA	NA	NA	NA	#NAME?	1	#NAME?	0.97811	#NAME?	0.911141	#NAME?	0.913306	#NAME?	0.886142	NA	NA	NA	NA	NA	NA	NA	NA	NA	NA		zf-BED,zf-C2H2_12,zf-H2C2_5,zf-met2		FAM200B		Zbed5	dd_Smed_v4_102217_0_1
dd_Smed_v6_10222_0_1	0.0971156	1	-0.194866	0.718972	-0.115694	0.841274	0.210474	0.438839	-0.112324	0.860289	-0.583408	3.89901e-05	0.085043	1	0.389749	0.0133158	0.218324	0.276268	0.202398	0.348431	0.476417	0.000949919	-0.206938	0.575126	0.17694	0.570718	0.331683	0.0867842	-0.00704127	1	-0.204106	0.363565		NUFIP1		NUFIP1	Olfr77	Nufip1	dd_Smed_v4_10222_0_1
dd_Smed_v6_102222_0_1	-1.43723	1	1.10416	1	Inf	1	-2.26186	0.885687	2.16232	0.918236	-0.577638	1	-2.34932	0.964469	#NAME?	0.508362	-0.43605	1	-2.56628	0.696631	-0.442325	1	0.192071	1	-1.10371	1	-1.26067	1	1.03327	0.941679	0.417271	1				GTF2IRD2			dd_Smed_v4_102222_0_1
dd_Smed_v6_102223_0_1	Inf	1	NA	NA	#NAME?	0.974583	#NAME?	1	Inf	1	0.0298513	1	NA	NA	Inf	0.954416	Inf	1	NA	NA	Inf	0.916019	#NAME?	1	#NAME?	1	#NAME?	1	-0.0934481	1	0.864534	1							dd_Smed_v4_102223_0_1
dd_Smed_v6_102226_0_1	-0.0293217	1	0.095408	1	Inf	0.62679	0.138945	1	1.7653	1	Inf	0.272978	-1.0002	1	#NAME?	0.947273	0.665929	1	-1.21715	1	#NAME?	0.819875	-0.875466	1	1.12261	1	0.834196	0.96928	0.577473	1	1.5279	0.780625	AMP-binding	AMP-binding		ACSS3		Acss3	dd_Smed_v4_102226_0_1
dd_Smed_v6_10223_0_1	0.0583698	1	-0.052162	1	-0.176156	0.728714	0.177798	0.435219	-0.170473	0.757294	-0.102548	0.749605	0.189473	0.733876	0.540144	0.00165961	0.404353	0.0154808	0.313988	0.0839788	0.325127	0.0553162	0.0789416	0.97436	0.305619	0.213219	0.523781	0.000508093	0.0851444	0.766665	0.16421	0.546423	ALG3	ALG3		ALG3		Alg3	dd_Smed_v4_10223_0_1
dd_Smed_v6_102237_0_1	0.213833	1	-0.000445745	1	Inf	0.769993	-2.19703	0.736359	Inf	0.718963	Inf	0.592868	-1.72969	1	#NAME?	0.677846	0.618685	1	#NAME?	0.567401	#NAME?	0.495585	-1.94397	1	-0.0518553	1	-1.79218	0.830551	-0.0690956	1	-0.465391	1							dd_Smed_v4_102237_0_1
dd_Smed_v6_10224_0_1	-0.167915	1	0.452437	0.884485	0.464892	0.777044	-0.655642	0.689914	-0.421614	0.953481	0.491981	0.678739	0.150639	1	0.32594	0.970716	0.391168	0.831393	0.57064	0.688724	-0.389701	0.818845	0.770991	0.4996	0.958747	0.364733	-0.0965591	1	0.316941	0.885846	0.270194	0.910801	MIF4G,Peptidase_S10	Peptidase_S10		CTSA		Ctsa	dd_Smed_v4_10224_0_1
dd_Smed_v6_10225_0_1	-0.0119491	1	-0.176681	0.717075	-0.0271559	1	0.130447	0.586864	-0.132705	0.764455	-0.101332	0.66839	0.237089	0.365591	0.25975	0.140026	0.182362	0.329807	0.109319	0.68457	0.248011	0.100778	0.0723568	0.975999	0.244543	0.248734	0.324758	0.0259425	-0.0114361	1	0.158628	0.478121	CAF1	CAF1	CNOT7P1	CNOT7		Cnot7	dd_Smed_v4_10225_0_1
dd_Smed_v6_102256_0_1	-0.331689	1	NA	NA	Inf	1	Inf	1	Inf	1	1.35149	1	#NAME?	1	#NAME?	1	#NAME?	1	#NAME?	1	0.0677435	1	#NAME?	1	0.0871301	1	0.0543745	1	0.527362	1	1.75093	1	Metallophos	Metallophos	PPP1CC	PPP1CB	Gm9231	Ppp1cc	dd_Smed_v4_102256_0_1
dd_Smed_v6_10226_0_1	0.10614	1	-0.0530232	1	0.112224	0.842126	0.0675604	0.872199	0.148251	0.879751	0.170787	0.533431	-0.111422	1	-0.0694634	0.988975	-0.316879	0.16093	-0.619937	0.000656979	-0.4462	0.0155146	-0.270586	0.662622	-0.0633798	1	-0.355459	0.183987	-0.577827	0.00172014	-0.381554	0.079457	Acetyltransf_1,Acetyltransf_10,Acetyltransf_3,Acetyltransf_7,Acetyltransf_CG,FR47	Acetyltransf_1,Acetyltransf_10,Acetyltransf_3,Acetyltransf_7,Acetyltransf_CG,FR47,GNAT_acetyltran,Gly_acyl_tr_C		NAT8B	Ino80d	Nat8f2	dd_Smed_v4_10226_0_1
dd_Smed_v6_102261_0_1	#NAME?	1	NA	NA	NA	NA	NA	NA	NA	NA	NA	NA	#NAME?	1	#NAME?	1	#NAME?	1	#NAME?	1	#NAME?	1	NA	NA	NA	NA	NA	NA	NA	NA	NA	NA							dd_Smed_v4_102261_0_1
dd_Smed_v6_102264_0_1	0.105982	1	-1.03853	1	-0.846661	0.95676	0.471657	1	2.61987	0.58388	-0.878966	0.910733	0.555474	1	0.679625	1	0.357608	1	-1.51987	0.798958	0.339014	1	-0.589035	1	-0.273018	1	0.723283	0.973477	0.994014	0.908043	-0.645935	0.992812							dd_Smed_v4_102264_0_1
dd_Smed_v6_102268_0_1	NA	NA	NA	NA	NA	NA	NA	NA	NA	NA	NA	NA	NA	NA	NA	NA	NA	NA	NA	NA	NA	NA	NA	NA	NA	NA	NA	NA	NA	NA	NA	NA	A2M_recep	A2M_recep	C3	C3	C3	C3	dd_Smed_v4_102268_0_1
dd_Smed_v6_102269_0_1	0.455304	1	#NAME?	0.884763	#NAME?	0.941436	-0.40848	1	#NAME?	1	0.112753	1	1.51825	1	0.0943037	1	1.03808	1	-0.896325	1	1.29611	0.919853	#NAME?	0.973843	#NAME?	0.904893	0.1743	1	#NAME?	0.751357	0.953556	0.985846							dd_Smed_v4_12709_0_1
dd_Smed_v6_10227_0_1	0.0214272	1	-0.345302	1	0.4591	0.743067	-0.417097	0.702598	-0.27927	0.931245	0.053733	1	-0.450399	0.915991	-0.363054	0.818385	0.186089	0.922184	-0.010629	1	-0.134328	0.969708	-0.817128	0.66078	0.0746187	1	-0.252435	0.887659	-0.311327	0.762348	-0.102023	1							dd_Smed_v4_10227_0_1
dd_Smed_v6_10227_1_1	-0.0339507	1	-0.045207	1	0.276423	0.849387	-0.234558	0.782494	-0.0243137	1	0.153327	0.89813	-0.00778077	1	-0.283613	0.681873	-0.198574	0.836849	0.0722905	1	-0.0205707	1	-0.0190371	1	0.0267604	1	-0.399181	0.470046	0.0819275	1	0.166707	0.851671							dd_Smed_v4_10227_1_1
dd_Smed_v6_102271_0_1	NA	NA	NA	NA	NA	NA	NA	NA	NA	NA	NA	NA	NA	NA	NA	NA	NA	NA	NA	NA	NA	NA	NA	NA	NA	NA	NA	NA	NA	NA	NA	NA							dd_Smed_v4_41329_0_1
dd_Smed_v6_10228_0_1	0.280714	0.144863	0.352934	0.0972589	0.47919	0.00173742	0.313663	0.0809216	0.366994	0.0218015	0.131801	0.547019	0.02338	1	-0.174241	0.554315	0.111961	0.676048	0.0541904	0.905867	0.121226	0.562046	0.0955998	1	0.0242344	1	0.14491	0.643618	0.14047	0.55292	-0.027687	0.986099	CLASP_N,UVR,zf-Di19,zf_UBZ	CLASP_N,Cys_rich_CPXG,UVR,zf-Di19,zf-TRAF,zf-ribbon_3,zf_UBZ		CEP104		Cep104	dd_Smed_v4_10228_0_1
dd_Smed_v6_10229_0_1	-0.123507	0.908799	-0.202738	0.597764	-0.0265849	1	-0.0754683	0.844446	-0.170971	0.497132	-0.362374	0.00727513	-0.227371	0.431282	-0.353258	0.0245297	0.00229277	1	-0.0184928	1	-0.0211218	1	-0.306602	0.168154	-0.256336	0.226184	0.0503314	0.945965	-0.0659573	0.853955	-0.259989	0.131043	GCP_N_terminal	GCP_N_terminal	STAU2	TUBGCP6		Tubgcp6	dd_Smed_v4_10229_0_1
dd_Smed_v6_1023_0_1	0.0675391	1	-0.10465	0.932993	-0.0609607	0.98094	0.252601	0.0976016	-0.084232	0.929243	-0.101498	0.651282	-0.019109	1	0.151679	0.414551	-0.113076	0.595054	-0.15114	0.39143	0.00228112	1	-0.191298	0.372972	0.023179	1	0.0719863	0.840197	-0.302911	0.0246389	-0.166756	0.342929	EMP24_GP25L	EMP24_GP25L	TMED9	TMED4	Tmed4	Tmed4	dd_Smed_v4_1023_0_1
dd_Smed_v6_10230_0_1	Inf	1	NA	NA	0.160986	1	NA	NA	NA	NA	Inf	0.951291	NA	NA	Inf	1	NA	NA	NA	NA	NA	NA	#NAME?	1	-1.16492	1	#NAME?	0.982364	#NAME?	0.972629	-0.105361	1			AC010970.1				dd_Smed_v4_7_0_1
dd_Smed_v6_102304_0_1	Inf	1	NA	NA	NA	NA	NA	NA	NA	NA	NA	NA	NA	NA	NA	NA	NA	NA	NA	NA	NA	NA	#NAME?	1	#NAME?	1	#NAME?	1	#NAME?	1	#NAME?	1	ASC						dd_Smed_v4_102304_0_1
dd_Smed_v6_102306_0_1	#NAME?	1	NA	NA	NA	NA	NA	NA	#NAME?	0.972485	0.831759	1	#NAME?	1	#NAME?	0.974487	#NAME?	0.905502	0.446976	1	-1.63036	1	NA	NA	NA	NA	NA	NA	NA	NA	Inf	0.99417							dd_Smed_v4_102306_0_1
dd_Smed_v6_10231_0_1	0.00224688	1	-0.205079	0.969467	-0.185624	0.557884	0.232043	0.479465	0.178646	0.781255	0.0184096	1	-0.0390564	1	-0.0573062	1	-0.206307	0.519954	-0.2099	0.495338	-0.168728	0.57637	-0.246382	0.742225	-0.245177	0.518531	0.0234894	1	-0.0335005	1	-0.152565	0.668135			MTND5P13				dd_Smed_v4_10231_0_1
dd_Smed_v6_10232_0_1	0.257284	0.875864	0.22814	0.853833	-0.0883256	1	0.107972	0.740229	-0.0339944	1	0.0243747	1	0.14654	1	0.270654	0.648595	0.0898988	0.972177	0.209149	0.642545	0.376122	0.164609	0.117395	0.949036	-0.0749557	1	-0.0594137	1	-0.0821297	0.946439	0.143213	0.773935	RAI1	RAI1	DYNC1LI2	DXO	Dync1li2	Dxo	dd_Smed_v4_10232_0_1
dd_Smed_v6_102323_0_1	1.00923	1	NA	NA	#NAME?	1	Inf	1	#NAME?	1	NA	NA	#NAME?	1	-0.345519	1	#NAME?	1	0.129855	1	#NAME?	1	#NAME?	1	#NAME?	1	-0.808921	1	#NAME?	0.966311	#NAME?	0.926983	AAA_21,ABC_tran	AAA_21,ABC_tran		ABCA2		Abca14	dd_Smed_v4_102323_0_1
dd_Smed_v6_102329_0_1	NA	NA	NA	NA	Inf	0.985331	Inf	0.888144	NA	NA	-0.589776	1	NA	NA	NA	NA	NA	NA	NA	NA	Inf	0.785665	NA	NA	Inf	1	Inf	0.875132	NA	NA	Inf	0.896979			LGALS8				dd_Smed_v4_102329_0_1
dd_Smed_v6_10233_0_1	-0.0209164	1	0.144489	0.973486	0.103528	0.86907	0.15892	0.494275	0.247216	0.202828	0.0316127	0.991895	-0.425758	0.00534699	-0.564544	2.37705e-05	-0.448424	0.000604535	-0.47197	0.000177359	-0.135315	0.483104	-0.260352	0.136237	-0.440099	0.00238716	-0.268588	0.0795597	-0.203838	0.19888	-0.0827854	0.754128			DOCK7				dd_Smed_v4_10233_0_1
dd_Smed_v6_102348_0_1	-1.41302	1	0.147923	1	Inf	0.87446	-1.54276	0.995269	#NAME?	1	1.71851	0.863516	-1.01006	1	#NAME?	0.653241	-0.523383	1	-2.14138	0.837457	-2.01359	0.77888	0.55088	1	0.753831	1	-0.653121	1	#NAME?	0.921365	1.11795	1	zf-CCHC_3	Ig_3,zf-CCHC_3		ZCCHC10			dd_Smed_v4_102348_0_1
dd_Smed_v6_10235_0_1	0.0143337	1	-0.0397571	1	-0.160634	0.514778	-0.157101	0.537081	0.00343488	1	-0.138393	0.488227	0.128647	0.870157	0.214604	0.267275	0.233174	0.169852	0.163778	0.41931	0.244573	0.112345	0.0745559	0.951001	0.039636	1	0.0617392	0.903711	0.152879	0.466375	0.0918471	0.786767	CAP_GLY,LRR_4,LRR_8,LRR_9,Ubiquitin_2	CAP_GLY,LRR_4,LRR_8,LRR_9,Ubiquitin_2		TBCE		Tbce	dd_Smed_v4_10235_0_1
dd_Smed_v6_102355_0_1	-0.062239	1	-2.13835	1	0.173048	1	2.47148	0.708895	-2.14969	0.984268	-0.593666	1	2.14127	1	1.48531	0.992475	0.156491	1	2.05839	0.881807	2.22572	0.767758	0.0651595	1	1.72059	1	2.69021	0.673515	-0.0290624	1	1.6943	0.908773							dd_Smed_v4_102355_0_1
dd_Smed_v6_10236_0_1	0.385502	0.0157892	0.292142	0.253271	0.552234	0.000351623	0.0380829	0.963622	0.346015	0.0600861	0.658558	5.05865e-07	0.283128	0.240795	-0.0481497	1	0.270962	0.117065	0.148658	0.475912	-0.2235	0.207627	0.189767	0.684235	0.118582	0.849588	-0.0764573	0.851397	0.109172	0.763491	0.0495554	0.985846	CCDC154	CCDC154,DUF465	SST			Ccdc154	dd_Smed_v4_10236_0_1
dd_Smed_v6_102369_0_1	NA	NA	#NAME?	1	NA	NA	#NAME?	1	NA	NA	Inf	0.993502	Inf	1	NA	NA	Inf	1	NA	NA	NA	NA	NA	NA	NA	NA	NA	NA	NA	NA	Inf	1	dCMP_cyt_deam_1	Actin		ACTA1		Acta1	dd_Smed_v4_102369_0_1
dd_Smed_v6_10237_0_1	0.0266905	1	0.0896024	1	-0.0491642	1	-0.0980007	0.757507	-0.144181	0.684374	-0.209079	0.25988	0.091543	0.978958	0.0686806	0.927898	0.320011	0.0528965	0.400416	0.00594443	0.417495	0.00297008	0.154455	0.807882	-0.00717416	1	0.195319	0.476654	0.229545	0.249134	0.181726	0.431927	Kdo,Kinase-like,Pkinase,Pkinase_Tyr,Pox_ser-thr_kin	Kdo,Kinase-like,Pkinase,Pkinase_Tyr,Pkinase_fungal,Pox_ser-thr_kin	ULK2	ULK1	Ulk2	Ulk1	dd_Smed_v4_10237_0_1
dd_Smed_v6_102370_0_1	-0.0851375	1	#NAME?	1	0.82808	1	Inf	0.578412	NA	NA	#NAME?	0.847675	0.160091	1	0.124835	1	#NAME?	1	#NAME?	1	0.712702	1	#NAME?	1	1.03805	1	2.18249	0.788578	#NAME?	1	#NAME?	1	7TM_GPCR_Srv,7TM_GPCR_Srx,7tm_1	7TM_GPCR_Srv,7TM_GPCR_Srx,7tm_1,Git3	GPR83	NPFFR2		Npffr2	dd_Smed_v4_102370_0_1
dd_Smed_v6_102379_0_1	NA	NA	NA	NA	NA	NA	NA	NA	NA	NA	NA	NA	NA	NA	NA	NA	NA	NA	NA	NA	NA	NA	NA	NA	NA	NA	NA	NA	NA	NA	NA	NA	MFS_1,MFS_1_like,UNC-93	MFS_1,MFS_1_like,UNC-93		SLC16A14		Slc16a14	dd_Smed_v4_102379_0_1
dd_Smed_v6_10238_0_1	-0.0530016	1	-0.275887	0.747415	-0.167877	0.650183	-0.0276692	1	-0.35561	0.176432	-0.372434	0.0341006	0.20241	0.769067	0.168895	0.577254	0.310916	0.116865	0.276201	0.216051	0.462273	0.00511192	-0.0204752	1	0.054019	1	0.336249	0.0716812	-0.0264076	1	0.142841	0.689579	Flavi_DEAD,HARP,Helicase_C,ResIII,SNF2_N	Flavi_DEAD,HARP,Helicase_C,ResIII,SNF2_N	USP51	SMARCAL1		Smarcal1	dd_Smed_v4_10238_0_1
dd_Smed_v6_10239_0_1	0.57641	0.0363987	0.46656	0.490241	0.222727	0.675994	0.642361	0.0275277	0.77472	0.00242858	0.393935	0.127072	0.0507993	1	0.281102	0.544243	-0.0847823	0.958719	-0.209232	0.661792	0.148746	0.771633	-0.0590508	0.922925	-0.0725815	1	-0.0188318	0.988087	-0.0109217	1	-0.0337296	1	EF-hand_1,EF-hand_4,EF-hand_6,EF-hand_7,EF-hand_8,EF-hand_9,UPF0154	EF-hand_1,EF-hand_4,EF-hand_5,EF-hand_6,EF-hand_7,EF-hand_8,EF-hand_9,UPF0154	NPR3	CALML3		Calm1	dd_Smed_v4_10239_0_1
dd_Smed_v6_102390_0_1	#NAME?	1	Inf	1	0.0814054	1	-1.41904	1	1.99966	0.983503	2.33828	0.842755	#NAME?	1	1.57312	1	1.43423	0.99889	0.145082	1	-0.215834	1	Inf	0.97436	Inf	0.947224	Inf	1	Inf	0.632343	Inf	0.651222							dd_Smed_v4_102390_0_1
dd_Smed_v6_102398_0_1	#NAME?	1	0.992641	1	#NAME?	0.976625	Inf	1	NA	NA	1.60305	1	0.198842	1	1.40283	1	#NAME?	1	#NAME?	1	-0.214528	1	Inf	0.979029	NA	NA	Inf	1	NA	NA	Inf	0.838835							dd_Smed_v4_102398_0_1
dd_Smed_v6_102399_0_1	NA	NA	NA	NA	NA	NA	NA	NA	NA	NA	NA	NA	NA	NA	NA	NA	NA	NA	NA	NA	NA	NA	NA	NA	NA	NA	NA	NA	NA	NA	NA	NA				RAN		Rasl2-9	dd_Smed_v4_102399_0_1
dd_Smed_v6_1024_0_1	-0.0632407	1	0.0160319	1	-0.0818796	0.864187	0.0180114	1	0.0485291	1	-0.228956	0.111117	-0.145488	0.761235	-0.000622334	1	-0.228646	0.13192	-0.125323	0.584414	0.157471	0.317323	-0.066215	0.928651	-0.0192613	1	-0.147394	0.437692	-0.0135536	1	-0.00824486	1	Thyroglobulin_1	Thyroglobulin_1		TG		Tg	dd_Smed_v4_1024_0_1
dd_Smed_v6_10240_0_1	0.412564	0.412447	0.150886	1	0.268853	0.59559	0.174391	0.680814	-0.0375128	1	0.247021	0.441588	0.0191953	1	-0.0480129	1	-0.500427	0.0878072	-0.228929	0.639877	0.083179	0.978242	-0.242483	0.883787	-0.191723	0.98308	-0.738599	0.0115853	-0.679006	0.0152853	-0.0823639	0.978691	LEM						dd_Smed_v4_10240_0_1
dd_Smed_v6_102403_0_1	Inf	1	0.115098	1	NA	NA	Inf	0.80353	#NAME?	1	#NAME?	0.864438	Inf	1	NA	NA	NA	NA	Inf	1	Inf	0.912124	-0.710526	1	#NAME?	1	0.519733	1	#NAME?	0.942849	#NAME?	0.897456	DHC_N2	DHC_N2	DNAH8	DNAH5		Dnah5	dd_Smed_v4_102403_0_1
dd_Smed_v6_10241_0_1	0.528058	0.79616	-0.302052	1	0.360933	0.961177	-0.181095	0.994081	0.0774775	1	0.489026	0.412903	0.276628	1	0.0660551	0.961244	0.301622	0.829363	-0.102017	0.994322	-0.220116	0.830012	-0.553482	0.700323	-0.10107	1	-0.407531	0.700253	-0.552597	0.451276	-0.259148	0.867089	EF-hand_6,EF-hand_7	EF-hand_6,EF-hand_7	EPM2A	CIB2		Cib2	dd_Smed_v4_10241_0_1
dd_Smed_v6_10242_0_1	-0.203238	0.768175	-0.0329028	1	0.087112	0.946197	0.0259218	1	-0.100676	0.898231	0.161455	0.600581	-0.0143508	1	-0.144411	0.661226	-0.0561515	0.934779	0.0128475	1	-0.238544	0.303813	0.155984	0.965023	0.145939	0.904707	0.173008	0.624726	0.115409	0.850926	0.126149	0.746287							dd_Smed_v4_10242_0_1
dd_Smed_v6_102428_0_1	-0.579046	1	-2.05614	1	-1.2422	1	-0.481461	1	1.32406	1	-0.947048	0.921292	0.234026	1	-0.970123	1	0.196424	1	-2.15202	0.807232	-0.257611	1	-1.24307	1	-1.63328	1	0.294009	1	-0.248919	1	-0.625613	1				ZFC3H1			dd_Smed_v4_102428_0_1
dd_Smed_v6_10243_0_1	-0.112798	1	-0.0466573	1	-0.0329225	1	0.219985	0.271352	0.0641528	0.995365	-0.0656867	0.821402	-0.165876	0.7297	-0.114086	0.75736	-0.181167	0.37352	-0.157951	0.488672	-0.0603167	0.890777	-0.0997356	0.989642	-0.0342107	1	0.151616	0.533783	0.0189995	1	-0.0132058	1			ITGA9				dd_Smed_v4_10243_0_1
dd_Smed_v6_10244_0_1	0.31437	0.0397469	0.141052	0.878291	0.203154	0.378749	0.164877	0.396789	0.326738	0.0368301	0.259458	0.0643666	-0.0487954	1	-0.0853259	0.897954	0.0222193	1	-0.300492	0.0299571	-0.354764	0.00436767	-0.222114	0.30663	-0.196542	0.420735	-0.127274	0.607055	-0.288123	0.03225	-0.409675	0.00146215	ATPgrasp_YheCD,TTL	ATPgrasp_YheCD,TTL		TTLL3	Olfr292	Ttll3	dd_Smed_v4_10244_0_1
dd_Smed_v6_102442_0_1	Inf	1	0.0383052	1	#NAME?	1	Inf	1	NA	NA	NA	NA	Inf	1	Inf	1	NA	NA	NA	NA	NA	NA	-0.398451	1	#NAME?	1	-0.468007	1	#NAME?	0.971097	#NAME?	0.926433							dd_Smed_v4_102442_0_1
dd_Smed_v6_10245_0_1	0.0544481	1	-0.0512428	1	0.173139	0.731795	-0.0839289	0.848165	-0.20249	0.583957	-0.0239508	1	-0.233004	0.62625	-0.427404	0.0449916	0.0383881	1	0.101625	0.856134	-0.336594	0.0776532	-0.338694	0.150564	-0.308713	0.353778	-0.0999889	0.825413	-0.155314	0.59622	-0.414993	0.0454952					Catsperg1		dd_Smed_v4_10245_0_1
dd_Smed_v6_102459_0_1	NA	NA	NA	NA	Inf	1	NA	NA	NA	NA	NA	NA	NA	NA	NA	NA	NA	NA	NA	NA	NA	NA	NA	NA	Inf	1	NA	NA	NA	NA	NA	NA							dd_Smed_v4_9411_0_1
dd_Smed_v6_10246_0_1	0.500915	0.00178208	0.394148	0.0551504	0.614936	1.02072e-05	0.670514	2.88316e-06	0.22614	0.409729	0.23152	0.195842	0.0246487	1	-0.117585	0.722174	-0.125403	0.638602	0.07673	0.870381	0.0694541	0.904582	-0.082118	0.971654	-0.00356421	1	0.0441968	0.972385	-0.198045	0.343488	-0.199941	0.347351	DUF948,EF-hand_1,EF-hand_6,EF-hand_7,RBD-FIP,Spc7	BRE1,DUF948,RBD-FIP,Spc7,YabA		RAB11FIP4		Rab11fip4	dd_Smed_v4_10246_0_1
dd_Smed_v6_10247_0_1	0.129614	1	0.0738287	1	-0.0574345	1	-0.160363	0.684584	0.112098	0.879781	0.382436	0.0438994	-0.19651	0.781143	-0.171703	0.563336	-0.62607	0.00054295	-0.650697	0.000110434	-0.564464	0.000772502	-0.252295	0.355788	-0.358751	0.134835	-0.916048	7.77507e-08	-0.668213	0.000159129	-0.311643	0.158374	DUF4743,NUDIX,Neural_ProG_Cyt						dd_Smed_v4_10247_0_1
dd_Smed_v6_10248_0_1	0.556349	0.000387792	0.719041	3.36695e-06	0.418755	0.0201752	0.147098	0.612712	0.69392	2.71e-06	0.957869	7.36135e-13	0.229703	0.48572	0.379359	0.0327306	0.382687	0.0174769	0.22169	0.266423	-0.173114	0.400034	0.392395	0.0684531	0.241766	0.425669	-0.0265639	1	0.359262	0.0347104	0.228407	0.260648	Filament	LTD		LMNTD1		Lmntd1	dd_Smed_v4_10248_0_1
dd_Smed_v6_102482_0_1	-0.177815	1	-0.71596	1	Inf	0.999159	NA	NA	1.36244	1	Inf	1	-1.4202	1	#NAME?	0.572554	#NAME?	0.451662	-2.26094	0.747347	#NAME?	0.390894	-1.95835	1	-1.41274	1	#NAME?	0.558388	-0.720681	1	-2.52455	0.724993							dd_Smed_v4_91644_0_1
dd_Smed_v6_10249_0_1	0.0378533	1	0.0115188	1	0.324053	0.172856	0.339415	0.138994	-0.0716298	0.99942	-0.194944	0.417989	-0.236692	0.618575	-0.545708	0.00357385	-0.21719	0.397039	-0.44847	0.0154516	-0.3109	0.117864	-0.263027	0.463328	-0.259508	0.532048	0.0843715	0.903578	-0.557953	0.00159712	-0.543698	0.00240695					Ptprg		dd_Smed_v4_10249_0_1
dd_Smed_v6_102499_0_1	#NAME?	1	Inf	1	Inf	0.77952	0.783895	1	Inf	0.972666	-1.61753	0.916295	#NAME?	1	#NAME?	1	0.839721	1	#NAME?	1	1.29293	0.977055	Inf	1	Inf	0.79705	Inf	0.71921	Inf	0.852077	Inf	1	FlhC,Tubulin_C	FlhC,Tubulin_C	AC087477.6	TUBA8	Tubal3	Tuba4a	dd_Smed_v4_102499_0_1
dd_Smed_v6_1025_0_1	0.0871579	0.997025	-0.118399	0.873241	0.0333094	1	0.114863	0.697796	-0.0857429	0.901899	-0.413086	0.000219715	0.0346333	1	0.148848	0.417047	0.163278	0.287204	0.110001	0.595185	0.173197	0.216812	-0.170924	0.491365	0.0949993	0.812637	0.190983	0.286255	-0.0628996	0.867104	-0.327046	0.0095022	Cpn60_TCP1,MutL	Cpn60_TCP1,MutL	TCP1	TCP1	Tcp1	Tcp1	dd_Smed_v4_1025_0_1
dd_Smed_v6_10250_0_1	-0.302002	0.391991	-0.270989	0.667343	-0.173143	0.709347	-0.215992	0.445854	-0.277882	0.394303	-0.269974	0.272958	0.0982338	1	0.0543692	1	0.278543	0.243172	0.444946	0.0261883	0.246361	0.294544	0.129247	0.863485	0.183228	0.833019	0.364553	0.124892	0.469066	0.0186263	0.278389	0.249725	DUF3883,HATPase_c_3	FACT-Spt16_Nlob,HATPase_c,HATPase_c_3		SACS		Trap1	dd_Smed_v4_10250_0_1
dd_Smed_v6_102501_0_1	Inf	0.54745	#NAME?	1	-0.860684	1	0.065887	1	0.137124	1	NA	NA	Inf	1	Inf	0.918027	Inf	0.71496	Inf	1	NA	NA	#NAME?	0.621155	-2.65328	0.713299	-1.41433	0.89408	-2.63224	0.543649	#NAME?	0.248113			EFCAB7				dd_Smed_v4_11231_0_1
dd_Smed_v6_102502_0_1	NA	NA	Inf	1	-0.693474	1	Inf	0.81453	NA	NA	#NAME?	1	NA	NA	Inf	1	NA	NA	NA	NA	Inf	1	Inf	0.97674	Inf	1	Inf	0.792645	NA	NA	NA	NA	rve						dd_Smed_v4_102502_0_1
dd_Smed_v6_10251_0_1	-0.159805	0.94962	-0.343951	0.458084	-0.160014	0.827096	0.0116601	1	0.0851531	0.961513	0.245406	0.331277	0.0914682	1	-0.133428	0.776805	-0.766951	1.8946e-05	-0.767596	1.08259e-05	-0.467842	0.0129802	-0.0926778	1	-0.133638	0.93451	-0.595486	0.00146546	-0.522638	0.0104978	-0.0626306	0.955333							dd_Smed_v4_10251_0_1
dd_Smed_v6_102515_0_1	#NAME?	1	NA	NA	Inf	1	Inf	0.960229	NA	NA	NA	NA	#NAME?	1	#NAME?	1	#NAME?	1	#NAME?	1	#NAME?	1	NA	NA	Inf	1	Inf	0.956444	NA	NA	NA	NA							dd_Smed_v4_17155_0_2
dd_Smed_v6_10252_0_1	0.114475	1	0.381269	0.126631	-0.0220864	1	-0.0252295	1	0.419725	0.0276477	0.409986	0.0116155	-0.135762	0.961733	-0.210001	0.408668	-0.275383	0.212751	-0.16548	0.563761	-0.0886904	0.825181	0.131032	0.87282	-0.346563	0.090547	-0.415088	0.0302366	0.13977	0.580645	0.206821	0.343395	Glucos_trans_II,MFS_1	Glucos_trans_II,MFS_1					dd_Smed_v4_10252_0_1
dd_Smed_v6_102524_0_1	-0.35823	1	NA	NA	#NAME?	0.973737	#NAME?	1	Inf	1	#NAME?	0.728723	#NAME?	1	0.924137	1	0.201414	1	#NAME?	1	1.53368	1	#NAME?	1	#NAME?	1	#NAME?	1	0.527362	1	#NAME?	1			CCDC150				dd_Smed_v4_29500_0_1
dd_Smed_v6_10253_0_1	0.079425	1	0.295142	0.543522	-0.0103068	1	-0.14364	0.749764	0.182744	0.685648	0.106786	0.781223	0.113117	0.976927	0.265488	0.377374	0.543815	0.00130672	0.455708	0.00981078	0.608363	9.39377e-05	0.328834	0.359653	0.175756	0.850792	0.32075	0.119632	0.559027	0.00150295	0.635724	0.000177546							dd_Smed_v4_10253_0_1
dd_Smed_v6_10255_0_1	0.0766323	1	0.141737	0.943692	0.00255407	1	-0.0448431	0.918135	-0.302029	0.0910256	-1.00347	1.16148e-17	0.0583881	1	-0.159065	0.616404	0.219433	0.216195	0.661728	2.96685e-07	1.37847	1.07138e-31	0.123493	0.893378	-0.233143	0.403743	0.0979581	0.857338	0.283066	0.099352	0.298372	0.081008				NOL4L		Nol4l	dd_Smed_v4_10255_0_1
dd_Smed_v6_10256_0_1	-0.481187	0.0236413	-0.230087	0.551877	-0.179718	0.665012	-0.474591	0.0173111	-0.268699	0.480703	0.215498	0.436868	-0.105753	1	-0.0942967	0.95055	0.0788439	0.892067	-0.239368	0.341073	-0.375424	0.0602002	0.145348	0.999332	0.207172	0.670654	0.0854398	0.954182	-0.02688	1	0.321261	0.161649			FAM126B				dd_Smed_v4_10256_0_1
dd_Smed_v6_10257_0_1	0.11853	1	-0.222478	0.752505	0.444884	0.0191184	0.256346	0.244562	-0.178388	0.593109	-0.173358	0.473209	0.00436224	1	-0.656854	2.43504e-05	-0.740164	1.32755e-07	-0.680483	1.99812e-06	-0.765081	3.11208e-08	-0.336645	0.289254	-0.330499	0.157137	-0.602347	7.04652e-05	-0.977401	4.47764e-12	-1.05697	8.06126e-14	Kringle,M60-like_N,Peptidase_M60	M60-like_N,Peptidase_M60		TCAF2		Tcaf3	dd_Smed_v4_10257_0_1
dd_Smed_v6_10258_0_1	-0.897588	7.13289e-08	-0.84155	6.92943e-06	-0.276131	0.354854	-0.402706	0.0673658	-0.587531	0.00373378	-0.401387	0.0430015	-0.38033	0.187454	-0.594383	0.000932682	-0.466298	0.00941603	-0.588832	0.000368441	-0.944943	2.31609e-09	-0.324292	0.376298	0.027074	1	0.0285841	1	-0.278775	0.235525	-0.448743	0.0305619	Crust_neurohorm						dd_Smed_v4_10258_0_1
dd_Smed_v6_10259_0_1	-0.267133	0.136107	-0.260524	0.273811	-0.93069	2.07124e-17	-0.785147	2.4903e-13	-0.842458	1.13e-14	-1.31059	1.57698e-35	0.0238987	1	1.59823	3.0109e-50	2.04529	2.04333e-83	1.83792	7.69449e-68	1.31181	3.60676e-35	0.0305079	1	0.934671	1.24011e-16	1.52728	6.87343e-45	1.26259	2.93013e-31	0.268348	0.0868943	ADAM_CR_2,GON,Reprolysin,Reprolysin_2,Reprolysin_3,Reprolysin_4,Reprolysin_5,TSP_1	ADAM_CR_2,GON,Reprolysin,Reprolysin_2,Reprolysin_3,Reprolysin_4,Reprolysin_5,TSP_1		ADAMTS20		Adamts20	dd_Smed_v4_10259_0_1
dd_Smed_v6_1026_0_1	-0.00105937	1	0.118229	0.933868	0.0639495	0.992935	-0.0876927	0.680875	0.0874203	0.86937	0.0322592	0.966713	-0.298229	0.0601855	-0.230166	0.113116	-0.218092	0.119643	-0.168158	0.25544	-0.327402	0.0041272	-0.17894	0.433532	-0.165157	0.409003	-0.304726	0.0123229	-0.0796786	0.722486	-0.294083	0.0253955	AMP-binding,Cas_Cas2CT1978	AMP-binding,Cas_Cas2CT1978,EFP_N	ACSBG2	ACSBG2	Acsbg1	Acsbg2	dd_Smed_v4_1026_0_1
dd_Smed_v6_10260_0_1	0.0538399	1	-0.0642505	1	-0.022125	1	0.138025	0.526497	-0.208339	0.324398	-0.568321	8.98661e-07	0.458818	0.00112618	0.41707	0.00145651	0.466937	0.000217931	0.633963	6.08213e-08	0.797653	1.32103e-12	0.340728	0.0366971	0.341105	0.0204158	0.551123	7.4517e-06	0.371785	0.00537848	0.175492	0.385681	mRNA_stabil,zf-C2H2_jaz,zf-H2C2_2	Elf1,FYVE,zf-C2H2,zf-C2H2_4,zf-C2H2_8,zf-C2H2_jaz,zf-Di19,zf-H2C2_2,zf-met	UBXN2A	ZNF486		Zfp62	dd_Smed_v4_10260_0_1
dd_Smed_v6_102609_0_1	#NAME?	1	NA	NA	NA	NA	NA	NA	#NAME?	1	#NAME?	0.921763	#NAME?	1	#NAME?	1	#NAME?	1	0.0583906	1	1.58124	1	NA	NA	NA	NA	NA	NA	NA	NA	NA	NA	AAA_8	AAA_8	SERINC3	DNAH10		Dnah10	dd_Smed_v4_102609_0_1
dd_Smed_v6_10261_0_1	-0.0102044	1	0.0393348	1	-0.258165	0.427237	-0.150392	0.680496	-0.167059	0.756983	-0.334677	0.0643666	0.297019	0.392505	0.480017	0.0101971	0.49765	0.00268506	0.377305	0.0407432	0.475681	0.00373143	0.346558	0.151684	0.232056	0.473515	0.357463	0.0523911	0.22045	0.314751	0.151209	0.626124	CBF	CBF	NEDD1	NOC4L	Nup54	Noc4l	dd_Smed_v4_10261_0_1
dd_Smed_v6_102613_0_1	NA	NA	NA	NA	#NAME?	1	Inf	1	NA	NA	0.0908593	1	NA	NA	Inf	1	NA	NA	NA	NA	Inf	1	NA	NA	NA	NA	Inf	1	NA	NA	Inf	1			EIF3C		Tmc3		dd_Smed_v4_13361_0_1
dd_Smed_v6_10262_0_1	0.070739	1	-0.299666	0.374594	-0.209185	0.272535	-0.54146	0.00462065	-0.870582	1.32e-07	-0.404523	0.0212394	0.222295	0.644898	0.343222	0.0457925	0.173704	0.507097	0.451708	0.00819921	0.155259	0.511553	-0.14811	0.8894	0.0632972	1	-0.438495	0.0330188	-0.489613	0.0134119	-0.320003	0.171349	TRAM_LAG1_CLN8	TRAM_LAG1_CLN8		TLCD4	Rbm26	Tmem56	dd_Smed_v4_10262_0_1
dd_Smed_v6_10263_0_1	0.377759	0.4124	0.428164	0.505306	0.24865	0.553337	0.542318	0.0851774	0.2755	0.654805	-0.147545	0.774006	-0.183114	0.95699	0.0873124	0.991246	-0.0814084	0.952147	-0.211024	0.671408	0.317163	0.306597	-0.132709	0.886279	-0.0417962	1	0.083151	1	-0.313283	0.331054	-0.208141	0.615008	ANAPC4_WD40,Nup160,WD40	ANAPC4_WD40,Nup160,WD40	ZNF793	WDR31		Wdr31	dd_Smed_v4_10263_0_1
dd_Smed_v6_102633_0_1	NA	NA	NA	NA	NA	NA	NA	NA	NA	NA	NA	NA	NA	NA	NA	NA	NA	NA	NA	NA	NA	NA	NA	NA	NA	NA	NA	NA	NA	NA	NA	NA	SDF						dd_Smed_v4_102633_0_1
dd_Smed_v6_102635_0_1	NA	NA	NA	NA	Inf	1	NA	NA	#NAME?	1	-0.36409	1	NA	NA	NA	NA	NA	NA	Inf	1	Inf	1	NA	NA	Inf	1	NA	NA	NA	NA	Inf	1	DUF4371						dd_Smed_v4_102635_0_1
dd_Smed_v6_102636_0_1	NA	NA	NA	NA	NA	NA	#NAME?	1	NA	NA	#NAME?	1	NA	NA	NA	NA	Inf	1	NA	NA	Inf	1	NA	NA	NA	NA	NA	NA	NA	NA	NA	NA			METTL15
dd_Smed_v6_10264_0_1	0.227793	0.96129	0.776497	0.0146551	0.169999	0.944666	0.35954	0.315338	0.278284	0.629672	0.496838	0.0460628	0.016572	1	0.115375	0.921152	0.150194	0.876252	0.23783	0.625115	0.197757	0.677365	0.565276	0.199268	0.0575809	1	0.281941	0.495348	0.288321	0.431943	0.466802	0.0923698	Transmemb_17	Transmemb_17	PTGR2	TMEM17		Tmem17	dd_Smed_v4_10264_0_1
dd_Smed_v6_10265_0_1	-0.115909	1	-0.0945123	1	0.31624	0.278319	-0.0574732	0.952326	-0.134485	0.880192	-0.201001	0.484258	-0.180216	0.882693	-0.660198	0.00166156	-0.174326	0.637017	-0.222674	0.489563	-0.157701	0.629382	-0.15882	0.842647	-0.22805	0.807732	-0.115891	0.834555	-0.24125	0.431221	-0.242793	0.437087					Reln		dd_Smed_v4_10265_0_1
dd_Smed_v6_102654_0_1	-0.124316	1	0.0717035	1	Inf	0.999906	NA	NA	Inf	1	Inf	0.909611	1.55224	1	#NAME?	1	#NAME?	1	#NAME?	1	#NAME?	1	1.74826	0.999965	1.01515	1	#NAME?	1	0.320031	1	0.890278	1							dd_Smed_v4_102654_0_1
dd_Smed_v6_10266_0_1	-0.0549349	1	0.0364295	1	-0.0079369	1	0.115878	0.824493	0.0704246	0.997336	0.412146	0.00902606	-0.0795761	1	0.153252	0.701217	0.313744	0.0731125	0.323623	0.0665075	-0.182334	0.418274	0.0117884	1	0.20025	0.660395	0.484557	0.00469898	0.448983	0.00897376	0.284746	0.165602	Arf,GTP_EFTU,Ras,Roc	Arf,CENP-M,GTP_EFTU,Ras,Roc	RAB27B	RAB27B	Rab27b	Rab27b	dd_Smed_v4_10266_0_1
dd_Smed_v6_10267_0_1	-0.131549	0.990281	0.0486131	1	0.0152865	1	-0.0648424	0.964591	0.105181	0.959045	0.0138161	1	-0.197698	0.766168	-0.115952	0.864558	-0.274696	0.180011	-0.358133	0.0563995	-0.367483	0.0415466	-0.0175361	1	0.0308833	1	-0.20799	0.446555	-0.121404	0.688405	-0.222118	0.389729	DUF1986,DUF316,Trypsin,Trypsin_2	DUF1986,DUF316,Trypsin,Trypsin_2	GASK1B	TMPRSS3	Olfr824	Prss8	dd_Smed_v4_10267_0_1
dd_Smed_v6_102678_0_1	0.761307	1	Inf	0.92674	0.482337	1	-1.73518	0.988699	0.863157	1	-3.08492	0.340538	#NAME?	1	0.50166	1	1.67891	0.966258	0.0455418	1	2.91296	0.411915	1.64974	1	0.22269	1	-0.817581	1	0.147392	1	-0.933268	1							dd_Smed_v4_19047_0_2
dd_Smed_v6_10268_0_1	0.135546	1	0.168602	1	0.457464	0.232433	0.300896	0.592658	-0.0772026	1	0.205029	0.691211	-0.00811749	1	0.129607	1	-0.0810041	0.988188	0.169382	0.841922	0.205087	0.803196	0.0249386	1	0.451525	0.333777	0.0843459	0.941836	-0.0433666	1	0.274569	0.592132	DnaJ,HSCB_C	ATP-synt_E_2,DnaJ,HSCB_C	DOK6	HSCB	Olfr268-ps1	Hscb	dd_Smed_v4_10268_0_1
dd_Smed_v6_102686_0_1	NA	NA	NA	NA	NA	NA	Inf	1	NA	NA	NA	NA	NA	NA	NA	NA	NA	NA	NA	NA	NA	NA	NA	NA	NA	NA	Inf	1	NA	NA	NA	NA					Riok1		dd_Smed_v4_102686_0_1
dd_Smed_v6_10269_0_1	-0.026835	1	-0.115354	1	-0.0226281	1	-0.0294014	1	0.0441328	1	0.137427	0.618652	0.0461124	1	-0.226533	0.313685	-0.420763	0.0144084	-0.178675	0.430783	-0.311141	0.0724961	-0.0424064	1	-0.222326	0.534322	-0.423329	0.021398	-0.107707	0.771535	-0.14688	0.652196	IRS	IRS		DOK6	Satb2	Dok6	dd_Smed_v4_10269_0_1
dd_Smed_v6_102692_0_1	Inf	1	Inf	1	NA	NA	#NAME?	1	NA	NA	Inf	0.93962	NA	NA	NA	NA	Inf	1	NA	NA	NA	NA	1.74114	1	#NAME?	1	#NAME?	1	#NAME?	1	0.723267	1	DUF1126	DUF1126		EFHC2		Efhc2	dd_Smed_v4_102692_0_1
dd_Smed_v6_1027_0_1	-0.151232	0.662288	-0.0403475	1	-0.0882721	0.777044	-0.243806	0.0955647	-0.00979578	1	0.048397	0.88218	-0.187013	0.479837	-0.362611	0.00314687	-0.43557	0.000116135	-0.510665	2.41664e-06	-0.584882	2.08211e-08	-0.0761282	0.87829	-0.299651	0.030969	-0.528144	1.74093e-06	-0.369229	0.00143306	-0.385252	0.00152809	VIT,VIT_2,VWA,VWA_2,VWA_3,vWA-TerF-like	CobT_C,DUF148,VIT,VIT_2,VWA,VWA_2,VWA_3,vWA-TerF-like	SRP19	VWA5A		Vwa5a	dd_Smed_v4_1027_0_1
dd_Smed_v6_10270_0_1	0.145283	1	-0.255428	1	-0.119184	1	0.233471	0.621037	0.329325	0.614218	0.253886	0.531188	-0.16495	1	-0.265166	0.625862	-0.49865	0.121053	-0.468358	0.177005	-0.083127	0.935576	-0.565661	0.319819	-0.529634	0.298133	-0.410463	0.375762	-0.284316	0.564751	0.0254755	1	AAA_22,AAA_35,Arf,FeoB_N,GTP_EFTU,Gtr1_RagA,MMR_HSR1,Ras,Roc,RsgA_GTPase,SRPRB	AAA_22,AAA_35,Arf,FeoB_N,GTP_EFTU,Gtr1_RagA,MMR_HSR1,Ras,Roc,RsgA_GTPase,SRPRB	RAB11A	RAB1A	Rab11a	Rab1a	dd_Smed_v4_10270_0_1
dd_Smed_v6_102703_0_1	#NAME?	1	NA	NA	NA	NA	Inf	1	Inf	0.946041	NA	NA	#NAME?	1	#NAME?	1	#NAME?	1	#NAME?	1	#NAME?	1	NA	NA	NA	NA	Inf	1	Inf	0.818656	NA	NA							dd_Smed_v4_102703_0_1
dd_Smed_v6_10271_0_1	0.498382	8.54164e-05	0.500036	0.000143778	0.510933	0.000103335	0.303358	0.0530945	0.356666	0.0181073	0.777941	7.16274e-12	0.029489	1	-0.103747	0.789883	0.301083	0.0286466	0.234746	0.120409	-0.245664	0.0844637	0.0311426	1	-0.0911958	0.915664	0.106059	0.718433	0.0930297	0.807281	0.0338947	0.996095	ANAPC4_WD40,WD40	ANAPC4_WD40,WD40	CFAP43	CFAP43	Cfap43	Cfap43	dd_Smed_v4_10271_0_1
dd_Smed_v6_102713_0_1	NA	NA	NA	NA	NA	NA	NA	NA	NA	NA	NA	NA	NA	NA	NA	NA	NA	NA	NA	NA	NA	NA	NA	NA	NA	NA	NA	NA	NA	NA	NA	NA							dd_Smed_v4_102713_0_1
dd_Smed_v6_102715_0_1	0.959533	1	#NAME?	1	#NAME?	1	0.4625	1	#NAME?	1	#NAME?	1	-0.000195965	1	0.124835	1	0.702877	1	0.0455418	1	-0.0962039	1	#NAME?	1	#NAME?	1	0.205844	1	#NAME?	0.938008	#NAME?	0.889345							dd_Smed_v4_5860_0_2
dd_Smed_v6_10272_0_1	-0.0461863	1	-0.0900503	0.967806	-0.217317	0.342289	-0.0157648	1	0.0250037	1	-0.0204665	1	-0.0363924	1	0.125341	0.695488	0.0258676	1	-0.149643	0.548085	0.222171	0.203693	-0.0802564	0.882402	-0.045789	1	0.0562891	0.968647	-0.0784532	0.815688	0.247891	0.232463	BTB_2,BTB_3	BTB_2,BTB_3	SREK1IP1	KCTD7	Gm11227	Kctd7	dd_Smed_v4_10272_0_1
dd_Smed_v6_10273_0_1	0.0212174	1	-0.0260611	1	-0.0459684	1	0.0298013	1	-0.0553083	0.989571	-0.409299	0.0010694	-0.123991	0.861334	-0.0696507	0.938331	0.0940371	0.721453	0.144202	0.496521	0.389023	0.00208535	-0.17127	0.621447	-0.136836	0.77039	0.102621	0.83252	0.0676764	0.879418	-0.0414932	0.934333	Sin3_corepress,Sin3a_C	Asp,Sin3_corepress,Sin3a_C		SIN3A		Sin3a	dd_Smed_v4_10273_0_1
dd_Smed_v6_102731_0_1	0.320642	1	Inf	0.785151	-1.8829	0.882607	1.10409	0.982973	#NAME?	1	1.15404	0.925319	#NAME?	1	0.95777	1	-0.203953	1	-0.964027	1	-0.114846	1	0.67271	1	-1.24577	1	0.579496	1	#NAME?	0.732454	0.718554	1							dd_Smed_v4_102731_0_1
dd_Smed_v6_10275_0_1	-0.0471155	1	-0.196732	0.842184	-0.223058	0.665582	-0.128387	0.770804	-0.179085	0.78863	0.442588	0.0358045	0.27019	0.652149	0.600971	0.00868079	0.300927	0.266149	0.326289	0.230151	0.0189153	1	0.120573	1	0.425028	0.173552	0.219655	0.618611	0.194319	0.633942	0.508619	0.0224152							dd_Smed_v4_10275_0_1
dd_Smed_v6_102756_0_1	NA	NA	NA	NA	NA	NA	NA	NA	NA	NA	NA	NA	NA	NA	NA	NA	NA	NA	NA	NA	NA	NA	NA	NA	NA	NA	NA	NA	NA	NA	NA	NA							dd_Smed_v4_102756_0_1
dd_Smed_v6_10276_0_1	-0.131656	0.956094	0.146312	0.982761	0.16995	0.513065	0.15947	0.601848	0.0206194	1	-0.530067	4.29442e-05	-0.100018	0.985985	-0.331762	0.0475217	-0.304727	0.0606764	-0.327233	0.0335335	0.268583	0.0709855	0.17795	0.784865	-0.0301563	1	-0.0136009	1	-0.174958	0.429118	-0.129828	0.573973	Anp1,Glyco_tranf_2_4,Glyco_transf_25	Anp1,Glyco_tranf_2_4,Glyco_transf_25		COLGALT1		Colgalt1	dd_Smed_v4_10276_0_1
dd_Smed_v6_10277_0_1	0.681485	1.18455e-05	0.557451	0.00207517	0.482145	0.00984709	0.494162	0.00237029	0.486973	0.00388587	0.943091	1.1134e-11	0.231769	0.600294	0.280663	0.195851	0.0883551	0.845768	0.153908	0.599968	-0.13928	0.631536	0.107735	0.975099	0.0813234	1	-0.0989675	0.910015	-0.0406048	1	0.122326	0.652864	CaMBD,Ion_trans_2,SK_channel	CaMBD,IRK,Ion_trans_2,SK_channel		KCNN2	Kcnn1	Kcnn2	dd_Smed_v4_10277_0_1
dd_Smed_v6_10278_0_1	0.0306208	1	0.104838	1	0.013242	1	-0.178595	0.450929	-0.122979	0.834247	-0.397474	0.00624495	0.219118	0.604492	0.27475	0.176969	0.596557	2.18727e-05	0.5754	5.97313e-05	0.836411	1.97434e-10	0.293335	0.357718	0.257371	0.437893	0.387341	0.021965	0.421801	0.00865417	0.408317	0.0153423	AdoMet_Synthase,S-AdoMet_synt_C,S-AdoMet_synt_M,S-AdoMet_synt_N	AdoMet_Synthase,S-AdoMet_synt_C,S-AdoMet_synt_M,S-AdoMet_synt_N	MAT2A	MAT2A	Mat2a	Mat2a	dd_Smed_v4_10278_0_1
dd_Smed_v6_10279_0_1	-0.0162199	1	-0.0444703	1	-0.117242	0.841623	-0.150532	0.598832	-0.0473546	1	0.0183628	1	0.119096	0.934604	0.100272	0.844252	0.000860034	1	0.0232686	1	-0.0446667	0.962078	0.0908456	0.961995	-0.000750224	1	-0.133452	0.730956	-0.00786608	1	-0.010084	1	zf-CCHC,zf-CCHC_2,zf-CCHC_3,zf-CCHC_4,zf-CCHC_5	zf-CCHC,zf-CCHC_2,zf-CCHC_3,zf-CCHC_4,zf-CCHC_5		CNBP		Cnbp	dd_Smed_v4_10279_0_1
dd_Smed_v6_102795_0_1	#NAME?	1	NA	NA	Inf	0.998304	NA	NA	NA	NA	NA	NA	#NAME?	1	#NAME?	1	#NAME?	0.966258	#NAME?	0.971587	#NAME?	0.946615	NA	NA	Inf	1	NA	NA	NA	NA	NA	NA	B56	B56	PPP2R5D	PPP2R5D	Ppp2r5d	Ppp2r5d	dd_Smed_v4_102795_0_1
dd_Smed_v6_1028_0_1	#NAME?	0.13749	#NAME?	0.247756	#NAME?	0.00621788	#NAME?	0.0115481	-5.4443	0.104102	-9.50929	0.00239396	-0.0355536	1	3.56058	0.305243	2.92039	0.360315	3.24611	0.289996	4.68694	0.0871232	NA	NA	NA	NA	NA	NA	Inf	0.346847	Inf	0.941677							dd_Smed_v4_1028_0_1
dd_Smed_v6_10280_0_1	-0.157552	0.828524	0.0527254	1	-0.100378	0.925385	-0.353292	0.0321289	0.0162863	1	0.330395	0.0427684	-0.306681	0.20654	-0.536953	0.000295345	-0.418378	0.0111628	-0.386187	0.0125981	-0.603712	1.16172e-05	-0.0964034	0.957264	-0.479779	0.00442711	-0.614119	2.01274e-05	-0.212349	0.273059	-0.115766	0.715183	Ank,Ank_2,Ank_3,Ank_4,Ank_5	Ank,Ank_2,Ank_3,Ank_4,Ank_5	SRSF6	ANKRD63		Ankrd63	dd_Smed_v4_10280_0_1
dd_Smed_v6_10281_0_1	-0.0652114	1	-0.104696	0.972979	-0.00318614	1	-0.126393	0.716012	0.0719503	0.990425	-0.145228	0.537479	0.133024	0.949815	0.087676	0.954891	0.204707	0.378315	0.10386	0.790747	0.0425217	0.940911	0.0935396	1	0.149701	0.892975	0.143525	0.726542	0.241022	0.288734	-0.0374947	0.98092	MATH	MATH		TRAF3		Traf3	dd_Smed_v4_10281_0_1
dd_Smed_v6_102810_0_1	#NAME?	1	#NAME?	1	#NAME?	1	-0.991113	1	0.750163	1	#NAME?	1	-1.40711	1	-1.10429	1	-0.449462	1	-0.560411	1	-1.89325	0.966671	NA	NA	NA	NA	Inf	1	Inf	0.766806	NA	NA	TPH	TPH					dd_Smed_v4_102810_0_1
dd_Smed_v6_10282_0_1	0.259061	0.139923	0.277961	0.199753	0.352778	0.0296158	0.383018	0.00440611	0.412826	0.00337416	0.365637	0.00413939	-0.0640032	1	-0.274334	0.103064	-0.118055	0.565979	-0.185313	0.285315	-0.274262	0.0391074	-0.0451033	0.984352	-0.180616	0.438023	0.0059022	1	-0.0315482	0.928666	-0.167687	0.328493	Spectrin	Inhibitor_I29,Spectrin	PREP	SYNE1		Syne1	dd_Smed_v4_10282_0_1
dd_Smed_v6_10284_0_1	-0.0288222	1	-0.15578	1	0.183379	0.909138	0.137519	0.876406	-0.0376066	1	-0.359824	0.357202	-0.425311	0.564813	-0.601425	0.116648	-0.35236	0.36749	-0.41064	0.311653	-0.300719	0.477326	-0.552269	0.206528	-0.389224	0.520303	-0.186018	0.757149	-0.419424	0.268351	-0.631721	0.0449811							dd_Smed_v4_10284_0_1
dd_Smed_v6_102843_0_1	NA	NA	NA	NA	NA	NA	NA	NA	NA	NA	NA	NA	NA	NA	NA	NA	NA	NA	NA	NA	NA	NA	NA	NA	NA	NA	NA	NA	NA	NA	NA	NA							dd_Smed_v4_102843_0_1
dd_Smed_v6_102845_0_1	0.822732	1	-1.86404	1	-0.178687	1	Inf	0.888143	Inf	0.961513	1.10002	0.929171	1.01738	1	1.04592	1	#NAME?	0.864514	#NAME?	0.873346	-0.130457	1	-1.66939	1	0.0445048	1	-0.63576	1	-0.898883	1	0.146834	1	Tubulin	Tubulin		TUBA1C		Tuba8	dd_Smed_v4_102845_0_1
dd_Smed_v6_10285_0_1	0.336102	0.340439	0.177822	0.826733	-0.0143159	0.986003	0.146906	0.877137	0.200195	0.805295	0.52945	0.011854	0.041442	1	0.0454658	0.996863	-0.129081	0.842148	-0.253323	0.428893	-0.41445	0.072568	-0.116838	1	-0.304952	0.249947	-0.318277	0.183298	-0.38923	0.0753013	-0.221102	0.472772							dd_Smed_v4_10285_0_1
dd_Smed_v6_10286_0_1	0.510301	0.0910904	0.847539	0.00189948	1.04839	1.84078e-06	0.628964	0.0152271	0.711065	0.00411869	1.22264	2.07494e-09	0.11209	1	-0.343599	0.35689	0.0325092	1	-0.0524641	1	-0.412903	0.0970078	0.449327	0.434186	0.194486	0.756326	0.151172	0.779836	0.148299	0.737371	0.299432	0.379061			RASAL2		Nrxn2		dd_Smed_v4_10286_0_1
dd_Smed_v6_102860_0_1	NA	NA	Inf	1	NA	NA	NA	NA	NA	NA	-1.81732	0.986057	NA	NA	NA	NA	NA	NA	NA	NA	Inf	0.853418	Inf	1	NA	NA	NA	NA	NA	NA	Inf	1
dd_Smed_v6_102869_0_1	Inf	1	Inf	1	Inf	1	-1.80423	0.91453	1.16068	1	0.527077	1	NA	NA	NA	NA	Inf	0.605419	Inf	1	Inf	0.892071	0.157451	1	-0.193758	1	0.227616	1	1.09141	1	1.45076	1			RPS3AP23				dd_Smed_v4_102869_0_1
dd_Smed_v6_10287_0_1	0.153796	1	0.209291	1	0.60217	0.29182	0.8238	0.100104	0.641927	0.350172	0.418776	0.429369	-0.253784	0.982742	-0.611535	0.280816	-1.03416	0.00913214	-0.779316	0.072717	-0.529709	0.245924	-0.198288	0.986993	-0.163161	1	-0.364158	0.576277	-0.291185	0.632696	-0.264728	0.750136	Innexin	Innexin					dd_Smed_v4_10287_0_1
dd_Smed_v6_102872_0_1	-1.39602	1	-0.911269	1	0.636373	1	0.0672133	1	-2.01147	0.967997	0.82657	0.97233	-0.205163	1	-1.80626	0.827981	-2.24629	0.70353	-0.38775	1	-0.847251	0.971108	0.279588	1	0.226137	1	-0.783056	1	-1.0032	1	1.37534	0.872306							dd_Smed_v4_102872_0_1
dd_Smed_v6_10288_0_1	-0.103507	0.980576	-0.0930152	1	0.107104	0.982704	0.125978	0.658305	0.228545	0.265554	0.631215	2.99852e-07	0.066921	1	-0.22434	0.288415	-0.38549	0.00402408	-0.404792	0.00173793	-0.791526	1.82968e-11	0.0774125	0.90585	-0.0137296	1	-0.156005	0.462825	-0.0727403	0.8345	-0.0568039	0.897456	PH_13,PH_16,PH_5,RhoGEF	PH_13,PH_16,PH_5,RhoGEF		PLEKHG6		Plekhg6	dd_Smed_v4_10288_0_1
dd_Smed_v6_102883_0_1	NA	NA	0.179394	1	#NAME?	1	0.227318	1	Inf	1	1.52855	1	Inf	1	Inf	1	Inf	1	NA	NA	Inf	1	Inf	1	NA	NA	Inf	1	Inf	1	Inf	0.830733							dd_Smed_v4_102883_0_1
dd_Smed_v6_10289_0_1	-0.0861334	1	-0.0331123	1	-0.118493	0.776621	-0.20466	0.349627	-0.0118462	1	0.0445672	0.935521	-0.0470741	1	-0.0103986	1	0.000289401	1	0.0273494	1	-0.0194529	1	0.00594698	1	-0.0427588	1	-0.118237	0.708919	0.101637	0.713603	0.111248	0.686038	Met_10,Methyltransf_15,Methyltransf_25,Methyltransf_3,PrmA,TRM	Cons_hypoth95,Met_10,Methyltransf_15,Methyltransf_25,Methyltransf_3,PrmA,TRM		TRMT1		Trmt1	dd_Smed_v4_10289_0_1
dd_Smed_v6_1029_0_1	0.0257952	1	0.112809	0.92674	0.220893	0.18943	0.141466	0.466413	0.040724	0.987597	-0.13717	0.428503	-0.107163	0.902138	-0.299074	0.0398754	-0.116909	0.559077	-0.178132	0.260947	0.0795601	0.762349	-0.020149	1	-0.103976	0.943642	-0.00123763	1	-0.163203	0.40117	-0.0834053	0.744574	CNH,Pkinase,Pkinase_Tyr,Pkinase_fungal	APH,DUF4894,Haspin_kinase,Kdo,Pkinase,Pkinase_Tyr,Pkinase_fungal	TNIK	MINK1	Map4k4	Map4k4	dd_Smed_v4_1029_0_1
dd_Smed_v6_1029_1_1	-0.145328	0.832758	-0.0828046	1	0.00317708	1	-0.409836	0.00545589	-0.254936	0.221189	0.0266815	1	-0.0677364	1	0.00446613	1	0.178627	0.348247	0.276451	0.0842532	-0.168902	0.330457	-0.0052134	1	0.152971	0.803548	-0.085881	0.789518	0.166843	0.403692	0.00310717	1	DUF3421						dd_Smed_v4_1029_1_1
dd_Smed_v6_10290_0_1	-0.00967688	1	0.0748827	1	0.212458	0.346354	0.0448704	0.887936	0.0462973	0.990289	0.0549523	0.92028	0.133248	0.850278	-0.0524485	0.984392	0.0229561	1	-0.0559525	0.916659	-0.135301	0.517609	0.217808	0.57256	0.169686	0.605997	0.0775033	0.802093	2.169e-05	1	-0.0706716	0.823378	DENN,dDENN	DENN,dDENN		DENND1B	Serpinb2	Dennd1b	dd_Smed_v4_10290_0_1
dd_Smed_v6_102900_0_1	NA	NA	NA	NA	NA	NA	NA	NA	NA	NA	NA	NA	NA	NA	NA	NA	NA	NA	NA	NA	NA	NA	NA	NA	NA	NA	NA	NA	NA	NA	NA	NA		Ribosomal_L28e		RPL28		Rpl28	dd_Smed_v4_102900_0_1
dd_Smed_v6_10291_0_1	0.145761	0.865551	-0.190134	0.708713	-0.0563045	1	0.165327	0.532394	-0.457532	0.00400765	-0.82403	7.85085e-11	0.17186	0.728401	0.37752	0.0212664	0.477011	0.00100845	0.638467	2.50726e-06	1.01222	6.09743e-16	-0.164036	0.718607	0.175454	0.514375	0.496577	0.000889248	0.0351738	1	0.0424243	0.981413	Ank,Ank_2,Ank_3,Ank_4,Ank_5	Ank,Ank_2,Ank_3,Ank_4,Ank_5		ANK1		Ank1	dd_Smed_v4_10291_0_1
dd_Smed_v6_10292_0_1	0.711343	1.09734e-05	0.640674	0.001513	0.413794	0.0463229	0.341541	0.172701	0.625727	0.000352115	0.800072	2.01773e-07	-0.186086	0.814659	-0.0996471	0.90173	-0.0581897	0.951768	-0.118428	0.728309	-0.275659	0.183968	-0.256755	0.280557	-0.397196	0.0752021	-0.427991	0.00967222	-0.204044	0.307991	-0.18693	0.481376	FAD_binding_4	FAD_binding_4				Gulo	dd_Smed_v4_10292_0_1
dd_Smed_v6_102925_0_1	-2.04713	0.922466	0.603134	1	2.5972	0.86295	Inf	0.239931	0.0605755	1	-0.0344575	1	-1.11739	1	-3.24146	0.546492	#NAME?	0.183844	-1.90431	0.641258	-1.00473	0.876493	1.53287	1	1.40287	0.99949	2.11986	0.624254	0.20339	1	1.00794	1	zf-CCHC_3						dd_Smed_v4_102925_0_1
dd_Smed_v6_10293_0_1	0.00034857	1	-0.0514597	1	-0.0420666	1	0.55821	0.0645124	0.271568	0.684396	0.787743	6.95198e-05	-0.184097	0.943297	-0.428122	0.110995	-0.906816	2.53967e-05	-0.807392	0.000273493	-0.705355	0.000740458	-0.235906	0.870986	-0.470537	0.159257	-0.348955	0.190113	-0.536172	0.0230988	0.08204	0.896382	LIM	LIM		FHL3		Fhl3	dd_Smed_v4_10293_0_1
dd_Smed_v6_102931_0_1	#NAME?	1	NA	NA	#NAME?	1	NA	NA	#NAME?	1	#NAME?	1	#NAME?	1	0.169758	1	#NAME?	1	0.103314	1	-0.242375	1	NA	NA	NA	NA	NA	NA	NA	NA	NA	NA				PRMT1	Snapc3	Prmt1	dd_Smed_v4_1755_0_1
dd_Smed_v6_102937_0_1	NA	NA	NA	NA	1.50142	1	NA	NA	NA	NA	NA	NA	NA	NA	Inf	1	NA	NA	NA	NA	NA	NA	NA	NA	Inf	1	NA	NA	NA	NA	NA	NA		SRP54_N				Ccdc146	dd_Smed_v4_102937_0_1
dd_Smed_v6_10294_0_1	0.131554	0.886248	0.174459	0.792244	0.183603	0.630203	0.156645	0.545929	0.356455	0.0324588	-0.25488	0.0801554	-0.208809	0.569381	-0.33385	0.0508416	-0.172423	0.397444	-0.130084	0.592989	0.253165	0.0755289	-0.165904	0.643669	-0.281801	0.122639	-0.147332	0.510605	0.094817	0.800876	-0.133269	0.560536	GRIN_C	GRIN_C	ZNF93	GPRIN1	Bdp1	Gprin2	dd_Smed_v4_10294_0_1
dd_Smed_v6_10295_0_1	-0.0950052	1	-0.07333	1	-0.095991	0.962148	0.122858	0.751519	0.235647	0.576636	0.0147223	1	0.238582	0.682162	0.135967	0.764093	-0.140767	0.716408	-0.147711	0.670039	-0.049414	0.979277	0.260257	0.586654	0.134981	0.859138	0.0770957	0.864245	0.182941	0.590647	0.0603135	0.964848					Naip6		dd_Smed_v4_10295_0_1
dd_Smed_v6_10296_0_1	0.00519348	1	0.698317	0.747269	0.356992	0.856706	-0.0481232	1	0.321447	0.990341	0.59569	0.423365	-0.658028	0.772177	-0.359457	0.833269	-0.701918	0.364746	-0.583574	0.527655	-0.0674004	1	0.035096	1	-0.00765812	1	-0.755234	0.534507	-0.26732	0.852043	0.523097	0.530628					Aph1c		dd_Smed_v4_10296_0_1
dd_Smed_v6_102968_0_1	NA	NA	NA	NA	NA	NA	NA	NA	NA	NA	Inf	1	NA	NA	NA	NA	NA	NA	NA	NA	NA	NA	NA	NA	NA	NA	NA	NA	NA	NA	Inf	1	Glyco_hydro_2_N						dd_Smed_v4_102968_0_1
dd_Smed_v6_102975_0_1	#NAME?	0.749032	-0.956331	1	-1.51305	0.997356	#NAME?	1	Inf	1	0.382852	1	-1.35254	1	-0.609036	1	-2.25016	0.724441	#NAME?	0.448132	-1.36101	0.861041	Inf	1	Inf	1	NA	NA	Inf	1	Inf	0.762917				IL16			dd_Smed_v4_102975_0_1
dd_Smed_v6_102989_0_1	Inf	1	#NAME?	1	2.04553	0.950438	NA	NA	0.0786668	1	0.774861	1	Inf	1	Inf	1	NA	NA	Inf	1	Inf	1	#NAME?	1	1.3204	1	#NAME?	0.953251	-0.637098	1	-0.200974	1	HTH_24,RhoGEF	HTH_24,RhoGEF		ITSN1	Ogfod1	Fgd3	dd_Smed_v4_102989_0_1
dd_Smed_v6_10299_0_1	0.314253	1	0.140595	1	0.871007	0.413048	-0.0830283	1	-0.550624	0.899694	0.343081	0.854711	0.0396481	1	0.115308	1	0.711549	0.539372	-0.0177173	1	0.0297499	1	-0.134009	1	0.672063	0.56199	0.314268	0.888973	-0.882594	0.504529	0.0585776	1							dd_Smed_v4_10299_0_1
dd_Smed_v6_103_0_1	-0.120275	0.990097	-0.186743	0.636594	-0.137941	0.629372	-0.0457681	0.889231	-0.02658	1	-0.449446	0.000990672	0.0668067	1	0.049626	0.942465	0.276804	0.0917394	0.150809	0.535205	0.291591	0.0564813	0.000338878	1	0.0319601	1	0.351311	0.0532326	0.244505	0.216874	-0.0375798	0.946237	BBIP10,DUF4653,HTH_27						dd_Smed_v4_103_0_1
dd_Smed_v6_1030_0_1	0.178449	1	0.027793	1	0.449705	0.258078	0.316724	0.600073	-0.406971	0.519519	-0.077884	0.99564	-0.0842303	1	-0.082281	0.977814	-0.234726	0.714079	-0.00462454	1	0.246674	0.656121	-0.234886	0.956681	0.188975	0.849588	-0.0964513	0.9909	-0.590045	0.122891	-0.00965885	1	EzrA,LMP,PI3K_P85_iSH2,Prefoldin,Prefoldin_2,Vps51	EzrA,K1377,LMP,PI3K_P85_iSH2,Prefoldin,Prefoldin_2,Vps51	SLC26A7	PFDN6	Cadm1	Pfdn6	dd_Smed_v4_1030_0_1
dd_Smed_v6_10301_0_1	-0.0628092	1	-0.308489	0.747736	0.224872	0.700168	0.154183	0.860947	0.0598422	1	-0.527442	0.0296846	0.0762986	1	-0.0392667	1	-0.216747	0.63161	0.12116	0.841874	0.248991	0.428404	-0.169381	0.970494	0.248415	0.721859	0.000245522	1	0.243811	0.576176	-0.215642	0.626315	YL1_C	YL1_C		INO80C		Ino80c	dd_Smed_v4_10301_0_1
dd_Smed_v6_103011_0_1	0.40032	1	-0.911436	1	1.22517	1	Inf	0.713925	-2.15537	0.834253	#NAME?	1	-0.0824947	1	-1.41383	1	#NAME?	0.866053	2.02423	0.662993	-1.21138	1	-1.39425	1	-0.588986	1	-0.160987	1	-0.531455	1	#NAME?	0.672438							dd_Smed_v4_52381_0_1
dd_Smed_v6_10302_0_1	0.0662701	1	-0.0691909	1	-0.243467	0.177284	0.0437661	0.996655	-0.258159	0.133834	-0.550044	1.63698e-06	0.204253	0.452819	0.419912	0.0014576	0.324307	0.0167205	0.463926	0.000112122	0.701402	3.00937e-10	0.0687922	0.980657	0.110175	0.876269	0.301803	0.0496989	0.139496	0.475637	0.0850875	0.793443	B12-binding,B12-binding_2,Met_synt_B12,Pterin_bind,S-methyl_trans	B12-binding,B12-binding_2,Met_synt_B12,Pterin_bind,S-methyl_trans	MTR	MTR	Mtr	Mtr	dd_Smed_v4_10302_0_1
dd_Smed_v6_103038_0_1	NA	NA	NA	NA	NA	NA	NA	NA	NA	NA	NA	NA	NA	NA	NA	NA	NA	NA	NA	NA	NA	NA	NA	NA	NA	NA	NA	NA	NA	NA	NA	NA	peroxidase						dd_Smed_v4_103038_0_1
dd_Smed_v6_10304_0_1	-1.05023	1.05796e-19	-1.09909	1.08566e-19	-0.530242	6.25865e-05	-0.906978	4.27193e-14	-0.666925	4.45e-07	-0.723412	2.91823e-09	0.112582	0.879427	-0.264105	0.109385	-0.197661	0.236748	-0.631541	9.19791e-08	-0.572408	8.85922e-07	0.0637305	0.974987	0.255888	0.216224	-0.0544044	0.959112	-0.248231	0.172275	-0.245586	0.173743	AAA_21,AAA_23,AAA_29,ABC2_membrane_3,ABC_tran,DUF4162,RsgA_GTPase	AAA_21,AAA_23,AAA_29,ABC2_membrane_3,ABC_tran,DUF4162,RsgA_GTPase	ABCA1	ABCA1	Abca16	Abca1	dd_Smed_v4_10304_0_1
dd_Smed_v6_103045_0_1	Inf	1	-0.495182	1	Inf	1	Inf	1	#NAME?	1	Inf	0.759599	Inf	0.975096	NA	NA	NA	NA	Inf	1	NA	NA	1.60155	1	1.38715	1	0.346879	1	#NAME?	1	1.59675	1	CREPT	CREPT	KIAA0408			Vmn2r14	dd_Smed_v4_103045_0_1
dd_Smed_v6_10305_0_1	0.249523	1	0.715259	0.405646	0.210854	0.873548	-0.194801	0.912416	-0.0527297	1	0.130344	0.939291	-0.0782956	1	5.00353e-05	1	-0.584021	0.247076	-0.286753	0.745433	-0.766749	0.0830173	0.387441	0.843265	-0.0386187	1	-1.02834	0.0183813	-0.589006	0.25172	-0.885928	0.0633977							dd_Smed_v4_10305_0_1
dd_Smed_v6_103057_0_1	-0.876829	1	-0.42283	1	-0.0604977	1	1.57688	0.885305	-0.113185	1	#NAME?	0.306656	-0.0271154	1	-0.26939	1	-0.739907	1	-0.0630946	1	0.655963	1	0.426884	1	0.546942	1	1.7138	0.857435	0.700549	1	#NAME?	0.842416
dd_Smed_v6_10306_0_1	0.212054	0.801831	0.00151602	1	0.362904	0.119627	0.298191	0.257623	-0.029711	1	-0.105732	0.793995	0.0595135	1	-0.119362	0.853273	0.397441	0.0647666	0.135181	0.746601	0.119351	0.754027	-0.151025	0.851885	0.031488	1	0.483578	0.0169345	-0.106584	0.846959	-0.198436	0.533264	GRIP	ATG16,Baculo_PEP_C,FCH,GRIP		GOLGA4		Golga4	dd_Smed_v4_10306_0_1
dd_Smed_v6_103063_0_1	Inf	1	-0.0803775	1	Inf	1	Inf	0.65118	Inf	1	-1.59979	0.926637	Inf	1	NA	NA	NA	NA	NA	NA	Inf	0.73262	0.088058	1	0.82914	1	2.01378	0.86971	0.209346	1	-0.0868239	1	AAA_6,AAA_7,FtsK_SpoIIIE	AAA_6,AAA_7,FtsK_SpoIIIE		DNAH5		Dnah5	dd_Smed_v4_103063_0_1
dd_Smed_v6_103064_0_1	Inf	1	#NAME?	1	NA	NA	Inf	1	NA	NA	NA	NA	Inf	1	NA	NA	NA	NA	NA	NA	NA	NA	#NAME?	1	#NAME?	1	0.531993	1	#NAME?	1	#NAME?	1
dd_Smed_v6_10308_0_1	-0.197237	0.552657	-0.183837	0.789734	-0.143173	0.69107	-0.125563	0.640175	-0.135904	0.766725	0.177236	0.339884	0.0982448	0.972028	0.0831985	0.85508	0.0315384	0.96752	0.00037628	1	-0.288234	0.046184	0.111645	0.800311	0.137263	0.720738	0.103213	0.721336	0.0617098	0.846959	0.0862388	0.807777					Aasdh		dd_Smed_v4_10308_0_1
dd_Smed_v6_10309_0_1	0.162983	1	-0.204088	1	0.133263	0.942757	0.0370136	1	0.310975	0.686615	0.440607	0.180262	0.252269	0.919011	0.176662	0.838776	-0.112549	0.940597	-0.0967551	0.966968	-0.00547015	1	-0.114801	1	0.146943	0.923497	-0.238518	0.765205	0.0512376	1	0.272154	0.54494	PEX11	PEX11		PEX11B		Pex11b	dd_Smed_v4_10309_0_1
dd_Smed_v6_1031_0_1	0.139443	0.745053	0.0516152	1	0.106967	0.674127	0.2668	0.0773419	0.0627742	0.957192	-0.14401	0.395368	0.0388738	1	0.123047	0.5957	0.0493833	0.901425	0.0109996	1	0.117404	0.525628	-0.0489541	1	0.0905709	0.82364	0.17674	0.309355	-0.0656694	0.824036	-0.166049	0.316709	Peptidase_M49	Peptidase_M49		DPP3		Dpp3	dd_Smed_v4_1031_0_1
dd_Smed_v6_10310_0_1	-0.0469528	1	-0.213864	0.570899	-0.219362	0.390792	-0.127975	0.687473	-0.0475178	1	-0.163747	0.412031	0.182734	0.64151	0.308136	0.0764508	0.177237	0.392753	-0.0873606	0.794398	0.0629692	0.868527	0.0158228	1	0.135727	0.83335	0.0962155	0.836192	-0.0879256	0.817572	-0.0538246	0.886412	PS_Dcarbxylase	PS_Dcarbxylase		PISD		Pisd	dd_Smed_v4_10310_0_1
dd_Smed_v6_103108_0_1	0.47219	1	-0.0829254	1	-0.701142	1	0.266078	1	-0.478313	1	0.250572	1	1.26721	1	1.23437	0.987376	1.72059	0.642766	1.90209	0.536782	-0.13665	1	0.71209	1	0.0610411	1	1.51448	0.763387	0.951586	0.937797	-0.358267	1
dd_Smed_v6_10311_0_1	-0.137445	0.799538	-0.141588	0.802985	0.269793	0.239563	0.0102613	1	-0.537989	3.03e-05	-0.615365	4.53646e-07	-0.438913	0.00377259	-0.942327	1.69816e-14	0.061499	0.89241	0.0749155	0.841186	-0.216433	0.17517	-0.443056	0.00525863	-0.535088	7.9121e-05	0.209206	0.214847	-0.325628	0.0246389	-0.694352	6.89124e-08	DDT,PHD,WSD	DDT,PHD,VWA_N2,WSD,zf-PHD-like,zf-RING_2		BPTF	Egfem1	Bptf	dd_Smed_v4_10311_0_1
dd_Smed_v6_103115_0_1	Inf	1	#NAME?	1	Inf	1	0.193703	1	-0.416069	1	-1.61797	0.915422	Inf	1	NA	NA	Inf	1	Inf	0.488171	Inf	0.707465	#NAME?	1	-0.16492	1	0.441271	1	1.89066	0.93394	-0.105361	1			KANSL3		Ipcef1		dd_Smed_v4_103115_0_1
dd_Smed_v6_10312_0_1	0.0933412	1	0.164606	0.931668	0.0564635	0.994396	-0.0531483	0.926606	-0.0362938	1	0.682237	1.68958e-05	-0.0879135	1	-0.0413442	0.972842	0.0109595	1	-0.0264467	1	-0.176017	0.471568	-0.0166486	1	-0.0782219	1	-0.13553	0.706581	-0.156082	0.684118	0.412878	0.0298091							dd_Smed_v4_10312_0_1
dd_Smed_v6_103126_0_1	Inf	1	Inf	1	-0.839014	1	Inf	1	0.255721	1	-0.435947	1	NA	NA	Inf	0.938425	NA	NA	Inf	1	Inf	1	2.05759	1	-0.258859	1	0.162516	1	0.121347	1	-0.442529	1	Tubulin	Tubulin		TUBB3		Tubb6	dd_Smed_v4_103126_0_1
dd_Smed_v6_10313_0_1	-0.107506	1	0.0757186	1	-0.0316129	1	-0.463605	0.0351206	-0.294493	0.306582	0.260568	0.305149	0.0273925	1	0.127197	0.823304	0.0366863	1	-0.115487	0.749721	-0.978877	6.24126e-10	0.210617	0.661162	0.203089	0.677863	-0.319413	0.263313	-0.302475	0.196771	-0.610803	0.00069107	DUF21	DUF21	MAP4K5	CNNM2		Cnnm4	dd_Smed_v4_10313_0_1
dd_Smed_v6_103137_0_1	0.00286132	1	#NAME?	1	0.886685	1	NA	NA	NA	NA	-2.32426	0.715268	1.1796	1	0.124835	1	#NAME?	1	#NAME?	1	2.1523	0.79161	#NAME?	1	1.00866	1	#NAME?	1	#NAME?	1	-0.174823	1					Vopp1		dd_Smed_v4_368_0_1
dd_Smed_v6_10314_0_1	-0.234891	0.350657	-0.179658	0.629378	-0.261548	0.163911	-0.0614768	0.933221	0.0205955	1	0.0239472	1	0.0782648	1	0.0283277	1	-0.0929907	0.718975	0.0437068	0.964373	9.79386e-06	1	0.133497	0.855677	0.00167046	1	0.0804235	0.85796	0.299193	0.044639	0.258848	0.128266							dd_Smed_v4_10314_0_1
dd_Smed_v6_103141_0_1	Inf	1	NA	NA	Inf	1	NA	NA	NA	NA	NA	NA	NA	NA	NA	NA	NA	NA	NA	NA	NA	NA	#NAME?	1	-1.09337	1	#NAME?	1	#NAME?	1	#NAME?	0.980714			FREM2				dd_Smed_v4_103141_0_1
dd_Smed_v6_103146_0_1	-1.04985	1	NA	NA	NA	NA	NA	NA	#NAME?	1	NA	NA	#NAME?	1	#NAME?	1	#NAME?	0.964899	-1.09622	1	#NAME?	0.944791	#NAME?	1	#NAME?	1	#NAME?	1	#NAME?	1	#NAME?	1	Kinesin,Microtub_bd	Kinesin,Microtub_bd		KIF15		Kif15	dd_Smed_v4_103146_0_1
dd_Smed_v6_103149_0_1	#NAME?	0.932846	-0.157171	1	1.33307	1	NA	NA	Inf	0.983503	NA	NA	-1.83614	1	-1.8714	0.961494	#NAME?	0.61909	#NAME?	0.632947	#NAME?	0.561689	Inf	1	Inf	0.933066	NA	NA	Inf	0.870325	NA	NA				DDHD1		Ddhd1	dd_Smed_v4_11872_0_2
dd_Smed_v6_10315_0_1	0.280291	0.102517	0.325114	0.0533419	0.296458	0.0791009	0.190324	0.354046	0.454097	0.000670119	0.509764	1.57948e-05	-0.0202204	1	-0.16156	0.475794	0.0325877	0.976734	-0.0104578	1	-0.38101	0.00179631	0.0246025	1	-0.145394	0.669395	-0.0573794	0.884972	0.163348	0.435497	-0.151537	0.445426	AbfB,DCX,PLAT	AbfB,DCX,Inhibitor_I48,PLAT		RP1	Rp1	Rp1	dd_Smed_v4_10315_0_1
dd_Smed_v6_103150_0_1	NA	NA	NA	NA	NA	NA	NA	NA	NA	NA	NA	NA	NA	NA	NA	NA	NA	NA	NA	NA	NA	NA	NA	NA	NA	NA	NA	NA	NA	NA	NA	NA			2020-03-05				dd_Smed_v4_30501_0_1
dd_Smed_v6_10316_0_1	0.113327	1	0.285232	0.75118	0.0953324	0.915619	0.257264	0.493673	0.167548	0.876448	0.209731	0.533574	-0.0447746	1	0.0278697	1	-0.358292	0.193025	-0.398641	0.152634	-0.305114	0.264128	0.127131	0.970592	0.00987488	1	-0.214356	0.675252	-0.344421	0.289762	-0.20871	0.656405	HlyIII	HlyIII	PRMT3	MMD		Mmd	dd_Smed_v4_10316_0_1
dd_Smed_v6_103174_0_1	-0.795286	1	#NAME?	1	0.834053	1	-0.973185	1	#NAME?	0.87389	0.115337	1	0.0984366	1	-1.48454	1	-0.692465	1	-0.0159843	1	-1.89667	0.921667	#NAME?	1	0.144798	1	-0.870365	1	#NAME?	0.923472	-0.986052	1	AAA_23,AAA_29,ABC_tran	AAA_15,AAA_23,AAA_29,ABC_tran,SMC_N	ABCA10	ABCA3		Abca16	dd_Smed_v4_103174_0_1
dd_Smed_v6_103177_0_1	0.349418	1	0.651071	1	1.04827	1	1.34383	1	-0.891524	1	-0.593488	1	-0.41551	1	-1.50154	1	-1.6208	0.936301	0.521933	1	-0.116189	1	-0.113857	1	-0.802693	1	-0.626391	1	-0.71901	1	-1.05909	0.950483	Ras,Roc	Ras,Roc		RAC3		Rhoh	dd_Smed_v4_103177_0_1
dd_Smed_v6_10318_0_1	-0.505864	0.00120818	-0.411802	0.0360219	-0.401793	0.0390616	-0.265914	0.237761	0.142029	0.791625	1.13048	1.43524e-16	-0.3097	0.197985	-0.534868	0.000184908	-1.14302	3.38003e-18	-1.40864	1.30223e-26	-1.77737	3.41417e-41	-0.215638	0.587856	-0.430797	0.0142491	-0.903066	1.01536e-10	-0.760748	1.23751e-07	-0.141027	0.596905	LIM,PDZ,PDZ_6	LIM,PDZ,PDZ_2,PDZ_6		LDB3		Ldb3	dd_Smed_v4_10318_0_1
dd_Smed_v6_10319_0_1	0.0105899	1	0.0363929	1	0.00601691	1	0.0385615	0.963236	0.00556019	1	-0.0778562	0.788549	-0.120742	0.886544	-0.0810667	0.791789	-0.00776702	1	-0.0701459	0.853485	-0.0705197	0.81506	-0.0949386	0.883787	-0.0856397	0.922968	0.0202046	1	-0.0751756	0.813497	-0.158966	0.424104	IL4,Vps54,Vps54_N	Vps54,Vps54_N	NDFIP2	VPS54		Vps54	dd_Smed_v4_10319_0_1
dd_Smed_v6_1032_0_1	0.0567199	1	-0.106205	0.899226	0.0850965	0.959837	0.0909642	0.796314	-0.0255523	1	-0.168512	0.259439	-0.207647	0.426559	-0.296174	0.0613384	-0.397782	0.0011931	-0.434573	0.000214062	-0.367441	0.00177153	-0.370571	0.0111447	-0.267798	0.116905	-0.363538	0.00374632	-0.516845	7.89686e-06	-0.592673	1.70789e-07	DUF4407,bZIP_1,bZIP_2,bZIP_Maf	DUF4404,DUF4407,DUF4600,HIP1_clath_bdg,NurA,bZIP_1,bZIP_2,bZIP_Maf	TRIM8	CREB3L1		Creb3l1	dd_Smed_v4_1032_0_1
dd_Smed_v6_10320_0_1	0.177028	0.829019	0.338298	0.162142	0.17726	0.646223	-0.0590602	0.980474	0.167682	0.599883	-0.504	0.000209118	-0.257678	0.442287	-0.165189	0.50596	-0.0180371	1	0.160285	0.523747	0.911121	6.07692e-13	-0.0964075	0.973207	-0.164957	0.650469	-0.254126	0.276368	0.150939	0.45148	0.230092	0.180901	zf-C2H2,zf-C2H2_4,zf-C2H2_7,zf-H2C2_2,zf-H2C2_5	DUF3268,GAGA,zf-C2H2,zf-C2H2_4,zf-C2H2_7,zf-C2H2_jaz,zf-H2C2_2,zf-H2C2_5	BCL11A	BCL11A	Bcl11a	Bcl11a	dd_Smed_v4_10320_0_1
dd_Smed_v6_103200_0_1	NA	NA	NA	NA	#NAME?	1	#NAME?	0.85241	Inf	1	NA	NA	NA	NA	Inf	1	Inf	0.808852	NA	NA	NA	NA	NA	NA	NA	NA	NA	NA	Inf	1	NA	NA							dd_Smed_v4_103200_0_1
dd_Smed_v6_103216_0_1	#NAME?	1	Inf	1	#NAME?	0.677704	Inf	0.8989	-0.516052	1	1.38164	0.992107	#NAME?	1	2.27604	0.894824	#NAME?	1	1.62859	0.978949	-0.0512804	1	Inf	1	NA	NA	Inf	0.884307	Inf	0.850937	Inf	0.770857	ANF_receptor	ANF_receptor		GRM3		Grm3	dd_Smed_v4_103216_0_1
dd_Smed_v6_10322_0_1	0.22263	0.399164	0.310948	0.0976203	0.297862	0.0808439	0.470201	0.00140464	0.332605	0.0481496	0.0828203	0.754499	-0.172292	0.723849	-0.139814	0.650193	-0.298599	0.0550428	-0.145356	0.508708	0.121356	0.568641	-0.0839736	0.989689	-0.0645811	1	-0.0510279	0.928798	-0.0353804	0.97324	-0.0184537	1	Neur_chan_LBD,Neur_chan_memb	Neur_chan_LBD,Neur_chan_memb	CEACAM6	CHRNB3	Chrna5	Chrna6	dd_Smed_v4_10322_0_1
dd_Smed_v6_10323_0_1	-0.0539388	1	0.0638995	1	0.0663738	0.981199	0.165084	0.749131	-0.197769	0.801603	-0.516671	0.00838805	-0.144531	0.981946	-0.0120966	1	-0.0217122	1	-0.00171642	1	0.49604	0.010087	-0.0266922	0.99959	0.108216	0.922364	0.197311	0.64608	-0.145546	0.796502	0.0333082	1	Pkinase,Pkinase_Tyr	Kinase-like,Pkinase,Pkinase_Tyr	CDKL5	AURKC	Gm6729	Aurka	dd_Smed_v4_10323_0_1
dd_Smed_v6_103231_0_1	Inf	1	Inf	1	NA	NA	NA	NA	#NAME?	1	#NAME?	0.87915	NA	NA	NA	NA	NA	NA	Inf	0.990989	Inf	0.907366	-1.42751	1	#NAME?	1	#NAME?	0.958579	#NAME?	0.936764	#NAME?	0.908046							dd_Smed_v4_103231_0_1
dd_Smed_v6_10324_0_1	0.401604	0.0336642	0.415096	0.0373893	0.147266	0.661436	-0.30398	0.166817	0.386034	0.0451969	0.733937	1.27133e-07	0.190769	0.748733	0.256455	0.334596	0.383888	0.0256126	0.131701	0.657514	-0.0734158	0.883326	0.204262	0.645257	0.00211754	1	-0.321696	0.0883353	0.116132	0.737323	0.258918	0.170404	FAM221	FAM221	FAM221A	FAM221A	Fam221a	Fam221a	dd_Smed_v4_10324_0_1
dd_Smed_v6_103241_0_1	0.0273996	1	-0.246545	1	0.246712	1	1.21708	0.713372	1.4198	0.424257	1.42694	0.410297	-0.0559568	1	-0.0755696	1	-0.729699	0.923327	-0.690324	0.845475	-1.15348	0.622483	-0.329901	1	0.143743	1	0.459982	0.977265	0.702072	0.682641	0.246063	1				CDH9			dd_Smed_v4_103241_0_1
dd_Smed_v6_103248_0_1	NA	NA	Inf	1	Inf	1	#NAME?	1	Inf	1	#NAME?	1	NA	NA	NA	NA	Inf	1	NA	NA	Inf	1	Inf	1	Inf	1	NA	NA	Inf	0.924384	NA	NA	PFK	PFK		PFKM		Pfkm	dd_Smed_v4_103248_0_1
dd_Smed_v6_103249_0_1	1.37771	1	0.0449736	1	-1.91446	0.806742	1.01589	0.928307	0.0218817	1	-1.50095	0.779102	1.0491	1	2.57511	0.569972	1.90082	0.820791	1.87422	0.81639	2.18073	0.658437	-0.283634	1	-0.717059	1	1.539	0.784829	0.518397	1	-0.697926	1					Ifih1		dd_Smed_v4_103249_0_1
dd_Smed_v6_10325_0_1	-0.00935829	1	0.279316	0.547668	0.0343065	1	0.171489	0.60307	0.446396	0.0399795	0.448807	0.0102211	0.11497	0.993938	0.067987	0.925292	-0.383265	0.0353548	-0.195936	0.488672	-0.421506	0.0172941	0.403644	0.129313	0.111652	0.960386	-0.202418	0.483724	0.259818	0.252298	0.036659	0.963116	7TM_GPCR_Srsx,7TM_GPCR_Srv,7TM_GPCR_Srw,7TM_GPCR_Srx,7tm_1,7tm_4	7TM_GPCR_Srsx,7TM_GPCR_Srv,7TM_GPCR_Srw,7TM_GPCR_Srx,7tm_1,7tm_4		GALR2		Galr2	dd_Smed_v4_10325_0_1
dd_Smed_v6_103257_0_1	NA	NA	0.701186	1	2.19165	1	1.43523	0.938858	Inf	1	Inf	0.639875	Inf	1	Inf	1	Inf	0.908876	NA	NA	NA	NA	Inf	0.847027	Inf	0.928063	Inf	0.535343	Inf	1	Inf	0.691211	NAC						dd_Smed_v4_103257_0_1
dd_Smed_v6_10326_0_1	0.118881	1	0.222211	0.988356	0.566679	0.0429248	-0.110697	0.880453	-0.194955	0.755267	-0.0182728	1	-0.152776	0.93431	-0.537644	0.0395058	0.125143	0.853764	0.0437705	1	0.221395	0.494126	-0.0494459	0.99674	-0.0898465	1	-0.104436	0.889655	-0.270066	0.388426	0.0842408	0.873383							dd_Smed_v4_10326_0_1
dd_Smed_v6_103260_0_1	-0.0910386	1	0.935121	1	-1.41722	1	1.5909	0.767086	0.441681	1	0.901595	1	-1.36231	1	-0.0207401	1	0.0194505	1	-0.470419	1	-1.73693	0.901357	-0.336149	1	-1.34692	1	1.70139	0.729074	0.0623001	1	-0.744295	1	YabA						dd_Smed_v4_103260_0_1
dd_Smed_v6_103268_0_1	NA	NA	NA	NA	NA	NA	NA	NA	NA	NA	NA	NA	NA	NA	NA	NA	NA	NA	NA	NA	NA	NA	NA	NA	NA	NA	NA	NA	NA	NA	NA	NA							dd_Smed_v4_103268_0_1
dd_Smed_v6_10327_0_1	0.440999	0.0301589	0.497135	0.00357549	0.324331	0.182947	0.0685719	0.929045	0.605389	0.000170303	0.722965	7.27083e-07	0.299401	0.34583	0.30864	0.161748	0.202423	0.44317	0.0815847	0.903714	-0.115305	0.688072	0.355538	0.0798222	0.191973	0.650029	-0.170004	0.578979	0.245975	0.201505	0.166661	0.480434	Pro_isomerase	Pro_isomerase	PPIL6	PPIL6	Ppig	Ppil6	dd_Smed_v4_10327_0_1
dd_Smed_v6_103273_0_1	-1.18256	1	0.959745	1	0.401514	1	-2.02809	0.174975	-1.32632	0.932952	0.981007	0.622639	-0.80873	1	-0.295558	1	1.92509	0.169559	0.152966	1	0.151614	1	1.33358	0.863132	1.28852	0.937502	1.07956	0.956444	0.0092058	1	2.31518	0.21501			SYT4				dd_Smed_v4_103273_0_1
dd_Smed_v6_10328_0_1	0.242785	1	-0.455103	0.927374	0.0768507	1	-0.225153	0.824684	-0.0369679	1	0.340609	0.527219	0.622023	0.321475	0.416896	0.459849	0.552876	0.212067	0.518925	0.234471	0.139269	0.907458	-0.0758646	1	0.250962	0.893263	0.0849382	0.976437	0.239173	0.669804	0.237092	0.714297						Tro	dd_Smed_v4_10328_0_1
dd_Smed_v6_103283_0_1	Inf	0.72155	Inf	1	0.647806	1	Inf	1	-2.2408	0.972868	#NAME?	0.377592	NA	NA	Inf	1	NA	NA	Inf	0.57144	Inf	0.431711	-1.99024	0.966366	-1.66449	0.985748	-2.40474	0.732939	-2.52705	0.703547	#NAME?	0.361444	Pkinase,Pkinase_Tyr	Pkinase_Tyr		NEK6		Nek6	dd_Smed_v4_103283_0_1
dd_Smed_v6_10329_0_1	-0.170261	0.794179	-0.206023	0.74948	-0.152751	0.735352	-0.255908	0.273908	-0.167882	0.755267	-0.0907971	0.844034	0.550877	0.0014694	0.564348	0.000489064	0.268784	0.173708	0.317307	0.0899623	0.164148	0.485419	0.515115	0.00459551	0.581858	0.000321864	0.183138	0.454244	0.319687	0.0588909	0.243613	0.202944	Nup35_RRM,Nup35_RRM_2	Nup35_RRM,Nup35_RRM_2,RRM_1		NUP35		Nup35	dd_Smed_v4_10329_0_1
dd_Smed_v6_1033_0_1	-0.658033	7.62414e-08	-0.0427507	1	-0.149952	0.58806	-0.814653	4.24258e-12	-0.0516298	0.973322	-0.578645	7.27083e-07	-0.326105	0.0566194	-0.583865	1.16295e-06	-0.856582	3.9401e-14	-1.19708	4.36547e-27	-0.45187	0.00014861	0.289177	0.319819	-0.0757842	0.888691	-1.0132	3.21412e-19	-0.590681	4.62797e-07	-0.372482	0.00405857	FCH,Ferritin,IcmF_C,Rubrerythrin	FCH,Ferritin,IcmF_C,Rubrerythrin	FTL	FTH1	Csgalnact2	Fth1	dd_Smed_v4_1033_0_1
dd_Smed_v6_10330_0_1	0.103329	0.974543	-0.090312	0.980488	0.0278863	1	0.122784	0.713372	-0.319233	0.0689739	-0.543185	6.18031e-06	0.0546033	1	0.116118	0.695839	0.342305	0.0120361	0.410923	0.00181269	0.701497	1.30482e-09	-0.139037	0.648723	0.0406753	1	0.361761	0.0157882	-0.0116389	1	0.0549836	0.928158				XPO4		Xpo4	dd_Smed_v4_10330_0_1
dd_Smed_v6_103303_0_1	0.530333	1	NA	NA	-0.68951	1	#NAME?	0.520843	Inf	0.687715	0.784882	0.96982	#NAME?	0.859086	-1.10337	1	0.267979	1	#NAME?	0.536474	-0.370733	1	#NAME?	0.724141	-2.32321	0.83928	#NAME?	0.43151	-0.492438	1	-0.116184	1	Na_Ca_ex	Na_Ca_ex		SLC8A1	Slc8a3	Slc8a2	dd_Smed_v4_103303_0_1
dd_Smed_v6_103306_0_1	0.189359	1	0.918117	1	Inf	0.994396	#NAME?	0.916814	0.681121	1	2.81436	0.53816	0.0497047	1	#NAME?	0.948138	0.042181	1	-0.032721	1	-1.27975	1	0.778462	1	-0.467507	1	#NAME?	0.763976	0.45904	1	1.34525	0.91384							dd_Smed_v4_84741_0_1
dd_Smed_v6_10331_0_1	0.0627646	1	0.0493042	1	0.0462574	1	0.179122	0.529932	0.104633	0.964123	-0.04483	0.96942	0.0676608	1	-0.0279248	1	-0.0518139	0.922533	0.101323	0.804673	0.119326	0.712919	0.0542005	1	-0.0444319	1	0.0645439	0.951128	0.143191	0.688695	0.0117312	1			SCN9A				dd_Smed_v4_10331_0_1
dd_Smed_v6_103320_0_1	-0.13879	1	NA	NA	NA	NA	NA	NA	Inf	1	2.01636	0.988396	#NAME?	1	#NAME?	1	#NAME?	1	#NAME?	1	-0.340951	1	#NAME?	1	#NAME?	1	#NAME?	1	0.295879	1	1.81419	0.997939			ANAPC1	GRID1		Grid1	dd_Smed_v4_103320_0_1
dd_Smed_v6_103322_0_1	NA	NA	#NAME?	1	NA	NA	NA	NA	NA	NA	NA	NA	Inf	1	NA	NA	NA	NA	NA	NA	NA	NA	NA	NA	NA	NA	NA	NA	NA	NA	NA	NA							dd_Smed_v4_46920_0_1
dd_Smed_v6_103327_0_1	NA	NA	NA	NA	NA	NA	NA	NA	NA	NA	NA	NA	NA	NA	NA	NA	NA	NA	NA	NA	NA	NA	NA	NA	NA	NA	NA	NA	NA	NA	NA	NA	Ribosomal_L18p						dd_Smed_v4_103327_0_1
dd_Smed_v6_10333_0_1	0.37294	1	1.37242	0.0143046	0.908876	0.178828	0.725455	0.23394	0.325464	0.905165	0.691523	0.272603	-0.611576	0.767132	-0.283503	0.942829	-0.597972	0.423664	0.140322	0.983738	-0.270451	0.87084	0.387906	0.790993	0.252433	0.936596	-0.245457	1	0.0928459	1	0.048132	1	DUF2207,DUF4389,DUF4519,DUF5305,InaF-motif,Orf78	InaF-motif		INAFM2	Elovl4	Inafm2	dd_Smed_v4_10333_0_1
dd_Smed_v6_103336_0_1	Inf	1	Inf	1	NA	NA	#NAME?	1	NA	NA	Inf	1	NA	NA	NA	NA	Inf	1	NA	NA	NA	NA	0.761379	1	#NAME?	1	#NAME?	1	#NAME?	1	-0.0365148	1			PPP3CB	PPP3CC	Ppp3cb	Ppp3cc	dd_Smed_v4_103336_0_1
dd_Smed_v6_10334_0_1	0.0564267	1	0.126165	1	0.0698538	0.999655	0.320333	0.0440716	0.353364	0.0249163	0.156982	0.388607	-0.137082	0.845984	-0.0743394	0.967479	-0.364096	0.00648044	-0.365996	0.00758734	-0.248494	0.0905117	-0.0673435	0.888719	-0.0609123	0.992612	-0.100189	0.66487	-0.0690585	0.79031	-0.147939	0.459692	Abhydrolase_3,COesterase	Abhydrolase_3,COesterase	BCHE	BCHE	Bche	Ache	dd_Smed_v4_10334_0_1
dd_Smed_v6_103347_0_1	-1.40836	1	#NAME?	1	-0.643483	1	NA	NA	NA	NA	-0.481615	1	-0.18168	1	0.776308	1	#NAME?	0.892856	#NAME?	0.899074	-0.963259	1	#NAME?	1	1.54119	1	#NAME?	1	#NAME?	1	-0.0365148	1			ADGRL3				dd_Smed_v4_103347_0_1
dd_Smed_v6_10335_0_1	0.138908	0.922466	-0.239573	0.667073	0.0510641	1	0.181404	0.575396	-0.349908	0.122237	-0.8783	4.20467e-10	0.160006	0.859086	0.266043	0.214037	0.288497	0.140425	0.394159	0.0219246	0.999574	6.91867e-13	-0.218475	0.623457	0.178199	0.684878	0.330993	0.122924	-0.0946565	0.824036	-0.0176328	1	ANAPC4_WD40,DNA_gyraseB_C,WD40,eIF2A	ANAPC4_WD40,DNA_gyraseB_C,Ge1_WD40,WD40,eIF2A	SMARCAD1	CDC20		Cdc20	dd_Smed_v4_10335_0_1
dd_Smed_v6_103351_0_1	-0.200363	1	Inf	1	#NAME?	1	0.383709	1	1.56757	1	0.691487	1	#NAME?	1	-1.3947	1	0.969726	1	-1.10923	1	-0.935766	1	-0.578954	1	#NAME?	1	1.5538	0.890973	0.658712	1	-0.0439158	1			XPR1				dd_Smed_v4_103351_0_1
dd_Smed_v6_103352_0_1	NA	NA	0.271685	1	NA	NA	#NAME?	1	NA	NA	NA	NA	Inf	1	NA	NA	Inf	0.979657	NA	NA	NA	NA	Inf	1	NA	NA	NA	NA	NA	NA	NA	NA	DDE_1	DDE_1		JRK		Tigd2	dd_Smed_v4_103352_0_1
dd_Smed_v6_10336_0_1	-0.0159464	1	-0.134576	0.924946	-0.0719549	0.939665	-0.013815	1	-0.0735984	0.98859	-0.263855	0.0785571	0.110672	0.942224	0.14537	0.584711	0.15129	0.452619	0.206899	0.238523	0.214454	0.177852	-0.00795751	1	0.0893616	0.962841	0.153421	0.543485	0.149247	0.428887	-0.0334549	0.973229	ANAPC4_WD40,Nup160,Utp13,WD40	ANAPC4_WD40,ELYS-bb,Ge1_WD40,Nup160,Utp13,WD40,WD40_like,eIF2A		TBL3	Pex7	Tbl3	dd_Smed_v4_10336_0_1
dd_Smed_v6_103368_0_1	NA	NA	NA	NA	#NAME?	1	NA	NA	#NAME?	1	NA	NA	NA	NA	Inf	1	NA	NA	Inf	1	NA	NA	NA	NA	NA	NA	NA	NA	NA	NA	NA	NA							dd_Smed_v4_103368_0_1
dd_Smed_v6_103369_0_1	0.222882	1	Inf	0.913648	0.306526	1	-0.170974	1	0.98363	1	0.560117	1	#NAME?	0.942224	-1.04481	1	0.362768	1	-1.50093	0.945851	0.00459931	1	0.0692754	1	-0.961166	1	-0.0310878	1	-0.740179	1	0.341834	1	RasGAP	RasGAP		IQGAP1		Iqgap1	dd_Smed_v4_103369_0_1
dd_Smed_v6_10337_0_1	-0.0271259	1	-0.126305	0.959001	-0.262513	0.187172	0.0666975	0.835096	0.0516892	0.9919	-0.189001	0.234207	0.284838	0.179356	0.523251	0.000103403	0.299259	0.0433284	0.231498	0.153988	0.158084	0.34966	0.185659	0.527282	0.287864	0.136353	0.393083	0.00320191	0.310313	0.0315044	-0.00379098	1	AI-2E_transport,DUF3290,NARP1,SHNi-TPR,TPR_1,TPR_11,TPR_12,TPR_14,TPR_15,TPR_16,TPR_17,TPR_19,TPR_2,TPR_6,TPR_7,TPR_8,TPR_9	ANAPC3,ChAPs,Clathrin,Coatomer_E,DUF1840,DUF5113,Dynactin_p22,NARP1,Ribosomal_S7,SHNi-TPR,TPR_1,TPR_10,TPR_11,TPR_12,TPR_14,TPR_15,TPR_16,TPR_17,TPR_19,TPR_2,TPR_20,TPR_4,TPR_6,TPR_7,TPR_8,TPR_9,TPR_MalT	ADH6	TOMM70	Pon1	Tomm70a	dd_Smed_v4_10337_0_1
dd_Smed_v6_10338_0_1	-0.00855961	1	0.0750781	1	0.0710567	0.998588	-0.010166	1	-0.190998	0.473518	-0.38456	0.00385882	-0.0792513	1	-0.165092	0.537443	0.190236	0.294578	0.273023	0.0680818	0.4928	6.51317e-05	0.0043865	1	-0.0854755	0.93561	0.18863	0.346496	0.0905853	0.722007	0.116799	0.637923	BRCT,PADR1,PARP,PARP_reg,WGR,zf-C3H2C3,zf-PARP	BRCT,PADR1,PARP,PARP_reg,PTCB-BRCT,WGR,zf-C3H2C3,zf-PARP	PARP1	PARP1	Parp2	Parp1	dd_Smed_v4_10338_0_1
dd_Smed_v6_10339_0_1	-0.124495	0.916306	-0.112133	1	-0.264812	0.105151	-0.30254	0.0672826	0.0745345	0.917589	0.0099055	1	0.259433	0.260166	0.401153	0.00380906	0.51087	4.49662e-05	0.348767	0.0129231	0.161448	0.334083	0.271795	0.171946	0.260836	0.269968	0.332825	0.0201008	0.547796	1.56249e-05	0.295849	0.0561438	APH,Ank,Ank_2,Ank_3,Ank_4,Ank_5,Pkinase,Pkinase_Tyr	APH,Kinase-like,Pkinase,Pkinase_Tyr,Pkinase_fungal,RIO1,Seadorna_VP7		MAP3K19		Map3k19	dd_Smed_v4_10339_0_1
dd_Smed_v6_103390_0_1	NA	NA	NA	NA	NA	NA	NA	NA	NA	NA	NA	NA	NA	NA	NA	NA	NA	NA	NA	NA	NA	NA	NA	NA	NA	NA	NA	NA	NA	NA	NA	NA							dd_Smed_v4_103390_0_1
dd_Smed_v6_103395_0_1	#NAME?	1	NA	NA	NA	NA	NA	NA	#NAME?	1	NA	NA	#NAME?	1	#NAME?	1	#NAME?	1	-0.131512	1	#NAME?	1	NA	NA	NA	NA	NA	NA	NA	NA	NA	NA	RT_RNaseH,RT_RNaseH_2		ZNF74		Plk4		dd_Smed_v4_103395_0_1
dd_Smed_v6_103398_0_1	NA	NA	NA	NA	NA	NA	NA	NA	NA	NA	NA	NA	NA	NA	NA	NA	NA	NA	NA	NA	NA	NA	NA	NA	NA	NA	NA	NA	NA	NA	NA	NA		DDE_1		JRKL		Jrkl	dd_Smed_v4_103398_0_1
dd_Smed_v6_1034_0_1	-0.0132414	1	-0.124931	0.888596	-0.155077	0.469095	-0.114568	0.645387	-0.131294	0.653106	-0.335347	0.00490571	0.18218	0.49897	0.408739	0.00062885	0.522003	2.08884e-06	0.441559	9.07981e-05	0.486287	7.1407e-06	0.0704901	0.949828	0.266904	0.118142	0.420676	0.000298563	0.323506	0.0091849	0.164182	0.345231	DEAD,ERCC3_RAD25_C,Helicase_C,ResIII	AAA,DEAD,ERCC3_RAD25_C,Helicase_C,ResIII,Terminase_3	DDX6	DDX6	Ddx6	Ddx6	dd_Smed_v4_1034_0_1
dd_Smed_v6_10340_0_1	-0.15173	0.795727	-0.0876423	1	-0.297487	0.0635808	-0.236609	0.193674	-0.062201	0.995709	-0.0402388	0.933937	0.233236	0.427552	0.311034	0.0586949	0.224196	0.19639	0.248076	0.137874	0.0405354	0.943065	0.297323	0.108638	0.165277	0.766873	0.139317	0.621213	0.337605	0.0211259	0.152027	0.497435	AAA_19,AAA_22,AAA_30,ATPase,DEAD,HA2,Helicase_C,OB_NTP_bind,T2SSE	AAA_14,AAA_19,AAA_22,AAA_30,ATPase,DEAD,DUF2075,Flavi_DEAD,HA2,Helicase_C,OB_NTP_bind,PhoH,ResIII,T2SSE		DHX37		Dhx37	dd_Smed_v4_10340_0_1
dd_Smed_v6_10341_0_1	-0.0166427	1	0.0554097	1	-0.00969751	1	-0.121812	0.769227	-0.177542	0.625713	0.0430202	0.970186	0.0293676	1	0.124073	0.844531	0.14046	0.629537	0.359748	0.045292	0.214831	0.310465	0.10142	0.883684	0.131018	0.885465	0.0352908	0.994152	0.198848	0.424036	0.274494	0.186139			JAG1		Jag1		dd_Smed_v4_10341_0_1
dd_Smed_v6_103411_0_1	1.28357	1	-2.87783	1	Inf	1	Inf	0.7783	#NAME?	0.904262	0.741282	1	1.37205	1	#NAME?	0.84897	#NAME?	0.739803	-0.0528548	1	0.184475	1	-2.78935	0.922597	-2.14056	0.942407	-1.14909	0.936562	#NAME?	0.401444	-0.357809	1					Csad		dd_Smed_v4_15511_0_1
dd_Smed_v6_10342_0_1	0.659017	7.76642e-07	0.727232	2.00808e-07	0.452007	0.00174666	0.0950908	0.837318	0.77023	9.12e-09	1.19456	8.77217e-23	-0.161376	0.774284	-0.131068	0.579936	-0.0833669	0.783568	-0.356622	0.0203515	-0.400444	0.00446274	-0.0931613	0.907004	-0.338078	0.0639175	-0.647293	5.43136e-07	-0.24541	0.133987	0.135099	0.599983	EF-hand_1,EF-hand_5,EF-hand_6,EF-hand_7,EF-hand_8,LRR_6	EF-hand_1,EF-hand_5,EF-hand_6,EF-hand_7,EF-hand_8,LRR_1,LRR_6,LRR_8	LRRFIP1	LRRC74A		Lrrc74a	dd_Smed_v4_10342_0_1
dd_Smed_v6_103422_0_1	NA	NA	NA	NA	NA	NA	NA	NA	NA	NA	#NAME?	1	NA	NA	NA	NA	NA	NA	NA	NA	Inf	1	NA	NA	NA	NA	NA	NA	NA	NA	NA	NA			SSX1				dd_Smed_v4_103422_0_1
dd_Smed_v6_103425_0_1	-0.679513	1	Inf	0.94238	Inf	0.758591	NA	NA	-0.546395	1	-0.290237	1	#NAME?	0.961886	#NAME?	0.798141	#NAME?	0.685852	-0.220626	1	-0.569142	1	0.807367	1	0.960062	1	#NAME?	0.937339	-0.0875079	1	-0.179865	1							dd_Smed_v4_12214_0_1
dd_Smed_v6_10343_0_1	0.110721	0.9892	0.13996	0.998608	0.0781666	0.877285	0.335185	0.083914	0.342673	0.0926611	-0.22215	0.197151	-0.0824921	1	-0.0472064	0.98305	-0.47468	0.0023085	-0.563564	0.000176729	0.129098	0.542889	-0.0532531	0.971106	-0.079761	1	-0.250216	0.209064	-0.331612	0.0508244	-0.203773	0.313177	p450	p450		CYP3A4		Cyp3a13	dd_Smed_v4_10343_0_1
dd_Smed_v6_103440_0_1	0.968337	1	-0.423745	1	Inf	0.874535	Inf	0.722635	#NAME?	0.987597	-0.221721	1	2.05655	1	#NAME?	1	#NAME?	1	1.10457	1	0.995702	1	0.664469	1	0.385819	1	0.746266	1	#NAME?	0.920527	-0.194356	1	RVT_1						dd_Smed_v4_103440_0_1
dd_Smed_v6_103451_0_1	NA	NA	NA	NA	NA	NA	NA	NA	Inf	1	#NAME?	0.933031	NA	NA	NA	NA	NA	NA	NA	NA	Inf	0.966174	NA	NA	NA	NA	NA	NA	Inf	0.947243	NA	NA	7tm_1	7tm_1					dd_Smed_v4_103451_0_1
dd_Smed_v6_103453_0_1	-1.18909	1	-0.803205	1	1.40098	1	0.0985372	1	#NAME?	1	0.943586	1	-0.964838	1	-2.38342	0.928469	-0.479955	1	-1.90805	0.839195	-2.18097	0.779881	-0.578954	1	0.206646	1	0.807671	1	#NAME?	0.921083	-0.0482933	1	Tubulin_C	Tubulin_C	AC087477.6	TUBA1B	Gm17383	Tuba1b	dd_Smed_v4_103453_0_1
dd_Smed_v6_103458_0_1	1.57503	1	#NAME?	1	Inf	1	0.0796935	1	NA	NA	Inf	1	1.73972	1	#NAME?	1	1.22795	1	#NAME?	1	#NAME?	1	#NAME?	1	-1.75956	1	-0.267378	1	#NAME?	0.851863	-1.67552	0.97961							dd_Smed_v4_103458_0_1
dd_Smed_v6_10346_0_1	0.55874	4.67548e-05	0.550538	0.000201054	0.394577	0.016242	0.219674	0.373888	0.522872	0.000486461	0.408642	0.00472053	-0.277144	0.264976	-0.253338	0.214663	-0.231623	0.203786	-0.409335	0.00519655	-0.327291	0.0246036	-0.285346	0.204664	-0.417501	0.0113165	-0.570688	9.92184e-06	-0.445203	0.00102254	-0.477389	0.00041185	FAM47	FAM47	CNOT2	FAM47E	Dnaja4	Fam47e	dd_Smed_v4_10346_0_1
dd_Smed_v6_103463_0_1	Inf	1	NA	NA	NA	NA	#NAME?	1	NA	NA	NA	NA	NA	NA	NA	NA	Inf	1	NA	NA	NA	NA	#NAME?	1	#NAME?	1	#NAME?	1	#NAME?	1	#NAME?	1					Map7d2		dd_Smed_v4_103463_0_1
dd_Smed_v6_10347_0_1	0.0134831	1	-0.00686643	1	0.137043	0.642949	0.0725636	0.909492	-0.0469155	1	-0.35056	0.00908354	0.0532487	1	0.0248573	1	0.159669	0.42662	0.232624	0.161993	0.507848	3.22345e-05	0.0328992	1	0.148418	0.662419	0.21875	0.258231	0.172226	0.33591	0.143806	0.506311	COG5,Nup54	COG5,Nup54		NUP54	Mipol1	Nup54	dd_Smed_v4_10347_0_1
dd_Smed_v6_103474_0_1	1.70088	1	1.26973	1	2.56227	0.707384	-1.07137	0.991783	-1.12816	0.995957	0.299044	1	1.0201	1	-0.0259057	1	2.79553	0.491302	2.15986	0.705327	1.23559	0.965367	0.588949	1	0.835483	1	0.0232911	1	-0.669175	1	-0.166246	1							dd_Smed_v4_103474_0_1
dd_Smed_v6_10348_0_1	-0.0561957	1	0.180151	0.906965	0.0430412	1	0.0323654	0.913714	-0.063219	0.981881	0.0903265	0.771961	-0.0532585	1	0.119846	0.783373	0.00194193	1	0.0830425	0.881807	0.0964505	0.805994	0.183088	0.743433	0.219083	0.430235	0.0905031	0.745475	0.0760193	0.921919	0.242973	0.250068	DUF2207						dd_Smed_v4_10348_0_1
dd_Smed_v6_10349_0_1	-0.0527821	1	-0.0203733	1	0.0265935	1	0.287236	0.258007	0.340361	0.156409	0.279944	0.148516	-0.196966	0.755009	-0.215542	0.429397	-0.408965	0.028289	-0.506843	0.00375689	-0.258358	0.185787	-0.164558	0.857272	-0.136166	0.911374	-0.0689466	0.929601	-0.1137	0.798338	0.0743673	0.908519	Abhydrolase_1,Abhydrolase_2,Abhydrolase_3,Abhydrolase_6,Hydrolase_4,Peptidase_S9,Say1_Mug180	Abhydrolase_1,Abhydrolase_2,Abhydrolase_3,Abhydrolase_6,Hydrolase_4,Lipase_3,Peptidase_S9,Say1_Mug180	RPGRIP1L	ABHD12	Rpgrip1l	Abhd12	dd_Smed_v4_10349_0_1
dd_Smed_v6_1035_1_1	-0.204542	0.35432	-0.164543	0.622035	-0.163372	0.470181	-0.139855	0.480577	-0.071764	0.939232	-0.201439	0.147872	-0.0418177	1	0.0320265	1	0.0789741	0.765342	0.0105291	1	-0.0361777	0.940308	-0.00181936	1	0.0731958	0.959547	0.143661	0.478324	0.143307	0.40423	-0.0330753	0.955333	Baculo_IE-1,Cbl_N2,Cbl_N3,Prok-RING_4,zf-C3HC4,zf-C3HC4_2,zf-C3HC4_3,zf-RING_2,zf-RING_4,zf-RING_5,zf-RING_UBOX,zf-UDP	Baculo_IE-1,Cbl_N,Cbl_N2,Cbl_N3,Prok-RING_4,zf-C3HC4,zf-C3HC4_2,zf-C3HC4_3,zf-RING_2,zf-RING_4,zf-RING_5,zf-RING_UBOX	PYGO1	CBLB	Olfr851	Cblb	dd_Smed_v4_1035_1_1
dd_Smed_v6_10350_0_1	0.70606	0.00354283	-0.10952	1	0.00231406	1	-0.0725828	1	0.0104822	1	0.346272	0.26058	0.253829	0.763002	0.456491	0.107635	-0.297054	0.347533	-0.784241	0.00068702	-0.956334	9.37288e-06	-0.561751	0.0900384	-0.247255	0.71373	-1.0757	5.16711e-07	-1.47982	2.18883e-12	-1.31612	1.77998e-10	DUF2427				Txndc16		dd_Smed_v4_10350_0_1
dd_Smed_v6_103509_0_1	NA	NA	NA	NA	Inf	1	Inf	1	NA	NA	NA	NA	NA	NA	NA	NA	NA	NA	NA	NA	NA	NA	NA	NA	Inf	1	Inf	1	NA	NA	NA	NA							dd_Smed_v4_20347_0_3
dd_Smed_v6_10351_0_1	0.248304	0.978196	0.00167009	1	0.0238602	1	-0.310654	0.582757	-0.37003	0.351038	-0.327114	0.339589	1.03465	0.00055275	0.937242	0.000338537	1.16567	5.02858e-06	1.13664	6.28169e-06	0.934885	0.000256898	0.788014	0.017214	0.712798	0.0197604	0.606712	0.0298198	0.518308	0.137434	0.359467	0.36176			GPC6		Polr1a		dd_Smed_v4_10351_0_1
dd_Smed_v6_10352_0_1	0.138219	0.858581	0.0639426	1	-0.0953954	0.82259	-0.108148	0.706566	-0.0110834	1	-0.178677	0.279759	0.149496	0.772733	0.261317	0.113026	0.321261	0.0223616	0.540565	1.21193e-05	0.351522	0.00709201	0.0752205	1	0.0277027	1	0.0748945	0.856912	0.391263	0.00432613	0.0346271	0.991716	C2,CCDC92	TIG				Mst1r	dd_Smed_v4_10352_0_1
dd_Smed_v6_103522_0_1	1.50752	0.815729	1.48526	0.983715	0.408068	1	-1.16251	0.905903	-0.224127	1	0.227616	1	-0.180081	1	-0.651192	1	0.0160942	1	-1.26625	0.837944	0.605066	0.968413	-0.202336	1	-1.75064	0.647401	-2.65393	0.164271	-2.99789	0.150019	-0.674838	0.88229	Phage_portal			PPP4C	Gm11358	Ppp4c	dd_Smed_v4_103522_0_1
dd_Smed_v6_103526_0_1	-0.974852	1	1.19723	1	NA	NA	1.8801	0.766199	Inf	0.716972	#NAME?	0.826117	-0.894415	1	#NAME?	0.956909	-0.821223	1	#NAME?	0.884131	-0.073917	1	1.27766	1	#NAME?	1	2.03373	0.734062	2.12305	0.806701	#NAME?	1							dd_Smed_v4_10977_0_2
dd_Smed_v6_10354_0_1	0.00908953	1	-0.0778056	1	-0.290837	0.123448	-0.201381	0.269005	-0.0525891	1	-0.0508462	0.909611	0.179139	0.695713	0.389827	0.0122012	0.292029	0.0628334	0.259649	0.106106	0.212727	0.181299	0.0922443	0.976122	0.0899001	0.98624	0.0815585	0.942326	0.19797	0.256797	0.152791	0.502433	SUFU,SUFU_C	SUFU,SUFU_C		SUFU		Sufu	dd_Smed_v4_10354_0_1
dd_Smed_v6_10355_0_1	0.261065	0.428296	0.0896752	1	0.185728	0.393186	0.0747105	0.809042	0.0144425	1	0.0748516	0.850078	0.186085	0.797839	0.185362	0.632873	0.188464	0.439918	0.152339	0.567363	0.314516	0.0672848	0.0146956	1	0.110025	0.820402	0.00210946	1	-0.0942828	0.839971	0.128303	0.662454	BCDHK_Adom3,GST_C,GST_C_2,GST_C_3,GST_N,GST_N_2,GST_N_3,Glutaredoxin	BCDHK_Adom3,GST_C,GST_C_2,GST_C_3,GST_N,GST_N_2,GST_N_3,GST_N_4,Glutaredoxin	FBXO28	GSTO1		Gsto1	dd_Smed_v4_10355_0_1
dd_Smed_v6_10356_0_1	-0.0238022	1	0.053808	1	0.085769	0.97487	-0.325156	0.122303	-0.217403	0.472214	0.0817469	0.80577	-0.104041	1	-0.178678	0.586728	-0.0144126	1	-0.165475	0.535048	-0.136187	0.607212	-0.0264306	1	-0.0691069	1	-0.315766	0.131727	-0.359077	0.047289	-0.0306377	1	DUF5392,Otopetrin				Samd12		dd_Smed_v4_10356_0_1
dd_Smed_v6_10357_0_1	0.0220011	1	-0.0101957	1	-0.115197	0.777044	-0.105896	0.754631	0.0026681	1	-0.123302	0.550585	0.0199966	1	0.0244635	1	0.0759146	0.872458	0.0860033	0.811584	0.219523	0.170285	-0.0122002	1	-0.112735	0.829809	-0.0519824	0.920567	0.0666703	0.858379	0.0742199	0.876795	C5-epim_C	C5-epim_C	GLCE	GLCE	Glce	Glce	dd_Smed_v4_10357_0_1
dd_Smed_v6_103576_0_1	-3.09531	0.621372	0.0264492	1	-0.721956	1	-2.12808	0.7503	-2.32587	0.755966	0.809116	1	-1.98682	0.88305	-1.32933	0.852626	-0.753251	0.941377	-0.426512	1	-2.11545	0.475684	1.13494	1	1.04403	1	0.213977	1	0.34293	1	1.78898	0.862697							dd_Smed_v4_103576_0_1
dd_Smed_v6_103582_0_1	-1.11159	1	3.33117	0.552223	1.18671	1	1.10259	0.970632	#NAME?	0.440512	-0.0161107	1	-1.86042	1	-1.89568	0.894764	-1.03672	0.964296	0.595907	1	-0.270966	1	2.58234	0.61429	0.402619	1	1.17746	0.957943	#NAME?	0.904546	0.824512	1							dd_Smed_v4_24236_0_1
dd_Smed_v6_103583_0_1	Inf	1	#NAME?	1	NA	NA	NA	NA	NA	NA	NA	NA	Inf	1	NA	NA	NA	NA	NA	NA	NA	NA	#NAME?	1	#NAME?	1	#NAME?	1	#NAME?	1	#NAME?	1			CCDC144CP				dd_Smed_v4_103583_0_1
dd_Smed_v6_10359_0_1	0.0834466	1	-0.171225	0.811399	0.265694	0.264537	0.106792	0.675502	0.0501847	1	-0.00254217	1	0.0689757	1	-0.277992	0.159254	-0.427938	0.00246437	-0.448982	0.00136804	-0.484543	0.00028503	-0.185696	0.678685	-0.0957447	0.936596	-0.404592	0.01138	-0.482244	0.000445834	-0.570531	3.26795e-05	EphA2_TM,LRR_4,LRR_8,LRR_9						dd_Smed_v4_10359_0_1
dd_Smed_v6_1036_0_1	-0.117309	0.904866	-0.0101495	1	-0.0564202	0.955759	-0.0850218	0.765674	-0.099372	0.857901	-0.0169711	1	-0.240366	0.226655	-0.292956	0.039685	-0.463006	0.000120567	-0.408264	0.000690649	-0.383593	0.00123479	-0.133206	0.660159	-0.232067	0.214807	-0.430719	0.000514098	-0.390326	0.00234847	-0.283255	0.0500359	RWD,UQ_con	RWD,UQ_con		UBE2V1	Gm3121	Ube2v2	dd_Smed_v4_1036_0_1
dd_Smed_v6_10360_0_1	-0.125041	0.950324	-0.103945	1	-0.117172	0.763999	-0.240454	0.236039	0.0467048	1	-0.0645386	0.862873	-0.0320814	1	-0.0558577	0.994594	0.0922286	0.788904	-0.0235582	1	-0.0350265	0.996499	-0.0109856	1	-0.0479888	1	-0.0231851	1	0.148187	0.528821	0.0254755	1	PSP	PSP		ZCCHC8		Zcchc8	dd_Smed_v4_10360_0_1
dd_Smed_v6_10361_0_1	0.100932	1	-0.0385187	1	0.136276	0.782572	0.18665	0.466726	0.0918083	0.960118	0.0528886	0.930132	0.143562	0.925813	0.249049	0.256051	0.132117	0.664909	-0.0420442	1	0.0390597	1	0.00411147	1	0.284392	0.182392	0.217835	0.261694	-0.0511681	1	-0.00898386	1					Vps13c		dd_Smed_v4_10361_0_1
dd_Smed_v6_10362_1_1	0.0429489	1	-0.0527249	1	-0.0875175	0.85797	0.0543585	0.939196	-0.10547	0.858174	-0.443777	0.0010273	0.064183	1	0.263424	0.164785	0.183019	0.365037	0.329911	0.0314378	0.560675	1.51272e-05	-0.0314909	1	0.132957	0.868265	0.194429	0.345202	0.181492	0.378333	0.073949	0.862981	Aida_N,Bromodomain	Aida_N,tRNA_NucTran2_2	RICTOR	BRD8		Brd8	dd_Smed_v4_10362_1_1
dd_Smed_v6_10363_0_1	0.00149405	1	0.252638	1	-0.031248	1	-0.298124	0.776809	0.00252417	1	0.707744	0.0447048	-0.267304	0.980662	-0.0697872	1	0.106176	1	-0.116684	0.967152	-0.140588	0.908091	-0.0161605	1	-0.102529	1	-0.193442	0.912174	-0.115654	0.973292	0.565662	0.174521	RIFIN,TMEM154		FAM120A				dd_Smed_v4_10363_0_1
dd_Smed_v6_10364_0_1	-0.12278	1	0.187787	0.927321	0.617802	0.0878931	0.191725	0.750923	0.375496	0.427666	0.63948	0.015905	-0.0971002	1	-0.440777	0.252604	-0.523464	0.0738991	-1.193	5.10372e-07	-1.22487	1.44006e-07	0.213466	0.789085	0.299804	0.713299	-0.208959	0.716395	-0.694729	0.0104467	-0.462614	0.154526	Epimerase,KR,adh_short,adh_short_C2	Epimerase,GDP_Man_Dehyd,KR,adh_short,adh_short_C2		DHRS11	Ndnf	Dhrs11	dd_Smed_v4_10364_0_1
dd_Smed_v6_103646_0_1	-3.11974	0.696038	-0.0756302	1	-1.16952	1	-1.24215	1	NA	NA	#NAME?	0.59859	-1.84906	0.919011	-1.17516	0.971445	-1.13528	0.874379	#NAME?	0.186822	-1.60083	0.693619	1.19504	1	0.775055	1	0.742299	1	#NAME?	1	#NAME?	1			FLRT2				dd_Smed_v4_38754_0_1
dd_Smed_v6_10365_0_1	0.0670971	1	0.0253813	1	0.156338	0.66619	0.00347134	1	0.00427066	1	-0.201815	0.26958	0.0172043	1	0.0329781	1	0.0668102	0.922698	0.0317121	1	0.30645	0.0510599	-0.0245115	1	0.122219	0.867138	0.00318447	1	-0.0311143	1	0.0375374	1			PCDHGA1				dd_Smed_v4_10365_0_1
dd_Smed_v6_103657_0_1	-0.055788	1	1.48013	0.994089	2.54783	0.896609	0.912367	0.930651	1.24131	1	-0.723897	1	0.177516	1	-1.38169	1	0.45855	1	-0.138407	1	0.446253	1	1.71344	0.841813	1.22193	1	1.4267	0.780518	1.15869	0.945934	-0.221856	1		Transposase_1		SETMAR			dd_Smed_v4_103657_0_1
dd_Smed_v6_10366_0_1	0.583961	0.000689281	0.0448245	1	0.485274	0.00666477	0.677953	0.000135116	0.311548	0.309176	0.451205	0.011619	0.367094	0.162817	0.187024	0.594262	-0.351532	0.101074	-0.156722	0.639965	-0.183763	0.49934	-0.172042	0.677973	0.0883367	0.974105	-0.257539	0.235537	-0.429134	0.00936376	-0.316518	0.104166	MFS_1	MFS_1		SLC16A4		Slc16a4	dd_Smed_v4_10366_0_1
dd_Smed_v6_10368_0_1	-0.0175335	1	0.015439	1	-0.0659268	1	-0.18821	0.903374	0.0481556	1	0.109307	0.89177	0.0321736	1	0.225847	0.864558	-0.0230243	1	-0.281091	0.593101	0.0168069	1	0.0651461	1	0.177453	0.987883	-0.193701	0.878492	-0.215402	0.780807	0.143648	0.866973							dd_Smed_v4_10368_0_1
dd_Smed_v6_10369_0_1	0.194799	0.460281	0.192506	0.590384	0.31963	0.0278393	0.223424	0.155721	-0.00305827	1	-0.113758	0.52298	-0.0660091	1	-0.314127	0.0329586	0.402316	0.00160272	0.268021	0.0496986	0.088595	0.688953	-0.0683015	0.948689	-0.189296	0.544605	0.430941	0.000458472	0.0701641	0.866741	-0.219962	0.154709	LRR_4,LRR_8,LRR_9	LRR_4,LRR_6,LRR_8,LRR_9	CNTRL	CNTRL	Foxg1	Cntrl	dd_Smed_v4_10369_0_1
dd_Smed_v6_103690_0_1	NA	NA	NA	NA	NA	NA	NA	NA	NA	NA	NA	NA	NA	NA	NA	NA	NA	NA	NA	NA	NA	NA	NA	NA	NA	NA	NA	NA	NA	NA	NA	NA		Misat_Tub_SegII,Tubulin	TUBB4B	TUBB4A	Tubb4b	Tubb3	dd_Smed_v4_103690_0_1
dd_Smed_v6_1037_0_1	-0.0735325	1	-0.102932	1	-0.0819892	0.731944	-0.277569	0.0564372	-0.188565	0.40003	0.092027	0.654303	0.073511	1	-0.00728104	1	-0.00692445	1	0.0795632	0.782878	-0.227191	0.0813128	0.0441115	0.987724	-0.0157377	1	-0.210961	0.191011	-0.0354691	1	-0.0616316	0.903055	AAA_22,AAA_7,Arf,Gtr1_RagA,PduV-EutP,Ras,Roc	AAA_16,AAA_22,AAA_7,Arf,DLIC,Gtr1_RagA,MMR_HSR1,PduV-EutP,Ras,Roc,SRPRB	RAB32	RAB32	Rab38	Rab32	dd_Smed_v4_1037_0_1
dd_Smed_v6_10370_0_1	0.260118	0.519144	0.119769	0.936198	0.0288389	0.985494	0.256827	0.234508	0.10493	0.903188	0.134265	0.648511	0.274423	0.518628	0.525478	0.00497044	0.332053	0.110306	0.252696	0.268093	0.229825	0.298696	0.134074	0.784865	0.294199	0.199607	0.328762	0.0768287	0.0975089	0.78597	0.103972	0.802649	TPR_1,TPR_11,TPR_14,TPR_2	DUF3856,TPR_1,TPR_11,TPR_14,TPR_16,TPR_2,TPR_6	NEXMIF	PPID		Ppid	dd_Smed_v4_10370_0_1
dd_Smed_v6_10370_1_1	-0.534059	0.277318	-0.376633	0.76071	-0.411101	0.332722	-0.369481	0.327991	-0.222457	0.815062	0.0156118	1	0.711084	0.0361925	0.906987	0.000890381	0.312694	0.431107	0.314439	0.452825	-0.37273	0.350145	0.86851	0.00693066	1.02995	0.000453488	0.477273	0.280864	0.626041	0.0610006	0.176941	0.787622	Cnn_1N						dd_Smed_v4_10370_1_1
dd_Smed_v6_10371_0_1	0.927898	0.00884835	0.766377	0.150472	0.661936	0.0863233	0.105823	0.888338	0.630906	0.137831	1.1394	5.83335e-05	0.598581	0.276238	0.441344	0.389887	0.443222	0.336632	0.437131	0.320287	0.0907911	0.98038	0.437061	0.696923	0.175382	0.930489	-0.378853	0.545597	0.14014	0.894117	0.302292	0.521071			TRAF3IP3		Cd69		dd_Smed_v4_10371_0_1
dd_Smed_v6_103710_0_1	-0.403153	1	0.271685	1	-0.498577	1	#NAME?	1	NA	NA	#NAME?	0.866513	-0.176473	1	0.583017	1	0.0616265	1	#NAME?	1	0.996279	1	0.498365	1	0.487593	1	#NAME?	1	#NAME?	1	#NAME?	1	AAA	AAA	VCP	VCP	Vcp	Vcp	dd_Smed_v4_103710_0_1
dd_Smed_v6_10372_0_1	0.345929	0.0897865	0.353804	0.0576715	0.271085	0.22615	0.479922	0.00298405	0.37377	0.0395185	0.384639	0.0106021	0.108164	0.963195	0.0957638	0.887433	-0.300529	0.105898	-0.15774	0.535494	0.0283922	1	0.116039	0.774006	0.0209202	1	-0.166536	0.611592	-0.129899	0.685332	0.067102	0.866019	MFS_1	MFS_1	SLC33A1	MFSD4A		Mfsd4a	dd_Smed_v4_10372_0_1
dd_Smed_v6_10373_0_1	-0.061007	1	-0.00332282	1	-0.0723303	0.967186	0.110468	0.689914	-0.00950801	1	0.25325	0.107416	-0.114705	0.931987	-0.178537	0.44455	-0.362054	0.0140876	-0.430514	0.00192576	-0.462221	0.000416704	-0.0570211	1	-0.18986	0.56975	-0.190579	0.41991	-0.379015	0.0105698	-0.147964	0.538461	FGGY_C,FGGY_N,Transferase	FGGY_C,FGGY_N,Transferase	SLC25A40	FGGY		Fggy	dd_Smed_v4_10373_0_1
dd_Smed_v6_103739_0_1	NA	NA	NA	NA	Inf	1	#NAME?	1	#NAME?	1	NA	NA	NA	NA	NA	NA	Inf	1	Inf	1	NA	NA	NA	NA	Inf	1	NA	NA	NA	NA	NA	NA			CARD8				dd_Smed_v4_103739_0_1
dd_Smed_v6_10374_0_1	-0.0333126	1	0.117616	1	0.5545	0.00700759	0.311949	0.238236	0.33102	0.199675	-0.0268949	1	-0.283165	0.434988	-0.875318	2.18027e-07	-0.791007	1.21516e-06	-0.765383	2.13514e-06	-0.457699	0.00645702	-0.132236	0.817293	-0.287506	0.302794	-0.445745	0.0118771	-0.40105	0.0287459	-0.451281	0.0143892	AAA_34,Helicase_C,Helicase_C_4,ResIII,SNF2_N,Zot	AAA_34,Helicase_C,Helicase_C_4,ResIII,SNF2_N,Zot	SBNO1	SBNO1	Sbno1	Sbno1	dd_Smed_v4_10374_0_1
dd_Smed_v6_103748_0_1	NA	NA	Inf	1	#NAME?	1	#NAME?	1	NA	NA	-0.0161107	1	NA	NA	Inf	1	Inf	1	NA	NA	Inf	0.934921	Inf	1	NA	NA	NA	NA	NA	NA	Inf	0.958266
dd_Smed_v6_10375_0_1	0.00667663	1	0.244106	0.299165	0.0540032	1	-0.121431	0.635581	0.137974	0.690261	0.0958244	0.662766	0.20079	0.528672	0.395736	0.00912537	0.258172	0.107999	0.395139	0.00397503	0.277465	0.0590154	0.438219	0.00478019	0.443062	0.00554699	0.130064	0.64608	0.526437	5.48284e-05	0.366613	0.010625	C2,FYVE_2,zf-RING_4	C2,FYVE_2,zf-RING_4		SYTL3		Sytl3	dd_Smed_v4_10375_0_1
dd_Smed_v6_103755_0_1	0.0743255	1	NA	NA	Inf	1	-1.63662	1	Inf	0.892056	#NAME?	0.796232	#NAME?	1	#NAME?	1	1.3593	1	#NAME?	1	1.54885	1	#NAME?	1	-0.258859	1	-0.35164	1	2.12135	0.929287	#NAME?	1				CKB		Ckmt2	dd_Smed_v4_103755_0_1
dd_Smed_v6_10376_0_1	0.00139599	1	-0.136249	0.915235	-0.229852	0.25925	-0.0280598	1	-0.177764	0.499888	-0.70474	1.22328e-09	0.308358	0.0984872	0.410319	0.00330573	0.249284	0.147242	0.544075	9.16711e-06	0.876955	1.27098e-14	0.170713	0.546127	0.179071	0.537764	0.219828	0.214529	0.364915	0.00680917	0.170819	0.371905		DUF3872					dd_Smed_v4_10376_0_1
dd_Smed_v6_103761_0_1	#NAME?	1	Inf	1	Inf	1	#NAME?	0.622786	#NAME?	1	Inf	0.643278	#NAME?	1	#NAME?	1	2.26496	0.817404	0.0904652	1	#NAME?	1	Inf	1	Inf	1	NA	NA	NA	NA	Inf	0.694841							dd_Smed_v4_103761_0_1
dd_Smed_v6_10377_0_1	0.0361844	1	-0.00502697	1	0.0212753	1	0.169599	0.418808	-0.179367	0.54015	-0.40849	0.00111693	-0.0832847	1	-0.0946299	0.835744	0.029257	1	0.104393	0.680177	0.305349	0.0226684	-0.124496	0.767717	-0.109539	0.886036	0.162672	0.441029	-0.111158	0.718487	-0.139325	0.506765	IKI3	IKI3		ELP1		Elp1	dd_Smed_v4_10377_0_1
dd_Smed_v6_103770_0_1	NA	NA	NA	NA	NA	NA	NA	NA	NA	NA	#NAME?	1	NA	NA	NA	NA	NA	NA	NA	NA	Inf	1	NA	NA	NA	NA	NA	NA	NA	NA	NA	NA		Ribosomal_L40e	UBA52	UBA52	Gm11808	Gm11808	dd_Smed_v4_103770_0_1
dd_Smed_v6_103778_0_1	NA	NA	NA	NA	NA	NA	NA	NA	NA	NA	NA	NA	NA	NA	NA	NA	NA	NA	NA	NA	NA	NA	NA	NA	NA	NA	NA	NA	NA	NA	NA	NA		ITI_HC_C	ITIH1	ITIH1	Itih1	Itih1	dd_Smed_v4_103778_0_1
dd_Smed_v6_10378_0_1	-0.0782279	1	-0.00366288	1	-0.138041	0.638207	-0.296659	0.0888994	-0.0480797	1	-0.0580926	0.859811	0.0575545	1	0.0694743	0.943409	0.198001	0.283076	0.313976	0.0304114	0.188986	0.247097	0.13212	0.729477	0.0096612	1	-0.0204305	1	0.344125	0.0180675	0.209121	0.268318	DEAD,DUF4217,Helicase_C,ResIII	AAA_19,DEAD,DUF2075,DUF4217,Helicase_C,ResIII		DDX31		Ddx31	dd_Smed_v4_10378_0_1
dd_Smed_v6_103782_0_1	NA	NA	#NAME?	1	NA	NA	NA	NA	NA	NA	#NAME?	0.961303	Inf	1	NA	NA	NA	NA	NA	NA	Inf	0.987539	NA	NA	NA	NA	NA	NA	NA	NA	NA	NA	zf-TRAF	zf-TRAF	SCN2A	TRAF5		Traf5	dd_Smed_v4_103782_0_1
dd_Smed_v6_10379_0_1	0.00816263	1	0.0045787	1	0.117658	0.877205	0.0233519	0.990885	-0.169892	0.757151	-0.293305	0.194252	0.0730274	1	-0.583011	0.00577283	-0.456918	0.0341566	0.0872549	0.855093	0.319093	0.152184	0.0694434	1	-0.473516	0.0988341	-0.441729	0.0992768	-0.0907995	0.930326	0.0176256	1	zf-RanBP	C1_2,DZR,zf-RanBP		CAPN15		Capn15	dd_Smed_v4_10379_0_1
dd_Smed_v6_103797_0_1	NA	NA	#NAME?	1	Inf	0.969167	Inf	1	NA	NA	#NAME?	1	Inf	1	NA	NA	NA	NA	NA	NA	Inf	1	NA	NA	Inf	0.987883	Inf	1	NA	NA	NA	NA							dd_Smed_v4_103797_0_1
dd_Smed_v6_1038_0_1	-0.0788024	1	0.00966834	1	-0.137333	0.562005	-0.131175	0.504082	-0.172839	0.448294	-0.223106	0.108082	0.030112	1	0.120882	0.640277	0.168806	0.28762	0.280578	0.0293404	0.325025	0.00546542	0.118583	0.734121	0.0623513	1	0.116434	0.63296	0.186542	0.212688	0.180721	0.257164	Band_7,ODAM	Band_7,ODAM,Peptidase_S66	PHB	PHB	1700071K01Rik	Phb	dd_Smed_v4_1038_0_1
dd_Smed_v6_10380_0_1	-0.8285	2.83405e-13	-0.450972	0.000348793	-0.600227	8.6898e-07	-0.558982	2.85044e-06	-0.721777	6.43e-10	-0.787579	7.96809e-13	-0.0950433	0.970057	-0.224857	0.1805	0.021197	1	0.171085	0.298636	0.120166	0.504731	0.282484	0.224484	0.00341601	1	0.290715	0.0566002	0.277808	0.0425095	0.161087	0.42737	Death,I-set,Ig_2,Ig_3,Ig_5,UPA,V-set,ZU5,ig	Death,I-set,Ig_2,Ig_3,Ig_5,MLANA,UPA,V-set,ZU5,ig		UNC5B		Unc5b	dd_Smed_v4_10380_0_1
dd_Smed_v6_10381_0_1	-0.266871	1	-0.167055	1	-0.274574	0.989798	-0.32551	0.955838	-0.248452	1	0.903422	0.218989	0.599784	0.868221	0.833132	0.425321	0.628283	0.513721	0.384519	0.764819	-0.0267295	1	0.6996	0.736161	0.825429	0.562455	0.569644	0.517004	0.402938	0.745125	1.14356	0.121975							dd_Smed_v4_10381_0_1
dd_Smed_v6_10382_0_1	0.0535142	1	0.0121747	1	0.00414185	1	-0.0317966	1	0.0891482	0.909997	0.282738	0.129037	0.426805	0.0450155	0.433415	0.0112272	0.1139	0.758739	-0.207222	0.370134	-0.280707	0.122773	0.385465	0.0728705	0.384042	0.0422552	0.0285894	1	-0.171588	0.567603	-0.0514828	0.949341							dd_Smed_v4_10382_0_1
dd_Smed_v6_10383_0_1	-0.824543	0.797174	0.159639	1	0.260559	0.998759	-1.05219	0.288514	-0.0788778	1	-0.636984	0.485355	-0.0181023	1	-0.148288	1	0.430967	0.804184	0.36625	0.870666	0.282314	0.914381	0.96608	0.628008	0.936814	0.583503	0.203322	1	1.11192	0.193815	0.469873	0.874608							dd_Smed_v4_10383_0_1
dd_Smed_v6_103834_0_1	NA	NA	#NAME?	1	NA	NA	NA	NA	Inf	1	NA	NA	Inf	1	NA	NA	NA	NA	NA	NA	NA	NA	NA	NA	NA	NA	NA	NA	Inf	1	NA	NA							dd_Smed_v4_103834_0_1
dd_Smed_v6_103850_0_1	#NAME?	1	Inf	1	-0.0403944	1	NA	NA	NA	NA	0.0180895	1	#NAME?	1	-1.44531	1	#NAME?	0.794055	#NAME?	0.801619	-1.78467	0.966671	Inf	1	Inf	1	NA	NA	NA	NA	Inf	1	Thyroglobulin_1						dd_Smed_v4_103850_0_1
dd_Smed_v6_103855_0_1	-0.331689	1	Inf	1	NA	NA	0.696379	1	#NAME?	1	Inf	1	#NAME?	1	#NAME?	1	1.05526	1	1.00701	1	#NAME?	1	0.498365	1	#NAME?	1	2.08333	0.973477	#NAME?	1	0.231192	1	Peptidase_M48	Peptidase_M48		ZMPSTE24		Zmpste24	dd_Smed_v4_103855_0_1
dd_Smed_v6_103856_0_1	NA	NA	NA	NA	NA	NA	-0.782062	1	#NAME?	1	NA	NA	NA	NA	NA	NA	Inf	0.971676	Inf	1	NA	NA	NA	NA	NA	NA	Inf	1	NA	NA	NA	NA							dd_Smed_v4_52235_0_1
dd_Smed_v6_103857_0_1	-1.0655	1	-0.448716	1	-1.36865	1	-1.54276	1	#NAME?	1	Inf	0.405441	0.274678	1	-0.527269	1	-0.493875	1	-1.92197	0.879164	#NAME?	0.546808	0.891459	1	-0.830422	1	-0.971137	1	#NAME?	0.934067	1.67278	0.857968	Innexin	Innexin					dd_Smed_v4_103857_0_1
dd_Smed_v6_10386_0_1	-0.436274	0.0325352	-0.122365	1	-0.194761	0.659061	-0.266648	0.339777	-0.229798	0.528575	-0.184972	0.476177	-0.154345	0.914336	-0.063919	0.962797	0.127482	0.749882	0.0721341	0.90379	-0.0576992	0.908271	0.159563	0.734497	0.177594	0.713299	0.297109	0.153909	0.27861	0.166153	0.193602	0.468553	Noggin	Noggin		NOG		Nog	dd_Smed_v4_10386_0_1
dd_Smed_v6_103866_0_1	NA	NA	Inf	1	NA	NA	-0.332572	1	#NAME?	1	Inf	1	NA	NA	NA	NA	Inf	0.942355	Inf	1	NA	NA	Inf	1	NA	NA	Inf	0.937315	NA	NA	Inf	1	DHC_N2,Glycoprot_B_PH2	DHC_N2,Glycoprot_B_PH2	DNAH8	DNAH8		Dnah8	dd_Smed_v4_103866_0_1
dd_Smed_v6_10387_0_1	-0.0273427	1	-0.063113	1	-0.021352	1	-0.0758988	0.885336	-0.0145407	1	0.122497	0.587595	0.741108	2.65588e-09	0.674572	4.92111e-08	0.20414	0.239818	0.270143	0.0700826	-0.121481	0.562865	0.705337	5.74118e-08	0.680562	1.10037e-07	0.155584	0.463877	0.282945	0.0647174	0.0283589	1	Baculo_PEP_C,DUF1664,Ion_trans,Ion_trans_2,KCNQ_channel,Laminin_I,Prefoldin,SH3BP5,THP2	Baculo_PEP_C,DUF1664,FliD_C,Ion_trans,Ion_trans_2,KCNQ_channel,Laminin_I,Lig_chan,Prefoldin,Sec23_trunk,THP2	KCNQ5	KCNQ1	Kcnq5	Kcnq1	dd_Smed_v4_10387_0_1
dd_Smed_v6_103873_0_1	-0.0606938	1	#NAME?	1	Inf	0.999231	0.240849	1	#NAME?	0.9919	-2.01781	0.785309	-1.03157	1	#NAME?	0.957909	-0.328495	1	0.0270185	1	0.814474	1	#NAME?	1	-0.0726188	1	-0.0269526	1	#NAME?	0.925812	-1.14264	1							dd_Smed_v4_103873_0_1
dd_Smed_v6_103874_0_1	-1.70648	1	NA	NA	NA	NA	-1.40753	0.937505	NA	NA	NA	NA	#NAME?	1	#NAME?	0.870997	0.92452	0.993614	#NAME?	0.777418	#NAME?	0.719819	#NAME?	1	#NAME?	1	1.22347	1	#NAME?	1	#NAME?	1	Forkhead	Forkhead	FOXN2	FOXJ1	Gm6783	Foxj1	dd_Smed_v4_103874_0_1
dd_Smed_v6_103878_0_1	Inf	1	NA	NA	NA	NA	NA	NA	NA	NA	NA	NA	NA	NA	NA	NA	NA	NA	NA	NA	NA	NA	#NAME?	1	#NAME?	1	#NAME?	1	#NAME?	1	#NAME?	1			PHF8		Phf8		dd_Smed_v4_103878_0_1
dd_Smed_v6_10388_0_1	-0.136054	0.945362	0.023291	1	-0.270815	0.396821	0.213275	0.32503	0.0511481	1	0.0590527	0.848352	0.264794	0.407689	0.48975	0.00485329	0.0677474	0.903449	0.109742	0.753294	0.0823667	0.880411	0.424138	0.0445767	0.354988	0.0673954	0.417076	0.00804077	0.296944	0.0992841	0.277473	0.153868	Scs3p	Scs3p		FITM2		Fitm2	dd_Smed_v4_10388_0_1
dd_Smed_v6_10389_0_1	0.565329	0.425911	-0.091953	1	0.00813058	1	0.412109	0.563157	-0.157911	1	0.647856	0.160567	0.141453	1	0.340925	0.679239	-0.52054	0.325668	-1.18683	0.00113488	-1.54986	9.31778e-06	-0.515828	0.579459	-0.216274	0.967864	-0.67376	0.132001	-1.91007	5.12308e-08	-1.46734	4.34553e-05	IGFBP	IGFBP		IGFBP5		Igfbp5	dd_Smed_v4_10389_0_1
dd_Smed_v6_103892_0_1	-0.8914	1	-0.744527	1	Inf	1	NA	NA	Inf	1	0.272073	1	-1.18794	1	#NAME?	0.57254	#NAME?	0.451205	#NAME?	0.459848	-1.24874	0.866624	-1.04107	1	-1.65529	1	#NAME?	0.788974	-1.1415	1	-0.0852715	1	DUF1704	DUF1704,zf-UBP_var		KIAA0895L		9530077C05Rik	dd_Smed_v4_103892_0_1
dd_Smed_v6_1039_0_1	0.744387	0.000165734	-0.270802	0.699031	0.173914	0.818689	0.621169	0.00598619	0.566441	0.009366	-0.18475	0.58192	1.6942	3.83101e-21	1.58189	9.18675e-19	1.31621	4.40978e-13	0.238835	0.429507	-0.0796568	0.914455	0.679008	0.00561786	1.01142	4.00166e-07	1.193	7.28014e-10	0.0608891	0.995543	-1.00879	7.18756e-08	ArsA_HSP20,HSP20	ArsA_HSP20,HSP20	C9	HSPB1		Hspb8	dd_Smed_v4_1039_0_1
dd_Smed_v6_10390_0_1	-0.127977	0.930722	-0.211054	0.793699	-0.241715	0.244316	-0.231683	0.235287	-0.163358	0.660367	-0.361739	0.0121765	0.411393	0.0182066	0.489911	0.00116397	0.504816	0.00025489	0.622213	2.6263e-06	0.582037	6.48745e-06	0.328316	0.0545762	0.376173	0.0567977	0.401111	0.00930901	0.586832	1.20525e-05	0.348275	0.0277204	GCV_T,POP1,POPLD	GCV_T,POP1,POPLD		POP1		Pop1	dd_Smed_v4_10390_0_1
dd_Smed_v6_103900_0_1	#NAME?	1	Inf	1	#NAME?	1	#NAME?	1	Inf	1	NA	NA	#NAME?	1	-0.49834	1	-1.09848	1	#NAME?	0.93393	#NAME?	0.900787	Inf	1	NA	NA	NA	NA	Inf	1	NA	NA			ANAPC10				dd_Smed_v4_103900_0_1
dd_Smed_v6_103908_0_1	-0.0592153	1	NA	NA	1.41542	0.999777	0.763297	1	NA	NA	0.0163556	1	#NAME?	1	0.974094	1	0.972555	1	#NAME?	1	1.23559	0.990254	#NAME?	1	2.44873	0.910867	1.79507	0.878821	#NAME?	1	1.31116	1
dd_Smed_v6_10391_0_1	0.133436	0.841439	0.136924	0.936424	-0.016509	1	0.0031301	1	0.185451	0.449541	0.0217003	1	-0.0379841	1	0.153192	0.468462	0.0494316	0.936346	-0.0868358	0.78218	0.00789796	1	-0.0344954	1	0.00324765	1	-0.080874	0.844974	-0.0348201	0.970812	-0.103838	0.676193	Haspin_kinase,Kinase-like,PH,Pkinase,Pkinase_Tyr	Haspin_kinase,Kdo,Kinase-like,PH,Pkinase,Pkinase_Tyr	GRK3	GRK3	Grk3	Grk2	dd_Smed_v4_10391_0_1
dd_Smed_v6_103917_0_1	NA	NA	NA	NA	NA	NA	NA	NA	NA	NA	NA	NA	NA	NA	NA	NA	NA	NA	NA	NA	NA	NA	NA	NA	NA	NA	NA	NA	NA	NA	NA	NA	DUF104						dd_Smed_v4_103917_0_1
dd_Smed_v6_10392_0_1	-0.0112153	1	-0.0550356	1	0.0123309	1	0.0148224	1	0.093011	0.856709	-0.0752731	0.792985	0.0656331	1	0.0232535	1	-0.0847179	0.743399	-0.0590154	0.884214	0.0639254	0.853367	0.0218129	1	0.0467996	1	-0.0586803	0.913773	0.0452109	0.942437	-0.000132448	1	Hist_deacetyl	Hist_deacetyl	HDAC2	HDAC8	Hdac8	Hdac8	dd_Smed_v4_10392_0_1
dd_Smed_v6_103920_0_1	NA	NA	NA	NA	NA	NA	NA	NA	NA	NA	NA	NA	NA	NA	NA	NA	NA	NA	NA	NA	NA	NA	NA	NA	NA	NA	NA	NA	NA	NA	NA	NA	HHH_5						dd_Smed_v4_103920_0_1
dd_Smed_v6_103928_0_1	NA	NA	NA	NA	#NAME?	0.981226	#NAME?	0.960693	Inf	1	#NAME?	1	NA	NA	Inf	0.963038	Inf	0.934909	NA	NA	Inf	1	NA	NA	NA	NA	NA	NA	Inf	0.908353	NA	NA							dd_Smed_v4_103928_0_1
dd_Smed_v6_10393_0_1	0.0690185	1	0.0779281	1	-0.189324	0.534412	-0.00784017	1	-0.193435	0.488811	0.0986811	0.690807	0.675376	7.85596e-07	0.763193	5.61679e-09	0.256384	0.150536	0.165454	0.476089	-0.0523683	0.915246	0.684285	4.09083e-06	0.504851	0.000601061	0.179525	0.470055	-0.097	0.702246	-0.0227057	1	I-set,Ig_2,Ig_3,LRR_8,LRR_9	I-set,Ig_2,Ig_3,LRR_8,LRR_9		LRFN5		Lrfn1	dd_Smed_v4_10393_0_1
dd_Smed_v6_103932_0_1	-1.34502	1	0.507528	1	-0.718852	1	-1.44721	0.887379	Inf	1	2.62518	0.582096	0.698331	1	-0.539038	1	1.63418	0.846919	#NAME?	0.881025	-0.945588	1	2.55088	0.893451	0.0871301	1	1.53199	1	0.613895	1	3.02461	0.635138							dd_Smed_v4_86348_0_1
dd_Smed_v6_103938_0_1	Inf	1	-0.465301	1	NA	NA	Inf	1	0.152351	1	Inf	0.784691	Inf	1	NA	NA	NA	NA	Inf	1	NA	NA	0.449303	1	#NAME?	1	0.256455	1	0.30182	1	1.37353	1							dd_Smed_v4_16228_0_1
dd_Smed_v6_10394_0_1	0.170444	0.607746	0.254122	0.195415	0.316671	0.0747787	0.144265	0.545365	0.276794	0.101061	-0.0222692	1	0.0193898	1	-0.00565932	1	0.0772541	0.814793	0.106141	0.682006	0.423517	0.000569223	0.103067	0.856299	0.140568	0.830393	0.0510748	0.973477	0.21249	0.215956	0.230803	0.180798	DUF2913,Ski_Sno,c-SKI_SMAD_bind	SAND,Ski_Sno,c-SKI_SMAD_bind	CSMD3	SKI		Ski	dd_Smed_v4_10394_0_1
dd_Smed_v6_103943_0_1	-1.05909	1	0.273453	1	Inf	1	-1.19168	0.967403	#NAME?	0.983503	0.288387	1	-0.0375995	1	#NAME?	0.94294	1.60837	0.80564	-0.0613052	1	1.46177	0.793968	1.29494	1	-0.193758	1	1.47579	0.934917	#NAME?	1	2.80924	0.487999	DREV		WDR26	GTF2IRD2	Zup1	Gtf2ird2	dd_Smed_v4_103943_0_1
dd_Smed_v6_10395_0_1	0.183954	0.992025	0.0817572	1	0.140023	0.792693	0.0609742	0.982295	-0.127106	0.960566	0.166268	0.70479	0.0832093	1	0.206722	0.795453	0.285606	0.397288	0.0951776	0.929275	-0.22634	0.514425	-0.0189877	1	0.16279	0.874202	0.162626	0.749045	-0.215883	0.594633	-0.244027	0.518235			SLC4A4		Dgkh		dd_Smed_v4_10395_0_1
dd_Smed_v6_103954_0_1	NA	NA	NA	NA	Inf	1	Inf	0.936682	-0.934182	1	NA	NA	NA	NA	NA	NA	NA	NA	Inf	0.938123	NA	NA	NA	NA	Inf	1	Inf	0.932456	Inf	1	NA	NA		Innexin					dd_Smed_v4_103954_0_1
dd_Smed_v6_103956_0_1	0.00286132	1	NA	NA	Inf	0.928659	0.433282	1	NA	NA	#NAME?	1	#NAME?	1	#NAME?	0.976408	-1.08309	1	#NAME?	0.908611	-1.2873	1	#NAME?	1	0.430614	1	-0.652668	1	#NAME?	0.941502	#NAME?	0.896687	Tubulin_C	Tubulin_C		TUBA1C		Tuba1c	dd_Smed_v4_103956_0_1
dd_Smed_v6_103957_0_1	Inf	1	NA	NA	NA	NA	NA	NA	#NAME?	1	NA	NA	NA	NA	NA	NA	NA	NA	Inf	1	NA	NA	#NAME?	1	#NAME?	1	#NAME?	1	#NAME?	1	#NAME?	0.977937							dd_Smed_v4_103957_0_1
dd_Smed_v6_10396_0_1	0.0891069	1	0.0379034	1	0.1658	0.613219	-0.0566441	1	-0.102693	0.824134	-0.137775	0.564318	-0.0176976	1	0.0261867	1	0.267272	0.141759	0.318923	0.047772	-0.021166	1	-0.0689011	0.97436	0.10288	0.846411	0.121521	0.627516	0.127123	0.702822	-0.248047	0.216801	Dynein_light,EF-hand_1,EF-hand_5,EF-hand_6,EF-hand_7	EF-hand_1,EF-hand_5,EF-hand_6,EF-hand_7			Dnajb14		dd_Smed_v4_10396_0_1
dd_Smed_v6_10397_0_1	0.0323858	1	-0.0210359	1	0.051207	0.972072	0.0095695	1	-0.150153	0.922493	0.114993	0.737748	0.0451175	1	0.103788	0.986865	-0.0478379	0.975745	-0.155551	0.713629	-0.125975	0.718308	-0.00830423	1	0.122609	0.919962	-0.0706542	1	-0.33809	0.249702	-0.0433681	1	HlyIII	HlyIII		PAQR3		Paqr3	dd_Smed_v4_10397_0_1
dd_Smed_v6_10398_0_1	-0.0777284	1	0.0334742	1	-0.0503091	0.952423	-0.0424111	0.966846	0.0448092	1	-0.193649	0.215989	-0.147137	0.771182	-0.0839725	0.878359	0.0585469	0.876415	0.118054	0.591255	0.260321	0.0533066	-0.0359342	1	-0.0565532	1	0.0938641	0.719208	0.240591	0.113756	0.1444	0.461898	C1_1,JmjC,JmjN,PHD,PHD_2,Tudor_2,zf-HC5HC2H,zf-HC5HC2H_2	C1_1,DUF1325,JmjC,JmjN,PHD,PHD_2,PHD_4,Tudor_2,zf-HC5HC2H,zf-HC5HC2H_2	KDM4C	KDM4C	Kdm4c	Kdm4c	dd_Smed_v4_10398_0_1
dd_Smed_v6_103983_0_1	Inf	1	#NAME?	0.990396	-0.658826	1	0.813181	1	1.2752	1	-1.6571	0.923723	Inf	0.885196	Inf	1	Inf	0.904487	Inf	0.903454	Inf	0.725345	#NAME?	1	-1.25886	1	0.727231	0.984291	1.20788	0.972629	-1.1993	1			SCAMP4				dd_Smed_v4_103983_0_1
dd_Smed_v6_10399_0_1	-0.104775	1	-0.284517	0.260979	-0.334459	0.104344	-0.159428	0.663821	-0.244407	0.510297	-0.149792	0.517388	0.162957	0.858458	0.213541	0.363166	-0.159842	0.581655	-0.247313	0.205715	-0.207621	0.340452	-0.0167853	1	-0.0161432	1	-0.214495	0.506999	-0.386945	0.050199	-0.252638	0.277381	7tm_1	7tm_1					dd_Smed_v4_10399_0_1
dd_Smed_v6_104_0_1	-0.0315551	1	-0.0830587	0.967064	0.0796774	0.86295	-0.111052	0.582154	-0.1346	0.619543	0.060428	0.834094	-0.152072	0.652482	-0.104857	0.725127	-0.26178	0.0544663	-0.254682	0.0550489	-0.345121	0.00280778	-0.203576	0.278649	0.00637578	1	-0.341277	0.00598342	-0.357728	0.00367418	-0.253138	0.080207	Rad60-SLD,Rad60-SLD_2,USP7_C2,Ubiquitin_2,Ubiquitin_4,Ubiquitin_5,ubiquitin	DUF2407,Rad60-SLD,Rad60-SLD_2,TBK1_ULD,USP7_C2,Ubiquitin_2,Ubiquitin_4,Ubiquitin_5,ubiquitin		UBB	Gm20803	Gm8797	dd_Smed_v4_104_0_1
dd_Smed_v6_1040_0_1	-0.621	0.000127111	-0.50464	0.0086279	-0.533777	0.00277353	-0.0309362	0.970751	0.692376	7.9e-05	1.14303	3.3339e-15	-0.324004	0.210156	-0.499247	0.00195741	-1.63974	2.48194e-30	-1.82898	1.90994e-37	-1.59475	2.40155e-29	-0.207644	0.65062	-0.412024	0.034283	-1.04968	1.39375e-12	-0.515608	0.00102147	0.169282	0.527674	DUF3421				Ganc		dd_Smed_v4_1040_0_1
dd_Smed_v6_10400_0_1	0.219951	0.715691	0.0191992	1	0.111385	0.907694	0.0646539	0.986452	0.0340137	1	0.263259	0.183424	0.0241416	1	0.0436845	1	-0.100561	0.828324	-0.189112	0.501074	-0.0245954	1	-0.17661	0.699334	-0.0648813	1	-0.255859	0.280104	-0.375049	0.0528847	0.018712	0.99714							dd_Smed_v4_10400_0_1
dd_Smed_v6_104002_0_1	NA	NA	NA	NA	NA	NA	NA	NA	NA	NA	NA	NA	NA	NA	NA	NA	NA	NA	NA	NA	NA	NA	NA	NA	NA	NA	NA	NA	NA	NA	NA	NA	DJ-1_PfpI	DJ-1_PfpI		PARK7		Park7	dd_Smed_v4_104002_0_1
dd_Smed_v6_104003_0_1	-1.18909	1	#NAME?	1	Inf	1	Inf	1	Inf	0.981881	#NAME?	1	-1.96664	1	#NAME?	0.728571	#NAME?	0.609461	#NAME?	0.62391	-1.92449	0.831168	#NAME?	1	-0.0933735	1	-0.648511	1	0.251821	1	#NAME?	0.879522	KH_1,KH_2,KH_4	KH_1,KH_2,KH_4		NOVA1		Nova2	dd_Smed_v4_104003_0_1
dd_Smed_v6_104016_0_1	Inf	1	NA	NA	NA	NA	NA	NA	NA	NA	NA	NA	NA	NA	NA	NA	NA	NA	NA	NA	NA	NA	#NAME?	1	#NAME?	1	#NAME?	1	#NAME?	1	#NAME?	1			NCOR1	NCOR1	Ncor1	Ncor1	dd_Smed_v4_104016_0_1
dd_Smed_v6_10402_0_1	-0.00460807	1	-0.0268217	1	-0.083632	0.927872	0.0284985	1	-0.042945	1	-0.492203	0.000103113	-0.097002	0.978958	0.0751305	0.871758	-0.0567273	0.946323	-0.0343131	0.967152	0.301528	0.0286279	-0.119216	0.758573	-0.00389345	1	-0.0236207	0.991049	-0.0726501	0.898023	-0.186068	0.332577	Acyl-CoA_dh_M,Acyl-CoA_dh_N	Acyl-CoA_dh_M,Acyl-CoA_dh_N		ACAD9		Acadvl	dd_Smed_v4_10402_0_1
dd_Smed_v6_10403_0_1	0.171908	0.97855	0.262724	0.834012	-0.607464	0.0124969	0.0473429	1	0.103403	0.91209	0.0212553	1	-0.098359	1	0.348967	0.214205	-0.0778645	0.949107	0.0423774	1	0.510358	0.0107475	-0.00754286	1	-0.430404	0.194969	-0.202429	0.620182	-0.0261272	1	0.359706	0.118863	Cofilin_ADF	Cofilin_ADF	CFL2	CFL1	Cfl2	Cfl1	dd_Smed_v4_10403_0_1
dd_Smed_v6_10404_0_1	0.155238	0.82296	-0.102177	1	-0.138	0.752384	0.102438	0.848713	-0.458748	0.00717638	-0.601814	9.97966e-06	0.18017	0.795164	0.505782	0.00120792	0.537229	0.000305799	0.504543	0.000734936	0.759076	1.55169e-08	-0.0772449	0.979215	0.212544	0.545197	0.48443	0.00348174	-0.109443	0.710683	0.0020238	1	RNase_HII	RNase_HII		RNASEH2A		Rnaseh2a	dd_Smed_v4_10404_0_1
dd_Smed_v6_10405_0_1	0.478304	0.00863978	0.648835	0.000174284	0.552474	0.00288424	0.0746482	0.927981	0.764654	1.62e-06	0.949645	7.71272e-11	0.171671	0.796613	-0.109067	0.863024	0.237273	0.262758	0.00839746	1	-0.414554	0.0143398	0.342202	0.207973	-0.0348968	1	-0.166383	0.556547	0.294748	0.162418	0.0567871	0.939915	CFAP91,DUF1722	CFAP91,DUF1722		MAATS1		Maats1	dd_Smed_v4_10405_0_1
dd_Smed_v6_10406_0_1	0.0469192	1	-0.0858772	1	0.0268322	1	-0.0989507	0.79361	-0.0586076	0.995249	-0.313378	0.0165318	0.347094	0.0378807	0.162874	0.40761	0.0146384	1	-0.0519367	0.904788	0.0899218	0.686322	0.214298	0.440931	0.142787	0.74336	-0.131231	0.636251	-0.157464	0.404847	-0.270375	0.0730005	DUF4448,F5_F8_type_C,Pkinase,Pkinase_Tyr	F5_F8_type_C,Kinase-like,Pkinase,Pkinase_Tyr	BTK	DDR2	Mertk	Ddr2	dd_Smed_v4_10406_0_1
dd_Smed_v6_10407_0_1	0.222459	0.688847	0.0855375	1	0.324116	0.189727	0.147011	0.644737	0.116462	0.899694	0.00717992	1	0.326444	0.357071	0.0020112	1	0.645641	0.000207421	0.575986	0.000913569	0.466783	0.00628384	0.189522	0.725251	0.103668	0.973053	0.570193	0.00135451	0.469989	0.0132693	0.251504	0.354633			SREK1	TRAF6		Traf6	dd_Smed_v4_10407_0_1
dd_Smed_v6_104071_0_1	NA	NA	NA	NA	Inf	1	NA	NA	NA	NA	#NAME?	1	NA	NA	NA	NA	NA	NA	NA	NA	Inf	1	NA	NA	Inf	1	NA	NA	NA	NA	NA	NA	CENP-B_N,HTH_23,HTH_28,HTH_38,HTH_7,Sigma70_r4_2	CENP-B_N,HTH_23,HTH_28,HTH_38,HTH_7,Sigma70_r4_2				Tigd2	dd_Smed_v4_104071_0_1
dd_Smed_v6_104079_0_1	-0.403153	1	-1.00754	1	-0.213125	1	#NAME?	1	Inf	0.981881	0.115337	1	1.10275	1	0.402829	1	0.156491	1	#NAME?	1	-0.287298	1	0.498365	1	0.592857	1	#NAME?	1	1.66095	1	0.231192	1	Galactosyl_T	Galactosyl_T		B3GALT2			dd_Smed_v4_104079_0_1
dd_Smed_v6_10408_0_1	-0.0676956	1	-0.119302	0.983327	-0.0660954	1	0.129822	0.623662	-0.170745	0.582711	-0.405834	0.00222482	-0.108879	0.931416	-0.0503648	1	-0.0573007	0.923327	0.124513	0.602466	0.335629	0.0150018	-0.160485	0.690543	-0.0487646	1	0.140217	0.551178	0.0214632	1	-0.00250952	1	Ig_3		ZNF264				dd_Smed_v4_10408_0_1
dd_Smed_v6_104085_0_1	NA	NA	NA	NA	Inf	1	-1.04736	1	NA	NA	2.35863	0.864813	NA	NA	NA	NA	Inf	0.932577	NA	NA	Inf	1	NA	NA	Inf	1	Inf	1	NA	NA	Inf	0.689694	SNF	SNF		SLC6A2		Slc6a2	dd_Smed_v4_104085_0_1
dd_Smed_v6_10409_0_1	-0.332153	0.0544993	-0.18461	0.702965	-0.238412	0.221883	-0.599508	4.89988e-06	-0.234246	0.273237	-0.018774	1	-0.118796	0.88068	-0.181635	0.446776	-0.105558	0.652295	-0.341401	0.0123735	-0.414072	0.000864692	0.0287471	1	-0.0878943	0.936596	-0.372913	0.00767016	-0.243494	0.112624	-0.100693	0.682881	VGCC_alpha2,dCache_1	VGCC_alpha2,dCache_1		CACNA2D3		Cacna2d3	dd_Smed_v4_10409_0_1
dd_Smed_v6_1041_0_1	0.202577	0.724517	0.491963	0.0214222	0.351487	0.132345	0.210183	0.524979	0.463382	0.0187061	0.899085	5.77478e-09	0.0861037	1	0.0849648	0.976018	-0.118208	0.765281	0.179416	0.469709	-0.166488	0.521291	0.37549	0.217273	0.233874	0.630408	-0.110602	0.745458	0.440221	0.0151974	0.53002	0.0036462							dd_Smed_v4_1041_0_1
dd_Smed_v6_10410_0_1	-0.124668	1	0.230811	0.982761	-0.00335724	1	0.176451	0.748966	-0.435285	0.235989	-0.265293	0.422206	0.191423	0.939525	0.593289	0.0261169	0.522435	0.0735499	0.659616	0.00886725	0.74571	0.0014138	0.546901	0.209956	0.714599	0.0126353	0.823553	0.00136159	0.348999	0.371705	0.605084	0.0360896							dd_Smed_v4_10410_0_1
dd_Smed_v6_104101_0_1	Inf	1	NA	NA	NA	NA	NA	NA	Inf	1	NA	NA	NA	NA	NA	NA	NA	NA	NA	NA	NA	NA	#NAME?	1	#NAME?	1	#NAME?	1	-0.116347	1	#NAME?	1		7tm_1		HTR4		Htr4	dd_Smed_v4_104101_0_1
dd_Smed_v6_104105_0_1	Inf	1	#NAME?	1	-0.366837	1	-0.850697	0.921809	-2.64763	0.433593	-2.86981	0.447598	Inf	1	Inf	0.900749	Inf	0.164071	Inf	0.0441886	Inf	0.255418	#NAME?	1	0.15057	1	1.51408	0.958814	0.423627	1	-1.03651	1							dd_Smed_v4_74090_0_1
dd_Smed_v6_10411_0_1	0.062849	1	-0.0401181	1	-0.15414	0.591792	-0.325304	0.0730257	-0.0950549	0.904562	0.110068	0.659087	0.103488	0.984843	0.0421669	1	0.216811	0.251511	0.236416	0.191222	0.157765	0.412203	0.000520555	1	-0.174822	0.49801	-0.171342	0.464865	0.0785124	0.849843	0.204984	0.296646	Pex2_Pex12	Pex2_Pex12,Prok-RING_4,zf-C3HC4,zf-C3HC4_2,zf-C3HC4_3,zf-RING_10,zf-RING_2,zf-RING_5,zf-RING_UBOX,zf-rbx1		PEX10	Tmem161b	Pex10	dd_Smed_v4_10411_0_1
dd_Smed_v6_10412_0_1	-0.00879156	1	0.0372912	1	-0.0130033	1	-0.148004	0.750923	0.192879	0.68678	0.224964	0.301335	-0.0253529	1	-0.109496	0.828546	-0.170439	0.509419	-0.242437	0.308344	-0.229583	0.290089	0.0207299	1	-0.113708	0.931213	-0.309652	0.200371	-0.0407668	1	0.00417257	1	7TM_GPCR_Srw,7TM_GPCR_Srx,7tm_1,7tm_4,Serpentine_r_xa,Srg	7TM_GPCR_Srw,7TM_GPCR_Srx,7tm_1,7tm_4,Serpentine_r_xa,Srg	MPZL2	CCR9		Ccr9	dd_Smed_v4_10412_0_1
dd_Smed_v6_104122_0_1	-1.15563	1	-0.66028	1	0.104936	1	-0.637252	0.964236	-0.19742	1	0.624083	0.992184	-1.10884	1	0.246714	1	-0.251494	1	0.559447	0.932754	-0.891605	0.860618	-0.613487	1	1.50728	0.82467	0.266884	1	1.51766	0.518636	0.888108	0.896687			NCAPG2				dd_Smed_v4_104122_0_1
dd_Smed_v6_10413_0_1	-0.360898	0.803699	0.379886	0.782944	0.202786	0.864661	0.984369	0.0215938	0.0920965	1	0.545558	0.214234	-0.609219	0.27893	-0.481853	0.259117	-1.18375	0.000473217	-0.965477	0.00517414	-1.10779	0.00055595	0.131564	1	0.0818307	1	0.161517	0.96928	-0.512482	0.258976	-0.201333	0.804739			NAMPTP2		Tcf4		dd_Smed_v4_10413_0_1
dd_Smed_v6_104131_0_1	Inf	1	NA	NA	NA	NA	-0.117901	1	#NAME?	1	-0.36409	1	NA	NA	NA	NA	Inf	1	Inf	1	Inf	1	#NAME?	1	#NAME?	1	-0.653121	1	#NAME?	0.965023	-0.964658	1	CENP-H,HAUS-augmin3,KxDL,SKA2,Sec34,Strep_SA_rep,TMF_DNA_bd,TMF_TATA_bd,UPF0242,WXG100,YabA				Gm4928		dd_Smed_v4_2827_0_1
dd_Smed_v6_104132_0_1	#NAME?	1	NA	NA	NA	NA	NA	NA	Inf	1	NA	NA	#NAME?	1	#NAME?	1	#NAME?	1	#NAME?	1	#NAME?	1	NA	NA	NA	NA	NA	NA	Inf	1	NA	NA				PPL		Ppl	dd_Smed_v4_104132_0_1
dd_Smed_v6_10414_0_1	0.0717762	1	-0.0452607	1	-0.106245	0.840508	0.107325	0.797061	-0.106273	0.86937	-0.527632	5.89976e-05	0.151684	0.844132	0.20122	0.330488	0.311282	0.0602471	0.485089	0.000621733	0.756794	2.23857e-09	0.034647	1	0.0231984	1	0.346832	0.0455542	0.30704	0.0678342	0.157386	0.538449	Ribonucleas_3_3,Ribonuclease_3,dsrm	Ribonucleas_3_3,Ribonuclease_3,dsrm		DROSHA	Bod1l	Drosha	dd_Smed_v4_10414_0_1
dd_Smed_v6_104141_0_1	Inf	1	1.36796	1	Inf	1	NA	NA	Inf	1	NA	NA	Inf	1	NA	NA	NA	NA	NA	NA	NA	NA	1.59464	1	0.211338	1	#NAME?	1	0.311852	1	#NAME?	1							dd_Smed_v4_36091_0_1
dd_Smed_v6_10415_0_1	0.0608779	1	-0.0304807	1	0.118601	0.835292	0.179463	0.460039	0.0912533	0.929365	0.0625664	0.89311	-0.0917845	0.980662	-0.235716	0.266736	-0.318565	0.0414537	-0.299349	0.0676437	-0.190729	0.281352	-0.183143	0.652283	-0.177993	0.597896	-0.19998	0.312793	-0.268974	0.109665	-0.189041	0.335197	APH,FTA2,Haspin_kinase,Kinase-like,Pkinase,Pkinase_Tyr,Pkinase_fungal,Seadorna_VP7	APH,FTA2,Haspin_kinase,Kdo,Kinase-like,PIP49_C,Pkinase,Pkinase_Tyr,Pkinase_fungal,Seadorna_VP7,YrbL-PhoP_reg,YukC		PAK1		Sgk1	dd_Smed_v4_10415_0_1
dd_Smed_v6_104168_0_1	-1.64667	1	#NAME?	1	NA	NA	#NAME?	1	NA	NA	Inf	0.807815	0.0232343	1	#NAME?	0.949058	-1.66001	1	#NAME?	0.877069	#NAME?	0.834129	#NAME?	1	#NAME?	1	#NAME?	1	#NAME?	1	1.81419	0.98382				FAM200A		Zbed5	dd_Smed_v4_104168_0_1
dd_Smed_v6_10417_0_1	0.0253092	1	-0.153527	0.803911	0.00241078	1	0.137264	0.672126	-0.30425	0.123549	-0.623439	8.74667e-07	0.267849	0.302854	0.112841	0.73717	0.191656	0.335002	0.378387	0.00980392	0.624522	7.90608e-07	0.089013	1	0.0899426	0.939766	0.303611	0.114717	0.0488278	0.965356	-0.0242262	0.964534	Cupin_8,JHD,JmjC	Cupin_8,JHD,JmjC	KDM2B	PHF8	Kdm2a	Phf8	dd_Smed_v4_10417_0_1
dd_Smed_v6_104171_0_1	-0.952215	1	NA	NA	NA	NA	NA	NA	#NAME?	1	#NAME?	1	#NAME?	1	#NAME?	1	#NAME?	0.938943	-0.17223	1	-1.24237	1	#NAME?	1	#NAME?	1	#NAME?	1	#NAME?	1	#NAME?	1	DDE_Tnp_1_7	DDE_Tnp_1_7		PGBD1			dd_Smed_v4_104171_0_1
dd_Smed_v6_104174_0_1	NA	NA	NA	NA	NA	NA	NA	NA	NA	NA	NA	NA	NA	NA	NA	NA	NA	NA	NA	NA	NA	NA	NA	NA	NA	NA	NA	NA	NA	NA	NA	NA							dd_Smed_v4_104174_0_1
dd_Smed_v6_10418_0_1	0.0635543	1	0.0539417	1	0.204509	0.543464	0.0240074	1	-0.163347	0.808256	0.375539	0.0554003	-0.179497	0.818987	-0.425158	0.0378904	-0.235451	0.319067	-0.293075	0.141551	-0.774399	7.61638e-07	-0.18911	0.640671	-0.284203	0.445068	-0.274998	0.242447	-0.519977	0.00368948	-0.462414	0.00969768							dd_Smed_v4_10418_0_1
dd_Smed_v6_104181_0_1	NA	NA	NA	NA	NA	NA	-0.764534	1	-0.149692	1	NA	NA	NA	NA	NA	NA	Inf	0.95995	Inf	1	NA	NA	NA	NA	NA	NA	Inf	1	Inf	1	NA	NA	zf-C2H2_12	zf-C2H2_12	CETN4P	MED25		Med25	dd_Smed_v4_104181_0_1
dd_Smed_v6_10419_0_1	0.1735	0.731767	-0.0585553	1	0.167539	0.5419	0.207478	0.380681	-0.126073	0.795752	-0.301728	0.0470739	-0.0747814	1	-0.295099	0.119635	0.0871052	0.783177	-0.065578	0.897241	0.199187	0.252758	-0.306837	0.234156	-0.30106	0.2218	0.121083	0.715661	-0.365151	0.0182934	-0.276041	0.113882	B-block_TFIIIC	B-block_TFIIIC,WW_1	DCAF17	GTF3C1		Gtf3c1	dd_Smed_v4_10419_0_1
dd_Smed_v6_104194_0_1	NA	NA	NA	NA	NA	NA	NA	NA	NA	NA	NA	NA	NA	NA	NA	NA	NA	NA	NA	NA	NA	NA	NA	NA	NA	NA	NA	NA	NA	NA	NA	NA					Gm19136		dd_Smed_v4_104194_0_1
dd_Smed_v6_104197_0_1	-0.0173156	1	0.0119139	1	Inf	0.99706	-0.298334	1	-0.758693	1	-1.96444	0.908118	0.128221	1	#NAME?	1	1.40206	0.974363	1.87123	0.864137	1.64155	0.970327	0.157451	1	0.870424	1	1.12104	1	1.12985	1	-0.305572	1							dd_Smed_v4_104197_0_1
dd_Smed_v6_104198_0_1	NA	NA	NA	NA	NA	NA	NA	NA	#NAME?	1	NA	NA	NA	NA	NA	NA	NA	NA	Inf	1	NA	NA	NA	NA	NA	NA	NA	NA	NA	NA	NA	NA	DUF2569	DUF2569					dd_Smed_v4_104198_0_1
dd_Smed_v6_10420_0_1	-0.0140609	1	0.223223	0.731223	-0.0931377	0.783019	0.0968927	0.776115	0.183793	0.500595	0.207362	0.238463	-0.301538	0.223844	-0.217692	0.473784	-0.28147	0.102686	-0.339922	0.0416091	-0.193381	0.302615	-0.0642547	0.935273	-0.296768	0.171636	-0.170517	0.503512	-0.142068	0.667502	0.0280417	1			TATDN3				dd_Smed_v4_10420_0_1
dd_Smed_v6_10421_0_1	0.0621429	1	0.311854	0.639167	0.0308201	1	0.311352	0.311545	0.449096	0.138315	0.403942	0.0461665	-0.115976	1	-0.107143	0.962449	-0.328145	0.188511	-0.32584	0.247537	-0.0869051	0.836347	0.133735	0.988956	-0.138465	0.913528	-0.078936	0.944694	0.061113	1	0.254894	0.367235			PIGN				dd_Smed_v4_10421_0_1
dd_Smed_v6_104218_0_1	Inf	1	NA	NA	-0.757657	1	NA	NA	NA	NA	Inf	0.880067	NA	NA	Inf	1	NA	NA	NA	NA	NA	NA	#NAME?	1	-0.16492	1	#NAME?	1	#NAME?	1	1.82013	1				HIST3H2BB		Hist3h2ba	dd_Smed_v4_104218_0_1
dd_Smed_v6_10422_0_1	-0.0728364	1	-0.0890516	1	0.0727895	0.957552	0.215368	0.369807	0.0584009	1	-0.087228	0.763717	-0.0587796	1	-0.309449	0.132882	-0.40278	0.0115614	-0.440303	0.00494132	-0.179937	0.362371	-0.0749948	0.996464	-0.163823	0.807444	-0.114576	0.749045	-0.309065	0.0901255	-0.194329	0.362596							dd_Smed_v4_10422_0_1
dd_Smed_v6_104236_0_1	#NAME?	1	-0.884902	1	0.153533	1	NA	NA	Inf	0.950931	#NAME?	0.909207	1.02965	1	-0.017482	1	#NAME?	1	#NAME?	1	0.850143	1	Inf	1	Inf	1	NA	NA	Inf	0.82484	NA	NA			CHD2				dd_Smed_v4_104236_0_1
dd_Smed_v6_10424_0_1	-0.245817	0.435584	-0.165576	0.941117	-0.226672	0.372769	-0.135958	0.696437	-0.0631624	1	0.0996766	0.747287	0.0255699	1	0.0733765	0.886233	-0.0489475	0.973693	-0.276032	0.124193	-0.386495	0.0100958	0.105811	0.88021	0.0925211	0.94952	0.0609109	0.920567	-0.0933775	0.802811	-0.041002	0.950481	zf-C3HC4_2,zf-C3HC4_3,zf-TRAF	zf-C3HC4_2,zf-C3HC4_3,zf-TRAF		TRAF6		Traf2	dd_Smed_v4_10424_0_1
dd_Smed_v6_10425_0_1	0.452629	0.00375348	0.415503	0.0237355	0.526773	0.000824232	0.39437	0.0199044	0.361966	0.0491217	0.688279	1.85624e-07	-0.198886	0.638758	-0.378606	0.0318571	0.0742435	0.847278	-0.0345187	0.995295	-0.469403	0.000631705	-0.236012	0.368329	-0.304462	0.163	0.0159851	1	-0.125181	0.552695	-0.233753	0.212308	AAA,AAA_16,AAA_22,AAA_29,AAA_33,AAA_5,AAA_6,AAA_7,AAA_8,AAA_lid_1,DHC_N2,DUF815,Dynein_AAA_lid,Dynein_C,MMR_HSR1,MT,RNA_helicase,Viral_helicase1	AAA,AAA_16,AAA_22,AAA_29,AAA_33,AAA_5,AAA_6,AAA_7,AAA_8,AAA_lid_1,ABC_tran,DHC_N2,DUF815,Dynein_AAA_lid,ESAG1,MMR_HSR1,MT,NACHT,RNA_helicase,RsgA_GTPase,Sigma54_activ_2,Surp,Viral_helicase1		DNAH10		Dnah10	dd_Smed_v4_10425_0_1
dd_Smed_v6_10426_0_1	0.0977139	0.990262	-0.0479097	1	-0.149174	0.610472	0.0936215	0.799509	-0.119676	0.808256	-0.464257	0.000122507	0.238181	0.341882	0.580188	1.91909e-06	0.486545	6.82404e-05	0.40369	0.0016222	0.490626	3.30993e-05	0.092557	0.989642	0.333301	0.0365185	0.482453	0.000177787	0.186301	0.264872	-0.0713447	0.823268	BAR,RhoGAP	BAR,RhoGAP		ARHGAP44	Gfral	Arhgap44	dd_Smed_v4_10426_0_1
dd_Smed_v6_10427_0_1	-0.0574098	1	0.189355	0.63915	-0.00798481	1	-0.112731	0.643868	-0.234407	0.229503	-0.452313	0.000194683	0.188358	0.534188	-0.0049105	1	0.230371	0.138427	0.339355	0.0103573	0.595467	2.51312e-07	0.435123	0.00534248	0.0445145	1	0.17505	0.406404	0.162358	0.367469	0.200563	0.25879	Hormone_recep,zf-C4	Hormone_recep,zf-C4		ESR1		Esr1	dd_Smed_v4_10427_0_1
dd_Smed_v6_104276_0_1	NA	NA	NA	NA	NA	NA	Inf	1	NA	NA	NA	NA	NA	NA	NA	NA	NA	NA	NA	NA	NA	NA	NA	NA	NA	NA	Inf	1	NA	NA	NA	NA				DNAH17		Dnah17	dd_Smed_v4_104276_0_1
dd_Smed_v6_10428_0_1	0.0724161	1	-0.0281955	1	-0.0193826	1	0.295823	0.303001	-0.146723	0.875551	-0.235956	0.390692	0.134103	1	0.328464	0.279299	0.169736	0.754196	0.435649	0.0654207	0.29231	0.264535	0.0334914	1	0.236666	0.563489	0.393144	0.117103	0.216509	0.523889	-0.016062	1	DMPK_coil,DUF4200,DUF4882,GBP_C,LodA_N,bZIP_1,bZIP_2	bZIP_1,bZIP_2					dd_Smed_v4_10428_0_1
dd_Smed_v6_104282_0_1	NA	NA	NA	NA	Inf	1	NA	NA	#NAME?	1	Inf	1	NA	NA	NA	NA	NA	NA	Inf	1	NA	NA	NA	NA	Inf	1	NA	NA	NA	NA	Inf	1	CitMHS,Na_sulph_symp	CitMHS,Na_sulph_symp		SLC13A5		Slc13a1	dd_Smed_v4_104282_0_1
dd_Smed_v6_104285_0_1	#NAME?	1	-1.31099	1	Inf	1	1.72578	0.993351	1.29806	1	NA	NA	1.61556	1	#NAME?	1	-0.350776	1	0.906076	1	#NAME?	1	Inf	1	Inf	1	Inf	0.792472	Inf	0.656426	NA	NA	DsrD				Dtx4		dd_Smed_v4_23380_0_1
dd_Smed_v6_10429_0_1	0.125672	1	-0.0356803	1	0.308412	0.161522	0.126097	0.603759	-0.0219033	1	-0.0749789	0.889906	0.185551	0.777001	-0.138375	0.768094	-0.0396669	1	-0.15733	0.598712	0.117483	0.733202	0.0241985	1	0.044365	0.998696	-0.0392413	1	-0.304905	0.156646	-0.0831675	0.889983	C2,FYVE_2	C2	GAMT	SYTL4	Arl16	Sytl1	dd_Smed_v4_10429_0_1
dd_Smed_v6_1043_0_1	1.49946	0.378213	0.204043	1	0.774137	0.750373	2.2835	0.0329681	2.94426	0.00336209	1.52202	0.146315	-0.161523	1	-0.0880835	1	-2.25471	0.0253078	-3.29001	0.000322165	-4.35504	1.82282e-06	-1.45694	0.431401	-0.813405	0.859971	-1.47067	0.266388	-1.84521	0.0721302	-4.33249	9.45114e-06							dd_Smed_v4_1043_0_1
dd_Smed_v6_104303_0_1	0.441485	1	#NAME?	1	Inf	0.922954	Inf	1	NA	NA	NA	NA	0.0200959	1	#NAME?	0.973736	#NAME?	0.900307	#NAME?	0.904688	#NAME?	0.869311	#NAME?	0.996252	-0.172319	1	-1.55984	1	#NAME?	0.807861	#NAME?	0.752179			PDE3A
dd_Smed_v6_104304_0_1	NA	NA	#NAME?	1	NA	NA	NA	NA	NA	NA	NA	NA	Inf	1	NA	NA	NA	NA	NA	NA	NA	NA	NA	NA	NA	NA	NA	NA	NA	NA	NA	NA
dd_Smed_v6_10431_0_1	0.0659593	1	-0.0864119	1	0.243853	0.23922	0.240412	0.218071	0.00215086	1	-0.174699	0.331558	-0.161161	0.728401	-0.397276	0.00884825	-0.370285	0.0090655	-0.352973	0.0140101	-0.207507	0.188197	-0.313532	0.0952213	-0.219383	0.418695	-0.195833	0.298354	-0.416782	0.00228574	-0.448164	0.00103828	Neuralized	Neuralized,SPRY		NEURL4		Neurl4	dd_Smed_v4_10431_0_1
dd_Smed_v6_104318_0_1	-0.661756	1	#NAME?	1	#NAME?	1	0.248466	1	Inf	1	Inf	1	-1.75013	1	-1.17082	1	-1.65674	0.974363	#NAME?	0.763308	#NAME?	0.703131	#NAME?	1	#NAME?	1	-0.746518	1	-1.09048	1	-1.35156	1	PEPCK_N	PEPCK_N		PCK1		Pck1	dd_Smed_v4_104318_0_1
dd_Smed_v6_104332_0_1	NA	NA	NA	NA	NA	NA	NA	NA	Inf	1	NA	NA	NA	NA	NA	NA	NA	NA	NA	NA	NA	NA	NA	NA	NA	NA	NA	NA	Inf	1	NA	NA				HSP90AA1		Hsp90aa1	dd_Smed_v4_35801_0_3
dd_Smed_v6_10434_0_1	-0.0965256	1	-0.0967531	1	-0.176162	0.390792	-0.231043	0.167421	-0.0964388	0.887136	-0.331075	0.0109323	0.192698	0.534018	0.183762	0.378843	0.370296	0.0043572	0.382119	0.00307171	0.418992	0.000544563	0.19247	0.478191	0.104125	0.967864	0.235778	0.172423	0.382206	0.00344768	0.184443	0.33095	AAA_19,AAA_22,AAA_30,DEAD,HA2,Helicase_C,OB_NTP_bind,T2SSE,TfoX_N	AAA_19,AAA_22,AAA_30,DEAD,HA2,Helicase_C,OB_NTP_bind,T2SSE,TfoX_N	DHX16	DHX16	Dhx16	Dhx16	dd_Smed_v4_10434_0_1
dd_Smed_v6_104348_0_1	Inf	1	NA	NA	#NAME?	0.971809	#NAME?	1	0.0402106	1	1.10335	1	NA	NA	Inf	0.953755	Inf	1	Inf	1	Inf	1	#NAME?	1	#NAME?	1	#NAME?	1	-0.0290624	1	1.20753	1	Dna2	Dna2		DNA2		Dna2	dd_Smed_v4_104348_0_1
dd_Smed_v6_10435_0_1	-0.0740268	1	-0.15643	0.746558	-0.190859	0.327632	-0.149615	0.50374	-0.0949003	0.892056	-0.0993732	0.645645	0.14826	0.785839	0.26407	0.10433	0.345858	0.0110241	0.260244	0.082372	0.0745535	0.780522	0.0658574	1	0.147238	0.785147	0.27027	0.0876122	0.239371	0.119933	0.0492071	0.942399	Dynamin_N,GTP_EFTU,GTP_EFTU_D2,MMR_HSR1	DLIC,Dynamin_N,FeoB_N,GTP_EFTU,GTP_EFTU_D2,MMR_HSR1,PduV-EutP	RASSF6	GTPBP2		Gtpbp2	dd_Smed_v4_10435_0_1
dd_Smed_v6_10436_0_1	0.0215371	1	-0.122793	0.994089	0.221648	0.384642	-0.230787	0.244562	-0.175531	0.622781	-0.12711	0.66942	0.0357808	1	-0.281394	0.102248	-0.271589	0.123753	-0.238576	0.198289	-0.341066	0.0198771	-0.108549	0.904365	-0.0812824	0.931213	-0.523913	0.00021731	-0.435644	0.00476597	-0.489714	0.0012042	Mito_carr	Mito_carr		SLC25A10	Tpp2	Slc25a10	dd_Smed_v4_10436_0_1
dd_Smed_v6_104361_0_1	NA	NA	NA	NA	NA	NA	Inf	0.998015	NA	NA	Inf	1	NA	NA	NA	NA	NA	NA	NA	NA	NA	NA	NA	NA	NA	NA	Inf	0.988536	NA	NA	Inf	1				TUBA4A		Tuba8	dd_Smed_v4_104361_0_1
dd_Smed_v6_10437_0_1	-0.127691	0.937423	-0.0918436	1	-0.250503	0.370968	-0.189843	0.500173	-0.218389	0.440512	-0.123599	0.611487	-0.243389	0.492882	-0.145297	0.599953	-0.103713	0.71997	-0.00307749	1	0.00908365	1	-0.207542	0.741128	-0.268109	0.330017	-0.165865	0.584632	-0.093776	0.84077	0.0131749	1	7tm_2,HRM	7tm_2,HRM	NFATC2	PTH1R		Pth1r	dd_Smed_v4_10437_0_1
dd_Smed_v6_10438_0_1	-0.0274667	1	-0.276035	0.432539	-0.19049	0.387088	-0.187269	0.348744	-0.165672	0.593581	-0.440179	0.00067158	0.352426	0.0533284	0.39114	0.00803879	0.394152	0.00464557	0.478285	0.000348269	0.460533	0.000344149	0.103858	0.697057	0.228117	0.382459	0.23435	0.193257	0.34008	0.0189296	0.0478209	0.937012	IF-2B	IF-2B	CALM1	EIF2B4		Eif2b4	dd_Smed_v4_10438_0_1
dd_Smed_v6_10439_0_1	-0.251676	0.916042	-0.625083	0.481133	-0.0266927	1	-0.0877173	0.936662	0.0471218	1	-0.145012	0.800745	0.488761	0.427385	0.407026	0.336243	0.218014	0.694366	0.206326	0.698412	0.473835	0.133069	0.115354	0.814577	0.63201	0.0655384	0.381973	0.391691	0.505124	0.112698	0.580499	0.0680548	Elong_Iki1	Elong_Iki1	NPM1P40	ELP5	Pnmal2		dd_Smed_v4_10439_0_1
dd_Smed_v6_1044_0_1	-0.0298584	1	-0.101528	0.988927	-0.00656651	1	0.0653682	0.888812	-0.0678073	0.959319	0.100065	0.597956	-0.0810968	0.978454	-0.202202	0.214062	-0.418224	0.000272604	-0.349122	0.00301477	-0.41734	0.000151048	-0.152767	0.671103	-0.17891	0.420593	-0.322998	0.0102641	-0.38707	0.00148651	-0.287417	0.0365189	Aldo_ket_red	Aldo_ket_red		AKR1A1		Akr1a1	dd_Smed_v4_1044_0_1
dd_Smed_v6_10440_0_1	0.28509	0.877978	0.342246	0.775737	0.113413	0.883177	0.393884	0.257507	0.31476	0.651006	0.44062	0.157284	-0.366181	0.624786	-0.272712	0.587765	-0.590094	0.0494801	-0.442252	0.210095	-0.148375	0.813216	-0.309025	0.706113	-0.444388	0.514152	-0.4813	0.256163	-0.412582	0.259633	0.00715591	1	PH,SH2	PH,SH2					dd_Smed_v4_10440_0_1
dd_Smed_v6_104400_0_1	Inf	0.888145	#NAME?	1	-0.179393	1	-2.49981	0.664702	0.122582	1	-1.27161	1	Inf	0.927664	Inf	0.429397	Inf	0.313126	Inf	0.882022	Inf	0.869491	#NAME?	0.865544	0.184161	1	-1.79178	0.893725	-0.752497	1	-2.28843	0.784323	DDE_3						dd_Smed_v4_104400_0_1
dd_Smed_v6_10441_0_1	0.27941	0.602552	0.134406	1	0.250861	0.399885	0.577275	0.0153796	-0.106315	0.961768	0.0556562	0.962865	-0.250014	0.696304	-0.192104	0.600079	-0.532243	0.0153451	-0.0587766	0.972494	0.336391	0.12977	-0.395017	0.153589	-0.220653	0.804807	-0.234377	0.480137	-0.444501	0.0476661	0.112638	0.805706	DUF92	DUF92,Peptidase_A8		TMEM19		Tmem19	dd_Smed_v4_10441_0_1
dd_Smed_v6_104411_0_1	#NAME?	1	NA	NA	Inf	1	#NAME?	1	Inf	1	Inf	0.94727	#NAME?	1	#NAME?	1	-0.297123	1	#NAME?	1	#NAME?	1	NA	NA	Inf	1	NA	NA	Inf	1	Inf	0.964949	DUF4371						dd_Smed_v4_81958_0_1
dd_Smed_v6_10442_0_1	0.0900973	1	-0.136107	1	-0.166325	0.672779	-0.676433	0.000114575	-0.289202	0.221189	0.0382495	1	0.523393	0.0135912	0.777102	1.91436e-06	0.432683	0.0170757	0.414692	0.0214771	0.0477196	0.928664	0.297189	0.234502	0.52068	0.00761231	-0.333847	0.150284	0.0353925	1	-0.00412817	1	zf-RING_2				Ints8		dd_Smed_v4_10442_0_1
dd_Smed_v6_104421_0_1	NA	NA	#NAME?	1	#NAME?	1	NA	NA	#NAME?	1	#NAME?	1	Inf	0.961768	Inf	1	NA	NA	Inf	1	Inf	1	NA	NA	NA	NA	NA	NA	NA	NA	NA	NA							dd_Smed_v4_104421_0_1
dd_Smed_v6_10443_0_1	-0.120569	1	-0.0718594	1	0.0469798	1	-0.257804	0.201315	-0.0943592	0.939497	-0.354738	0.0144503	0.198751	0.637814	0.0588531	0.985981	0.253218	0.170631	0.387056	0.00924893	0.465009	0.000613746	0.24746	0.306278	0.226402	0.579243	0.115984	0.802093	0.413266	0.00587363	0.230839	0.276018	G-patch,G-patch_2,R3H,XTBD	G-patch,G-patch_2,R3H		NKRF		Nkrf	dd_Smed_v4_10443_0_1
dd_Smed_v6_10444_0_1	0.246589	0.300994	0.31688	0.133432	0.427486	0.00702608	0.0931692	0.782729	0.220916	0.327721	0.409433	0.00333444	-0.0248383	1	-0.35527	0.0305581	-0.02165	1	-0.0988849	0.722749	-0.248116	0.113313	0.0454524	1	-0.174373	0.621216	-0.17507	0.436272	-0.124558	0.603502	-0.0852722	0.783503	DUF3668,DUF4497	C2,DUF3668,DUF4497	CEP120	CEP120		Cep120	dd_Smed_v4_10444_0_1
dd_Smed_v6_10445_0_1	-0.23016	0.355625	-0.0778411	0.959442	-0.120085	0.771135	-0.254806	0.188001	-0.0338535	1	0.0584442	0.875091	-0.190056	0.59433	-0.0832065	0.835508	0.072577	0.856877	-0.134708	0.518548	-0.358735	0.00585229	-0.037737	0.967204	0.0268685	1	0.0479304	0.935723	0.0615981	0.922953	-0.0701307	0.83239	Integrase_H2C2						dd_Smed_v4_10445_0_1
dd_Smed_v6_104453_0_1	NA	NA	NA	NA	-0.440858	1	NA	NA	Inf	1	Inf	0.959879	NA	NA	Inf	1	NA	NA	NA	NA	NA	NA	NA	NA	Inf	1	NA	NA	Inf	1	Inf	0.973583							dd_Smed_v4_104453_0_1
dd_Smed_v6_10446_0_1	-0.0171611	1	-0.0277082	1	0.0493817	0.995135	-0.125518	0.872226	0.126375	0.875642	0.310582	0.0997751	-0.0350382	1	0.0370876	1	-0.287595	0.155277	-0.597131	0.000279756	-0.522478	0.000842935	-0.0455853	1	0.10363	0.830706	-0.395952	0.074056	-0.453595	0.0147822	-0.194734	0.475363	bZIP_1,bZIP_2,bZIP_Maf						dd_Smed_v4_10446_0_1
dd_Smed_v6_10447_0_1	0.169693	0.861612	-0.0135908	1	-0.00496171	1	-0.132792	0.772452	0.0397024	1	0.0176092	1	0.124868	0.942225	0.104963	0.819063	0.198772	0.419911	0.147652	0.596558	0.338567	0.03997	-0.058415	1	-0.0696916	1	-0.103713	0.856009	0.0176619	1	0.186484	0.427086	DUF2048	DUF2048		ABHD18		Abhd18	dd_Smed_v4_10447_0_1
dd_Smed_v6_104475_0_1	Inf	1	1.03139	1	0.50986	1	Inf	1	#NAME?	0.898739	NA	NA	Inf	1	Inf	1	NA	NA	Inf	0.758734	NA	NA	0.234827	1	0.0548632	1	-1.01293	1	#NAME?	0.933718	#NAME?	0.878725				PYGL		Pygm	dd_Smed_v4_104475_0_1
dd_Smed_v6_10448_0_1	-0.176522	0.802388	-0.222968	0.785805	-0.239602	0.392067	-0.274258	0.235142	-0.254795	0.384148	-0.142964	0.638195	0.244279	0.545302	0.255865	0.347198	0.424743	0.0157778	0.367269	0.045203	0.149368	0.562688	0.197834	0.544413	0.192785	0.741894	0.327008	0.105977	0.288997	0.140268	0.182927	0.44736			KRT223P	ANAPC1		Anapc1	dd_Smed_v4_10448_0_1
dd_Smed_v6_104483_0_1	NA	NA	NA	NA	NA	NA	NA	NA	NA	NA	NA	NA	NA	NA	NA	NA	NA	NA	NA	NA	NA	NA	NA	NA	NA	NA	NA	NA	NA	NA	NA	NA				RPL21	Gm11703	Rpl21	dd_Smed_v4_104483_0_1
dd_Smed_v6_10449_0_1	-0.0438011	1	-0.134431	0.932993	0.0865667	0.912452	0.0313094	1	0.0369225	1	-0.134816	0.58932	0.0739915	1	0.0794425	0.876151	-0.035819	0.992191	-0.129001	0.632594	0.138707	0.544823	-0.016638	1	0.20981	0.42992	0.0392915	0.976173	-0.0482777	1	0.0476917	0.946827							dd_Smed_v4_10449_0_1
dd_Smed_v6_104490_0_1	Inf	1	NA	NA	NA	NA	NA	NA	NA	NA	#NAME?	1	NA	NA	NA	NA	NA	NA	NA	NA	Inf	1	#NAME?	1	#NAME?	1	#NAME?	1	#NAME?	1	#NAME?	1	Pkinase	Pkinase	JPH1	PLK2		Plk2	dd_Smed_v4_104490_0_1
dd_Smed_v6_1045_0_1	0.0459442	1	-0.134655	0.7977	-0.107173	0.749701	0.214918	0.251328	0.0155724	1	-0.169914	0.297404	-0.0640372	1	0.00516385	1	-0.266299	0.0665836	-0.262246	0.0555096	-0.0833845	0.736609	-0.244637	0.199268	-0.147953	0.665531	-0.0973253	0.68232	-0.292618	0.0366661	-0.299242	0.0320732	EF1_GNE	EF1_GNE	EEF1B2	EEF1B2	Eef1b2	Eef1b2	dd_Smed_v4_1045_0_1
dd_Smed_v6_10450_0_1	-0.411378	0.692112	0.0916456	1	0.136602	1	-0.135835	1	-0.0505784	1	0.337371	0.462961	-0.0565839	1	-0.169112	0.970089	0.0769964	0.993901	0.226283	0.749581	0.063535	1	0.44644	0.493932	0.378868	0.683226	0.35254	0.341415	0.587083	0.150598	0.812284	0.0228701	Erv26	Erv26	APOLD1	TEX261	Plscr2	Tex261	dd_Smed_v4_10450_0_1
dd_Smed_v6_104512_0_1	NA	NA	NA	NA	NA	NA	NA	NA	NA	NA	NA	NA	NA	NA	NA	NA	NA	NA	NA	NA	NA	NA	NA	NA	NA	NA	NA	NA	NA	NA	NA	NA				LRP1		Ldlr	dd_Smed_v4_4966_0_1
dd_Smed_v6_104519_0_1	-0.0173156	1	-0.195922	1	Inf	1	NA	NA	NA	NA	NA	NA	0.243766	1	#NAME?	1	#NAME?	1	#NAME?	1	#NAME?	1	0.0651595	1	-0.253784	1	#NAME?	1	#NAME?	1	#NAME?	1							dd_Smed_v4_32813_0_1
dd_Smed_v6_10452_0_1	1.22155	0.096969	-0.253631	1	-0.00752788	1	0.889576	0.250775	0.520714	0.751096	1.00316	0.136599	0.434269	0.93557	0.472591	0.643316	-1.03952	0.115436	-1.70802	0.00184911	-3.38605	1.07211e-10	-1.04091	0.319334	-0.756489	0.560801	-1.3715	0.0283	-2.40886	7.78494e-06	-3.60444	2.6291e-11	Lectin_C						dd_Smed_v4_10452_0_1
dd_Smed_v6_10453_0_1	-0.0625504	1	-0.231446	0.506037	-0.0602643	0.922813	-0.163214	0.411608	-0.0630377	0.972485	-0.314345	0.0182752	0.104111	0.95312	0.1394	0.573083	0.372611	0.00571102	0.393007	0.00328883	0.421982	0.000670551	-0.0647842	1	0.141687	0.794747	0.271947	0.105264	0.392519	0.00461911	0.170187	0.41266					Parp4		dd_Smed_v4_10453_0_1
dd_Smed_v6_10454_0_1	-0.0985654	1	-0.254266	0.263093	-0.294618	0.0838996	-0.069056	0.804457	-0.261229	0.158323	-0.606167	4.09842e-07	0.100902	0.955664	0.281154	0.0684879	0.364656	0.00512468	0.315186	0.0234248	0.387912	0.00233483	-0.0547979	1	0.0851011	0.945514	0.394166	0.00577966	0.152522	0.45148	-0.11969	0.608098	K-cyclin_vir_C,NAGidase	NAGidase	OGA	OGA		Oga	dd_Smed_v4_10454_0_1
dd_Smed_v6_104542_0_1	Inf	1	-0.110618	1	-2.06994	0.89117	0.240849	1	-1.64461	0.963936	1.76289	0.85813	Inf	0.937447	Inf	0.580518	Inf	1	Inf	0.55019	Inf	1	1.62181	1	0.280782	1	0.0348034	1	0.34887	1	1.75777	0.883533							dd_Smed_v4_104542_0_1
dd_Smed_v6_104545_0_1	0.908602	1	1.3242	1	#NAME?	0.949464	-0.711433	1	0.807326	1	#NAME?	0.832308	-0.23855	1	0.765237	1	0.99955	1	-0.00368598	1	0.888702	1	0.177048	1	#NAME?	1	-0.620485	1	-0.104962	1	#NAME?	0.867364	Ldl_recept_a	Ldl_recept_a		HSPG2		Hspg2	dd_Smed_v4_104545_0_1
dd_Smed_v6_104547_0_1	-2.11436	1	Inf	0.668256	-1.19524	1	0.425963	1	-1.01147	1	-0.845994	1	#NAME?	0.853132	-1.15001	1	-2.32635	0.818654	-1.10906	0.987628	-0.482846	1	3.00914	0.785284	-0.230885	1	0.213977	1	-0.00616385	1	0.785523	1							dd_Smed_v4_104547_0_1
dd_Smed_v6_10456_0_1	0.224416	0.914655	0.501313	0.239138	0.615804	0.0397266	0.390031	0.336515	0.175449	0.888119	0.505	0.0660069	0.160892	1	-0.0935534	1	-0.122506	0.910712	-0.0663425	1	-0.149202	0.789016	0.437788	0.395097	0.297835	0.517028	0.0431091	1	-0.11531	0.89401	0.131382	0.899679	DUF5526	DUF5526		C11orf88		4833427G06Rik	dd_Smed_v4_10456_0_1
dd_Smed_v6_104565_0_1	1.00923	1	0.00311647	1	NA	NA	NA	NA	Inf	1	#NAME?	1	0.0712682	1	#NAME?	1	#NAME?	1	#NAME?	1	-0.0247397	1	-0.93484	1	#NAME?	1	#NAME?	0.973477	-0.813552	1	#NAME?	0.916093	DDE_1	DDE_1		TIGD1		Tigd2	dd_Smed_v4_104565_0_1
dd_Smed_v6_104567_0_1	-0.331689	1	NA	NA	NA	NA	#NAME?	0.953618	#NAME?	1	NA	NA	#NAME?	1	#NAME?	1	1.71805	1	1.14508	1	#NAME?	1	#NAME?	1	#NAME?	1	#NAME?	1	#NAME?	1	#NAME?	1
dd_Smed_v6_104574_0_1	NA	NA	NA	NA	NA	NA	NA	NA	NA	NA	NA	NA	NA	NA	NA	NA	NA	NA	NA	NA	NA	NA	NA	NA	NA	NA	NA	NA	NA	NA	NA	NA	Ribosomal_L34e	Ribosomal_L34e		RPL34		Rpl34	dd_Smed_v4_104574_0_1
dd_Smed_v6_10458_0_1	-0.129076	0.885855	-0.207611	0.45255	-0.292156	0.0744759	-0.0378638	0.975876	0.03015	1	0.0136073	1	0.216299	0.491064	0.378546	0.00752383	0.0661853	0.887702	0.122239	0.614576	0.0207196	1	0.137764	0.837805	0.215466	0.399496	0.157398	0.498904	0.281465	0.0538259	0.163403	0.415554	SNF	SNF	SLC6A5	SLC6A5	Slc6a5	Slc6a5	dd_Smed_v4_10458_0_1
dd_Smed_v6_104582_0_1	Inf	1	-0.801408	1	0.550086	1	-2.13243	0.902819	#NAME?	1	-0.0148291	1	Inf	1	Inf	1	Inf	0.576889	Inf	1	Inf	0.697397	0.601549	1	1.35607	1	0.346879	1	#NAME?	1	1.81615	0.99714	Tubulin	Tubulin		TUBA4A		Tuba4a	dd_Smed_v4_104582_0_1
dd_Smed_v6_10459_1_1	-0.0515278	1	-0.0444495	1	0.0420763	1	-0.0171167	1	-0.0678703	0.955041	-0.220483	0.119656	-0.080072	1	-0.190319	0.347644	0.0965298	0.691725	0.0795385	0.80487	0.0250229	0.98879	-0.0729937	0.986951	-0.0967152	0.874202	0.130941	0.545588	0.0631959	0.877192	-0.143932	0.470117	CDH1_2_SANT_HL1,CHDCT2,Chromo,DUF4208,Helicase_C,Myb_DNA-binding,ResIII,SNF2_N	CDH1_2_SANT_HL1,CHDCT2,Chromo,DUF4208,HDA2-3,Helicase_C,Myb_DNA-binding,ResIII,SLIDE,SNF2_N	CHD1	CHD1	Chd1	Chd1	dd_Smed_v4_10459_1_1
dd_Smed_v6_1046_0_1	-0.0272107	1	-0.0447684	1	0.00820415	1	0.0583088	0.932335	-0.0916099	0.86937	-0.11377	0.542083	-0.131288	0.789428	-0.0910028	0.751484	-0.0849381	0.76717	-0.019512	1	0.118941	0.507242	-0.148846	0.718607	-0.055588	1	0.000581299	1	-0.0839113	0.758573	0.032382	0.984894	ATP-synt_F6,ATP_sub_h	ATP-synt_F6	CEP70	ATP5PF		Atp5j	dd_Smed_v4_1046_0_1
dd_Smed_v6_10460_0_1	0.230791	0.246061	0.412981	0.0082051	0.391151	0.00605032	0.327478	0.0307951	0.310326	0.0476989	0.268531	0.052889	-0.145624	0.771182	-0.201103	0.293654	0.206681	0.166622	0.0661447	0.864327	-0.289465	0.0247195	0.0365663	1	-0.0407437	1	0.303368	0.0359243	0.14568	0.517449	-0.251725	0.0832509	ATS3,PLAT	ATS3,PLAT,SLIDE	LOXHD1	LOXHD1	Loxhd1	Loxhd1	dd_Smed_v4_10460_0_1
dd_Smed_v6_104604_0_1	NA	NA	NA	NA	NA	NA	NA	NA	NA	NA	NA	NA	NA	NA	NA	NA	NA	NA	NA	NA	NA	NA	NA	NA	NA	NA	NA	NA	NA	NA	NA	NA			PNISR	PNISR	Pnisr	Pnisr	dd_Smed_v4_104604_0_1
dd_Smed_v6_104605_0_1	Inf	0.976764	NA	NA	#NAME?	1	1.70859	0.977187	Inf	0.981881	Inf	0.912987	NA	NA	Inf	1	Inf	1	NA	NA	NA	NA	#NAME?	0.933712	#NAME?	0.840597	0.183659	1	-0.613809	1	-1.04923	0.977667				ZBED9	Tbcel	Zbed5	dd_Smed_v4_104605_0_1
dd_Smed_v6_104612_0_1	NA	NA	0.761429	1	-1.98534	0.990474	1.87741	0.7268	1.38528	1	#NAME?	0.60192	Inf	1	Inf	0.724634	Inf	0.884984	Inf	1	Inf	0.671124	Inf	0.944884	Inf	1	Inf	0.250047	Inf	0.831192	NA	NA							dd_Smed_v4_104612_0_1
dd_Smed_v6_10462_0_1	-0.147899	0.927551	0.0310202	1	-0.128516	0.735497	-0.145572	0.638562	0.25798	0.34467	-0.198803	0.333837	-0.178537	0.770687	-0.0722424	0.998606	-0.159952	0.479908	-0.370655	0.0299763	-0.0768938	0.83712	0.000382954	1	-0.0528596	1	-0.157625	0.502551	0.0352238	1	-0.127797	0.649544	Tub	Tub	TULP3	TUB		Tub	dd_Smed_v4_10462_0_1
dd_Smed_v6_104623_0_1	#NAME?	1	NA	NA	Inf	1	NA	NA	NA	NA	NA	NA	#NAME?	1	#NAME?	1	#NAME?	1	#NAME?	1	#NAME?	1	NA	NA	Inf	1	NA	NA	NA	NA	NA	NA	ClpB_D2-small	ClpB_D2-small		CLPX		Clpx	dd_Smed_v4_104623_0_1
dd_Smed_v6_104627_0_1	Inf	1	Inf	1	NA	NA	1.52713	0.991638	1.47495	1	NA	NA	NA	NA	NA	NA	Inf	1	Inf	1	NA	NA	5.9184e-05	1	#NAME?	1	1.42579	0.978061	1.25493	1	#NAME?	1	ArenaCapSnatch,Ldh_2						dd_Smed_v4_104627_0_1
dd_Smed_v6_10464_0_1	0.223578	0.511387	0.0248871	1	0.027996	0.997535	0.183667	0.441471	0.0281796	1	-0.0855812	0.802398	0.0844088	1	0.331759	0.074464	-0.0326886	1	-0.109477	0.753062	-0.0315673	1	-0.114282	0.918386	0.136177	0.71373	-0.0725999	0.941489	-0.304876	0.0831019	-0.340727	0.0516154	Ank,Ank_2,Ank_3,Ank_4,Ank_5,GPCR_chapero_1	Ank,Ank_2,Ank_3,Ank_4,Ank_5,GPCR_chapero_1		ANKRD13C		Ankrd13c	dd_Smed_v4_10464_0_1
dd_Smed_v6_10465_0_2	-0.249789	0.583275	-0.347537	0.244601	-0.10991	0.985331	-0.0980242	0.852074	0.136936	0.916152	0.268884	0.226276	-0.372131	0.182394	-0.344897	0.102745	-0.329763	0.100404	-0.291951	0.184343	-0.798466	8.52467e-07	-0.469878	0.0445767	-0.205017	0.709076	-0.177998	0.513119	0.0947746	0.932694	-0.279793	0.251472	Tetraspanin	Tetraspanin		CD63		Tspan6	dd_Smed_v4_10465_0_2
dd_Smed_v6_104650_0_1	NA	NA	NA	NA	NA	NA	NA	NA	NA	NA	NA	NA	NA	NA	NA	NA	NA	NA	NA	NA	NA	NA	NA	NA	NA	NA	NA	NA	NA	NA	NA	NA		Ribosomal_S26e		RPS26		Rps26	dd_Smed_v4_104650_0_1
dd_Smed_v6_104654_0_1	NA	NA	NA	NA	NA	NA	Inf	1	NA	NA	NA	NA	NA	NA	NA	NA	NA	NA	NA	NA	NA	NA	NA	NA	NA	NA	Inf	1	NA	NA	NA	NA
dd_Smed_v6_10466_0_1	-0.0616995	1	0.0214154	1	-0.0086031	1	-0.0924271	0.967209	0.0807665	0.96851	0.179243	0.541287	0.262657	0.633088	0.169042	0.747463	0.156503	0.750888	0.256174	0.396424	0.510195	0.00571875	0.345772	0.396378	0.222139	0.647804	0.125775	0.766587	0.39864	0.0602322	0.751137	2.49295e-05	TRAM_LAG1_CLN8	TRAM_LAG1_CLN8		TLCD5		Tmem136	dd_Smed_v4_10466_0_1
dd_Smed_v6_10467_0_1	0.190172	0.633803	0.131045	0.928153	0.125974	0.785646	-0.110508	0.730066	-0.401411	0.00693953	-0.837491	1.73125e-13	0.0890687	0.994906	0.329868	0.0211432	0.803328	1.52702e-11	0.915965	3.53921e-15	1.12668	2.88569e-23	0.0299424	1	0.26567	0.145137	0.502649	6.74973e-05	0.324382	0.0141662	0.0990204	0.715737	Cadherin,Cadherin_2,Cadherin_3,Oxidored_q3	Cadherin,Cadherin_2,Cadherin_3,Cu-binding_MopE,DUF4909		PCDH1	Zdbf2	Pcdh1	dd_Smed_v4_10467_0_1
dd_Smed_v6_10468_0_1	-0.155015	0.815729	-0.141651	0.799022	-0.0324389	1	-0.162764	0.516116	-0.251655	0.192403	-0.236717	0.129807	-0.0620182	1	-0.176464	0.473811	0.173014	0.356164	0.135318	0.512957	0.0394915	0.947732	-0.0486539	1	-0.053888	1	0.165265	0.4311	0.0386777	0.99207	-0.0422105	0.946237	Baculo_E66,I-set,Ig_2,Ig_3,Ig_4,Ig_5,Izumo-Ig,V-set,ig	I-set,Ig_2,Ig_3,V-set,ig	RPRD1A	IGSF10		Mylk	dd_Smed_v4_10468_0_1
dd_Smed_v6_10469_0_1	-0.440915	0.00395971	-0.365513	0.0734846	-0.580711	0.000123261	-0.890915	2.0281e-11	-0.321226	0.0844123	-0.404321	0.00395223	-0.203187	0.652068	-0.145806	0.55017	-0.146991	0.551835	-0.251057	0.149678	0.262353	0.0953452	-0.127784	0.94665	-0.285602	0.2316	-0.596991	4.46259e-05	-0.131368	0.651347	0.298947	0.0713767	Noggin	Noggin		NOG		Nog	dd_Smed_v4_10469_0_1
dd_Smed_v6_1047_0_1	0.0305289	1	-0.0930989	1	-0.0219774	1	0.0749106	0.890072	-0.0932463	0.860106	-0.22246	0.104449	0.0206195	1	0.0458097	0.975228	-0.027741	1	0.174582	0.26735	0.227004	0.079596	-0.103008	0.87156	-0.0066965	1	0.0166406	1	0.050807	0.881975	-0.025985	1	Nup35_RRM,Nup35_RRM_2,RRM_1,RRM_3,RRM_7	Nup35_RRM,Nup35_RRM_2,RL,RRM_1,RRM_3,RRM_7	HNRNPA1P57	DAZAP1		Dazap1	dd_Smed_v4_1047_0_1
dd_Smed_v6_10471_0_1	-0.0360056	1	-0.0120082	1	0.0973439	0.927872	0.110092	0.865435	0.298003	0.418033	0.0206292	1	0.0494296	1	-0.0564195	1	0.0369535	1	-0.305615	0.267591	0.0998747	0.834083	0.073427	1	0.07693	0.996864	0.183051	0.671225	0.028394	1	0.156509	0.722347	PP28		ETV3				dd_Smed_v4_10471_0_1
dd_Smed_v6_10472_0_1	0.0497814	1	-0.0313297	1	0.0200699	1	0.0836526	0.860185	0.126842	0.755862	-0.240887	0.104649	-0.0562989	1	-0.0334095	1	-0.0131367	1	0.0110187	1	0.383256	0.0028948	-0.13741	0.771465	-0.0631209	1	0.0207346	1	0.0880797	0.77611	0.0925874	0.755411	ANAPC4_WD40,Dynein_IC2,WD40,WD40_like	ANAPC4_WD40,Dynein_IC2,WD40,WD40_like	DYNC1I2	DYNC1I2	Dync1i2	Dync1i2	dd_Smed_v4_10472_0_1
dd_Smed_v6_10473_0_1	0.241005	0.693607	0.519407	0.127686	0.339951	0.295284	0.218889	0.572966	0.344246	0.273596	1.31149	5.71481e-14	0.0443211	1	0.197083	0.640511	-0.107404	0.858031	0.17447	0.590635	-0.52225	0.00923161	0.322723	0.683236	0.296029	0.51735	-0.129519	0.764799	0.277711	0.308993	0.548236	0.0106539			TRIM52				dd_Smed_v4_10473_0_1
dd_Smed_v6_10474_0_1	-0.0601621	1	0.0392214	1	-0.0568343	0.892049	-0.0379059	0.964808	0.0133043	1	-0.143469	0.430701	0.00941051	1	0.0113052	1	0.0123317	1	-0.158524	0.413325	-0.0710407	0.808857	0.108794	0.905835	0.0146329	1	0.0345878	1	-0.0850576	0.751079	-0.154347	0.416733	Zn_ribbon_17,zinc_ribbon_16	WD40,Zn_ribbon_17,zinc_ribbon_16		WDR59		Wdr59	dd_Smed_v4_10474_0_1
dd_Smed_v6_10476_1_1	-0.227815	1	0.23409	1	-0.0875879	0.999906	0.177678	0.781288	-0.263013	0.864762	-0.0917676	1	-0.255251	0.99422	-0.302956	0.889253	-0.00345951	1	0.0792313	0.987944	-0.383946	0.452515	0.206654	1	-0.162729	1	0.402033	0.360961	0.0440331	1	-0.247898	0.828192							dd_Smed_v4_10476_1_1
dd_Smed_v6_10477_0_1	-0.0399779	1	-0.407053	0.90001	-0.348839	0.660996	-0.109783	1	-0.246621	0.828106	0.151261	0.847844	0.34909	0.825468	0.0564838	1	-0.426427	0.347331	-0.194496	0.836913	-0.650784	0.0653736	-0.0179854	1	-0.252378	0.884854	-0.496233	0.320482	-0.40114	0.386416	-0.459545	0.357475	Y_phosphatase	Y_phosphatase	RAPGEF2	PTPRH		Ptprh	dd_Smed_v4_10477_0_1
dd_Smed_v6_10478_0_1	0.00582267	1	0.0992885	0.997182	0.157932	0.682453	0.0672724	0.926188	-0.188795	0.496669	-0.0618863	0.849674	-0.140687	0.858168	-0.176273	0.543001	0.0514899	0.943212	0.0449359	0.957507	0.000645042	1	-0.0472209	1	-0.024164	1	0.11294	0.741546	-0.149682	0.524774	-0.0670639	0.893834	GatB_N,GatB_Yqey	GatB_N,GatB_Yqey		GATB		Gatb	dd_Smed_v4_10478_0_1
dd_Smed_v6_10479_0_1	-0.247469	0.304477	-0.227059	0.584566	-0.506101	0.000267783	-0.397235	0.00728987	-0.167762	0.638716	0.0215682	1	-0.0421628	1	0.287849	0.0880516	-0.246966	0.155415	-0.313713	0.0327124	-0.191037	0.269915	-0.0217523	1	0.0292177	1	-0.396732	0.00517722	-0.234006	0.194089	0.078001	0.838835	Transglut_core	Transglut_core		KY		Ky	dd_Smed_v4_10479_0_1
dd_Smed_v6_1048_0_1	-0.0132882	1	-0.0505414	1	-0.0108006	1	-0.0235878	1	-0.0752431	0.953481	-0.030509	1	0.0685618	1	0.0611346	0.887433	-0.102827	0.664733	-0.157446	0.335963	-0.123943	0.466197	0.0313086	1	0.0636222	1	-0.113126	0.609615	-0.219401	0.142149	-0.141164	0.47497	MFS_1,Sugar_tr	MFS_1,Sugar_tr	SLC37A2	SLC37A2	Slc37a2	Slc37a2	dd_Smed_v4_1048_0_1
dd_Smed_v6_10480_0_1	0.337131	0.104287	0.606042	9.69241e-05	0.229461	0.288869	0.131011	0.697823	0.407058	0.0198972	0.660543	7.27083e-07	0.203814	0.603582	0.325785	0.124391	0.25448	0.185349	0.332329	0.0521921	0.179257	0.405533	0.472725	0.00765493	0.218114	0.484326	0.0483597	0.981589	0.402255	0.0135699	0.502668	0.000730464	TMEM237	TMEM237		TMEM237		Tmem237	dd_Smed_v4_10480_0_1
dd_Smed_v6_10481_0_1	-0.0576907	1	-0.0404468	1	-0.141659	0.704342	0.0299218	1	0.338454	0.0613155	0.211181	0.203498	-0.00546149	1	-0.0503091	0.945421	-0.263183	0.127422	-0.160986	0.457911	-0.110293	0.642303	0.0117824	1	-0.134277	0.757145	-0.17557	0.477643	0.235158	0.18826	0.158578	0.43528	ANAPC4_WD40,Ge1_WD40,WD40,WD40_like	ANAPC4_WD40,Ge1_WD40,WD40,WD40_like	GNB5	GNB5	Gnb5	Gnb5	dd_Smed_v4_10481_0_1
dd_Smed_v6_10482_0_1	0.0909165	1	0.342251	0.0953759	0.387581	0.0240732	0.103319	0.706127	0.265535	0.29043	0.0960415	0.716685	-0.179727	0.745202	-0.374996	0.0317753	-0.0255663	1	-0.149247	0.577489	-0.0239175	1	0.0716072	0.981158	-0.0783314	1	-0.0131638	1	0.0253714	1	-0.0187925	1	DUF4472,Kinesin,Microtub_bd	DUF4472,HALZ,Kinesin,Microtub_bd				Ccdc78	dd_Smed_v4_10482_0_1
dd_Smed_v6_10483_0_1	0.00457096	1	-0.279395	0.368537	-0.379823	0.0429394	-0.235648	0.330925	0.0531451	1	-0.0481548	0.948716	-0.0579903	1	0.219506	0.41508	0.0788245	0.847579	-0.157318	0.552979	-0.162363	0.496937	-0.341956	0.167453	-0.164888	0.631117	-0.161394	0.603709	-0.108744	0.729252	-0.215089	0.362721	DNA_methylase	DNA_methylase		TRDMT1	Trdmt1	Trdmt1	dd_Smed_v4_10483_0_1
dd_Smed_v6_10484_0_1	0.279116	0.843936	0.207236	0.972552	0.363689	0.370968	0.472099	0.275988	0.375938	0.376723	0.352621	0.305178	-0.352459	0.658935	-0.268865	0.590212	-0.670994	0.0379411	-0.722276	0.0087928	-0.303459	0.415202	-0.424338	0.505157	-0.184292	0.975101	-0.478011	0.181963	-0.625454	0.0493986	-0.229954	0.653305	zf-nanos	zf-HIT,zf-nanos		NANOS1		Nanos1	dd_Smed_v4_10484_0_1
dd_Smed_v6_10485_0_1	-0.0942534	1	-0.195167	0.788589	0.195254	0.573252	0.0276144	0.957791	-0.181768	0.635493	0.593407	0.00017987	0.00474147	1	-0.257277	0.240145	-0.35792	0.0312248	-0.744252	1.48102e-07	-1.51059	6.15046e-29	-0.0961717	1	0.0322308	1	-0.236053	0.392885	-0.831767	1.38774e-08	-0.822934	4.87869e-09	Ion_trans,LSDAT_euk	Ion_trans,LSDAT_euk		TRPM2		Trpm2	dd_Smed_v4_10485_0_1
dd_Smed_v6_10486_0_3	-2.51451	3.26988e-82	-2.1635	5.36885e-58	-2.36978	2.83605e-72	-2.49305	4.37546e-80	-2.08788	5.73e-59	-2.40907	1.50787e-77	0.297565	0.149968	0.1067	0.802635	0.202064	0.282626	0.0620257	0.883001	-0.0675052	0.854682	0.648575	0.000174832	0.251434	0.391055	0.223528	0.374417	0.488664	0.00494464	0.0379395	0.975998			ELOVL4		Edil3		dd_Smed_v4_10486_0_10
dd_Smed_v6_10487_0_2	0.233741	1	0.434374	0.928153	0.433304	0.569384	0.722384	0.205375	-0.170506	1	-0.0340582	1	-0.0618838	1	-0.367795	0.659456	-0.651843	0.19936	-0.144508	0.961192	0.122639	0.945814	0.138749	1	-0.168232	1	-0.1632	0.843928	-0.548755	0.26599	-0.14516	0.887781			RNF130		Rnf130		dd_Smed_v4_2137_0_1
dd_Smed_v6_10489_0_1	0.0309022	1	-0.0912633	1	0.00692789	1	0.0187506	1	-0.0776297	0.994482	-0.603385	7.89606e-06	0.111833	0.957931	0.168785	0.593113	0.396791	0.0119189	0.446253	0.00361087	0.799457	8.14626e-10	-0.0103323	1	0.14481	0.831714	0.384639	0.01832	0.337721	0.042228	0.165169	0.506133	JmjC,JmjN	JmjC,JmjN	KDM4B	KDM4C	Kdm4c	Kdm4a	dd_Smed_v4_10489_0_1
dd_Smed_v6_1049_0_1	-0.277115	0.392588	0.0165584	1	-0.510495	0.00502019	-0.457394	0.0167516	-0.0762546	0.955127	-0.0422548	0.977905	0.0401142	1	0.229973	0.395554	0.224073	0.319834	0.64141	5.5386e-05	0.580509	0.000242738	0.333787	0.274203	-0.00340718	1	0.0437939	0.992798	0.84227	1.29996e-07	0.815369	2.97938e-07					Blmh		dd_Smed_v4_1049_0_1
dd_Smed_v6_10490_0_1	0.112934	1	-0.103277	1	0.398301	0.577895	0.469927	0.420863	0.103372	1	-0.372358	0.527762	0.151929	1	0.104165	0.986688	-0.0074202	1	-0.213303	0.819013	0.408981	0.447054	-0.0642818	1	0.389532	0.588535	0.349573	0.612901	-0.222865	0.812993	-0.0763103	1	RNA_pol_I_A49						dd_Smed_v4_10490_0_1
dd_Smed_v6_10491_0_1	-0.0402174	1	-0.0146079	1	0.264387	0.83846	-0.215188	0.923112	0.432954	0.545003	0.358884	0.45626	0.275537	0.942267	-0.0436957	1	0.315677	0.590931	-0.200223	0.846654	0.184238	0.808149	0.301147	0.934301	0.260909	0.848278	0.140707	0.853154	0.272948	0.674613	0.583339	0.167721					Tln2		dd_Smed_v4_10491_0_1
dd_Smed_v6_10491_1_1	0.0706874	1	0.114734	1	0.175202	0.531446	0.288164	0.263513	0.00699888	1	0.0278228	1	-0.271996	0.48445	-0.400981	0.0396026	-0.480232	0.00729031	-0.342263	0.0815348	-0.169086	0.514305	-0.227949	0.60823	-0.296466	0.458668	-0.262755	0.27837	-0.405951	0.0344577	-0.21195	0.44902	AdoMet_MTase,Methyltransf_32	AdoMet_MTase,Methyltransf_32		TRMT44		Trmt44	dd_Smed_v4_10491_1_1
dd_Smed_v6_10493_0_1	0.13971	0.914486	0.0187504	1	0.156436	0.505009	0.142958	0.4784	0.0350206	1	0.207692	0.204927	0.102381	0.963469	-0.0153508	1	0.130911	0.561105	-0.0579836	0.923728	-0.290931	0.0398236	-0.0185783	1	0.00137614	1	0.13416	0.439287	-0.162673	0.445519	-0.222949	0.2565	ANAPC3,TPR_1,TPR_12,TPR_19,TPR_7				Nphp3		dd_Smed_v4_10493_0_1
dd_Smed_v6_10495_0_1	0.0551756	1	0.246978	0.472181	0.289385	0.24796	0.206506	0.418158	0.427315	0.0131388	0.0573706	0.933658	-0.230501	0.572075	-0.293613	0.186592	-0.0723301	0.882263	0.0141831	1	0.197733	0.309849	-0.0386987	1	-0.0594035	1	0.0790008	0.900684	0.386322	0.0198752	0.199928	0.395587	Cadherin,Cadherin_2,Cadherin_3	Cadherin,Cadherin_3	PCDHA1	PCDH9	Pcdhgb6	Pcdh9	dd_Smed_v4_10495_0_1
dd_Smed_v6_10497_0_1	0.0320849	1	-0.135031	0.854234	-0.079035	0.860556	-0.0919863	0.837623	-0.0320159	1	-0.160953	0.401065	0.202612	0.61301	0.234425	0.209757	0.364201	0.0171093	0.335518	0.0277958	0.579778	5.44952e-06	0.0354967	1	0.123305	0.909109	0.24013	0.216907	0.271417	0.0903235	0.38674	0.012324	GpcrRhopsn4	GpcrRhopsn4,Lung_7-TM_R		GPR180		Gpr180	dd_Smed_v4_10497_0_1
dd_Smed_v6_10498_0_1	0.0825307	1	-0.0619605	1	-0.0458371	1	0.0552315	0.962845	-0.209137	0.422282	-0.401375	0.00391868	-0.071713	1	-0.130289	0.60764	-0.205328	0.254637	-0.123172	0.618566	0.229443	0.151315	-0.216204	0.355443	-0.258656	0.272719	-0.232627	0.178871	-0.41484	0.00400569	-0.254463	0.154576	MoCF_biosynth,MoeA_C,MoeA_N	MoCF_biosynth,MoeA_C,MoeA_N	GPHN	GPHN	Gphn	Gphn	dd_Smed_v4_10498_0_1
dd_Smed_v6_10499_0_1	-0.0884779	1	-0.170293	0.5922	0.0703693	0.989372	0.0547899	0.997508	-0.132135	0.762057	-0.162355	0.349499	-0.0841212	0.991694	-0.309525	0.0391043	-0.229072	0.150093	-0.241905	0.0902732	-0.292076	0.0199242	-0.165936	0.545511	-0.150677	0.602834	-0.0858048	0.730956	-0.285562	0.0558564	-0.365954	0.00597755	Furin-like,GF_recep_IV,Pkinase,Pkinase_Tyr,Recep_L_domain	ABC1,Furin-like,GF_recep_IV,Pkinase,Pkinase_Tyr,Recep_L_domain	SLK	ERBB4	Frk	Egfr	dd_Smed_v4_10499_0_1
dd_Smed_v6_105_0_1	-0.101311	0.955921	-0.158885	0.726811	-0.0609519	0.922813	-0.146015	0.370161	-0.201001	0.26393	-0.0577971	0.842866	-0.107663	0.865674	-0.0796891	0.795475	-0.170874	0.290025	-0.0561665	0.880784	-0.189513	0.175733	-0.165237	0.579459	-0.03933	1	-0.215578	0.112109	-0.155857	0.332993	-0.145999	0.449423	Ribosomal_L36e	Ribosomal_L36e		RPL36		Rpl36	dd_Smed_v4_105_0_1
dd_Smed_v6_1050_0_1	-0.0042657	1	-0.0773715	1	-0.0794843	0.868501	-0.12829	0.535892	-0.0778693	0.913233	0.0629197	0.820621	-0.000564286	1	0.0774573	0.854611	0.0280886	0.98827	0.0333477	0.989773	-0.151014	0.329293	-0.0736701	0.951001	0.00223871	1	-0.0959362	0.705105	-0.0402558	0.951396	-0.0838287	0.766809	Arf,Ras,Roc	Arf,Ras,Roc	RAC1	RAC2	Rac1	Rac1	dd_Smed_v4_1050_0_1
dd_Smed_v6_10500_0_1	-0.0838946	1	-0.112033	1	-0.179358	0.564627	-0.43224	0.0346591	-0.477249	0.0184439	-0.312453	0.123763	-0.156924	0.925813	-0.0168697	1	0.488963	0.00426602	0.401643	0.0281652	-0.00410437	1	-0.185063	0.97905	-0.112333	0.958516	0.140617	0.610547	0.00828862	1	-0.232663	0.428607	SH3_15	SH3_15		MIB1	Zc3h7a	Mib1	dd_Smed_v4_10500_0_1
dd_Smed_v6_10501_0_1	0.428101	0.308656	0.654837	0.0325918	0.210939	0.624812	0.353779	0.249386	0.17775	0.816751	0.97449	1.80768e-06	-0.0156332	1	0.1922	0.892644	-0.00559089	1	0.115264	0.862379	-0.188228	0.672541	0.211102	0.861714	-0.0249627	1	-0.0799131	1	-0.135087	0.933372	0.358161	0.159551	UPF0728	UPF0728	RALGPS2	C10orf53	Vmn1r11	1700024G13Rik	dd_Smed_v4_10501_0_1
dd_Smed_v6_10502_0_1	-0.192327	1	-0.734877	0.995875	0.625669	0.699541	-0.0958176	1	-0.0748083	1	0.678981	0.383667	0.472498	0.969018	-0.394737	0.8792	0.467072	0.679804	0.355604	0.793203	0.0224752	1	-0.0700511	1	0.423259	0.94978	0.563581	0.626486	0.473123	0.78336	0.893784	0.261189							dd_Smed_v4_10502_0_1
dd_Smed_v6_10504_0_1	-0.0373443	1	0.0386692	1	0.0184625	1	-0.091626	0.778838	-0.165466	0.554865	-0.175291	0.251345	0.27989	0.144209	0.167284	0.403142	0.3201	0.0147779	0.193642	0.235939	0.114079	0.547765	0.355904	0.0220644	0.223091	0.241804	0.265818	0.0660109	0.0655202	0.819686	-0.0238678	0.999335							dd_Smed_v4_10504_0_1
dd_Smed_v6_10506_0_1	-0.115185	1	-0.00661998	1	-0.031905	1	0.0333612	0.994996	-0.0153374	1	-0.326858	0.0466444	-0.0194784	1	-0.00168745	1	0.0747979	0.881093	0.0946504	0.775389	0.352552	0.0216935	0.0890863	1	0.0815922	0.941747	0.223344	0.307465	0.194498	0.363979	0.140879	0.620681	PP2C,PP2C_2	PP2C,PP2C_2	PPM1D	PPM1D	Map7	Ppm1d	dd_Smed_v4_10506_0_1
dd_Smed_v6_10507_0_1	1.17007	0.000296261	1.18682	0.0016174	1.37763	2.83418e-05	1.24875	0.000204432	1.22555	0.000191299	1.02661	0.00114089	-0.129222	1	-0.372163	0.638109	-0.310563	0.601226	-0.477457	0.287971	-0.143075	0.900774	-0.112465	0.963426	-0.164597	1	-0.231883	0.688114	-0.421979	0.326822	-0.286536	0.599862				C1GALT1		C1galt1	dd_Smed_v4_10507_0_1
dd_Smed_v6_10508_0_1	-0.133673	0.966847	0.0317978	1	-0.112548	0.81579	0.0934804	0.898258	-0.143899	0.828106	-0.374765	0.0173133	-0.187631	0.701105	-0.0227592	1	-0.193961	0.396908	-0.156143	0.521109	0.248231	0.14627	-0.0221603	1	-0.00163386	1	0.0331928	1	-0.166369	0.541207	0.00713858	1	Methyltransf_28	Methyltransf_28		NDUFAF7	Dtx3l	Ndufaf7	dd_Smed_v4_10508_0_1
dd_Smed_v6_10509_0_1	0.879503	7.96988e-09	1.0386	4.96763e-11	0.854905	4.04226e-08	0.456324	0.016571	0.967983	3.5e-10	1.09075	4.59435e-14	-0.0360305	1	-0.182044	0.555497	-0.0924834	0.820235	-0.214544	0.358368	-0.251464	0.192018	0.123071	0.95874	-0.206642	0.624285	-0.515662	0.00182087	-0.126065	0.624028	-0.0402132	0.985846							dd_Smed_v4_10509_0_1
dd_Smed_v6_1051_0_1	-0.0819589	1	-0.0244438	1	0.00451554	1	-0.262313	0.0958618	0.00565049	1	0.174715	0.301838	-0.0145627	1	0.0205878	1	0.0924095	0.709577	0.124105	0.561646	-0.0112748	1	0.0429524	0.966467	0.107062	0.861524	-0.0879444	0.773836	0.211714	0.171419	0.245399	0.103695	EnY2	EnY2		ENY2	Spry2	Eny2	dd_Smed_v4_1051_0_1
dd_Smed_v6_10510_0_1	0.0657187	1	0.0394463	1	0.0278049	1	0.285222	0.0991142	0.0259901	1	0.0718334	0.865109	0.000807621	1	0.232253	0.212967	0.158854	0.466966	0.206015	0.253987	0.0187847	1	-0.0254648	1	0.19434	0.45599	0.378357	0.00918639	0.166287	0.401052	0.0248993	1	SH3_1,SH3_2,SH3_9	SH3_1,SH3_2,SH3_3,SH3_9		FNBP1L		Fnbp1l	dd_Smed_v4_10510_0_1
dd_Smed_v6_10511_0_1	-0.114835	1	-0.0376435	1	-0.119833	0.77233	-0.339201	0.075017	0.0800285	0.940804	0.056215	0.875363	0.439353	0.0121613	0.270185	0.194523	0.302519	0.0779138	0.239623	0.192834	0.226745	0.196602	0.516545	0.00338962	0.265187	0.370572	0.0781528	0.884681	0.434486	0.00427793	0.397795	0.012324				FAF2		Faf2	dd_Smed_v4_10511_0_1
dd_Smed_v6_10512_1_6	0.190322	1	0.059666	1	0.452783	0.881889	1.05209	0.316776	0.621522	0.869367	0.0268184	1	0.305199	1	-0.0682425	1	-0.219732	1	0.21468	0.963159	0.709496	0.49253	0.174543	1	0.194218	1	0.642034	0.621021	0.64588	0.672228	0.545992	0.781154	DUF2489,ubiquitin	ubiquitin	ZBED6	UBC		Ubc	dd_Smed_v4_10512_1_6
dd_Smed_v6_10513_0_1	-0.0162717	1	0.03508	1	-0.231517	0.559414	-0.0641564	1	0.0190508	1	0.0067965	1	0.200971	0.91677	0.540043	0.0214683	0.302218	0.318296	0.313362	0.253157	0.231125	0.496314	0.252323	0.664957	0.324798	0.437893	0.254333	0.362762	0.348685	0.183825	0.254193	0.427824	Methyltransf_11,Methyltransf_12,Methyltransf_23,Methyltransf_25,Methyltransf_31	Methyltransf_11,Methyltransf_12,Methyltransf_23,Methyltransf_25,Methyltransf_31	RIMS1	EEF1AKMT4		Eef1akmt4	dd_Smed_v4_10513_0_1
dd_Smed_v6_10514_0_1	-0.0128482	1	0.0308841	1	-0.0800868	0.974699	0.0140508	1	-0.147808	0.823424	-0.339582	0.0542713	-0.193344	0.793718	0.221569	0.385123	0.421542	0.0163791	0.237631	0.302138	0.543534	0.000399282	-0.149611	0.905134	0.15433	0.761283	0.448441	0.0136126	0.102671	0.778852	0.2168	0.353001			VCL		Mark3		dd_Smed_v4_10514_0_1
dd_Smed_v6_10515_0_1	0.306612	0.110326	0.408145	0.0411061	0.543627	0.00103016	0.453225	0.00470721	0.367726	0.0510365	0.0416167	0.940698	-0.119858	0.960778	-0.289215	0.223243	-0.299814	0.0811755	-0.226224	0.26291	-0.109882	0.664842	-0.0183253	1	-0.0522012	1	-0.153201	0.518976	-0.16511	0.384714	-0.374878	0.0148321	GAS,Kinase-like,Pkinase,Pkinase_Tyr,TMF_TATA_bd,cNMP_binding	GAS,Kinase-like,Pkinase,Pkinase_Tyr,cNMP_binding	PRKG1	PRKG1	Prkg1	Prkg1	dd_Smed_v4_10515_0_1
dd_Smed_v6_10516_0_1	0.602457	9.19961e-05	0.761201	3.60674e-06	0.637511	5.26762e-05	-0.133729	0.659933	0.53061	0.00147782	1.0445	1.22908e-14	-0.313804	0.324501	-0.343294	0.0684879	0.0104716	1	-0.235902	0.264432	-0.431231	0.006145	-0.15506	0.73637	-0.30824	0.16372	-0.725714	4.06621e-07	-0.30775	0.0773006	0.0108102	1							dd_Smed_v4_10516_0_1
dd_Smed_v6_10517_0_1	-0.390741	0.0152345	-0.256179	0.318619	0.106919	0.822125	-0.359985	0.0373526	-0.109791	0.804522	-0.20827	0.228236	-0.150084	0.817834	-0.697609	8.36837e-08	-0.281351	0.0717474	-0.249522	0.135939	-0.101813	0.693178	-0.0155219	1	-0.199949	0.469249	-0.250595	0.173916	0.0314286	1	0.0806579	0.825286							dd_Smed_v4_10517_0_1
dd_Smed_v6_10518_0_1	-0.0295345	1	0.0673003	1	0.210974	0.419421	0.285253	0.169569	0.0405854	1	-0.121527	0.586074	-0.0297481	1	-0.230804	0.253476	-0.539887	0.000115806	-0.216188	0.227557	-0.0209871	1	0.0670867	1	0.00970444	1	-0.2251	0.217346	-0.146068	0.482487	-0.11298	0.690255	AAA,AAA_14,AAA_15,AAA_16,AAA_18,AAA_21,AAA_22,AAA_23,AAA_24,AAA_28,AAA_29,AAA_30,AAA_33,AAA_7,AAA_PrkA,ABC_tran,ATPase_2,Guanylate_kin,KTI12,MMR_HSR1,NTPase_1,RNA_helicase,Rad17,Roc,RsgA_GTPase,T2SSE,Thymidylate_kin	AAA,AAA_14,AAA_16,AAA_17,AAA_18,AAA_21,AAA_22,AAA_23,AAA_24,AAA_28,AAA_29,AAA_33,AAA_7,ABC_tran,ATPase_2,Cytidylate_kin,Guanylate_kin,KTI12,MMR_HSR1,NACHT,NTPase_1,PRK,RNA_helicase,Rad17,Roc,RsgA_GTPase,Thymidylate_kin,cobW		GUK1		Guk1	dd_Smed_v4_10518_0_1
dd_Smed_v6_10519_0_1	0.359436	0.804023	0.140155	1	0.374926	0.566762	0.430241	0.393606	-0.16727	0.978109	0.160792	0.866513	0.183573	1	0.13433	0.95523	-0.115553	0.997406	0.403285	0.346008	0.348315	0.38691	-0.0357081	1	0.149819	0.978031	-0.0447479	1	-0.123421	0.984129	0.149671	0.862596	Fe-S_biosyn	Fe-S_biosyn		ISCA2		Isca2	dd_Smed_v4_10519_0_1
dd_Smed_v6_1052_0_1	0.160974	0.887802	0.137879	0.848732	-0.0353104	1	-0.0829814	0.873894	0.334895	0.14475	0.730716	8.74667e-07	-0.14593	0.888291	-0.0828386	0.859992	-0.0766169	0.880327	-0.274343	0.155989	-0.287759	0.109924	-0.169025	0.880254	-0.279123	0.263783	-0.320572	0.0981316	-0.100422	0.738881	0.281983	0.181011	Peptidase_M18,Peptidase_M42	Peptidase_M18,Peptidase_M42		DNPEP	Dnpep	Dnpep	dd_Smed_v4_1052_0_1
dd_Smed_v6_10520_0_1	0.247753	1	0.356336	1	0.526294	0.610077	0.111277	0.974243	0.37045	0.860106	0.422945	0.486973	-0.0802956	1	0.129533	0.976018	-0.239839	0.799422	-0.0622924	1	0.108123	0.979447	0.0282873	1	0.408073	0.756163	-0.376315	0.699503	0.0604041	1	0.283315	0.735098		Sad1_UNC,Surp	TMEM106B	SUN2		Sun2	dd_Smed_v4_10520_0_1
dd_Smed_v6_10521_0_1	-0.146183	0.837715	0.0854952	1	-0.136618	0.620256	-0.230025	0.240734	0.0315396	1	-0.0438138	0.950498	-0.00702401	1	-0.0146716	1	0.0618182	0.884103	0.21057	0.217043	0.353476	0.00668129	0.224654	0.479465	-0.00510624	1	-0.0220232	1	0.388293	0.00495078	0.455845	0.000663129	p450				St7l		dd_Smed_v4_10521_0_1
dd_Smed_v6_10522_0_1	0.0089408	1	-0.062438	1	0.0230315	1	0.28957	0.0971327	0.18281	0.501102	-0.0589403	0.87251	0.00240502	1	-0.139841	0.595785	-0.427946	0.00150179	-0.290326	0.052684	0.0756625	0.804536	-0.0689738	0.870364	-0.12575	0.767196	-0.147317	0.487372	-0.116457	0.594053	0.00778142	1	ASC	ASC		SCNN1A		Scnn1a	dd_Smed_v4_10522_0_1
dd_Smed_v6_10523_0_1	0.299112	0.742033	0.0749496	1	0.491005	0.134537	0.43448	0.19331	0.132779	0.942018	-0.032318	1	0.124686	1	-0.0715078	1	0.109678	0.890852	-0.180384	0.75292	-0.0594467	0.97822	-0.099476	1	0.120385	0.942407	0.245046	0.556736	-0.346717	0.34662	-0.390877	0.240665	GRIP,HALZ	GRIP,Sec2p		GOLGA1	Slc35f4	Golga1	dd_Smed_v4_10523_0_1
dd_Smed_v6_10524_0_1	-0.0845675	1	-0.640589	0.383113	-0.197555	0.96479	0.052061	1	-0.506214	0.425379	-0.303064	0.586111	0.0281488	1	0.537386	0.182387	0.27804	0.630205	0.152318	0.873789	0.205351	0.776905	-0.527873	0.53589	0.424399	0.415184	0.414669	0.37014	-0.269328	0.735795	-0.0131453	1	Y_phosphatase	Y_phosphatase	OR11A1	PTPRN		Ptpn13	dd_Smed_v4_10524_0_1
dd_Smed_v6_10525_0_1	0.052987	1	-0.0859605	1	-0.271757	0.278819	-0.353242	0.0547834	-0.0853327	0.978489	-0.216444	0.256143	0.498402	0.00710378	0.612861	0.00013502	0.853918	9.83052e-10	0.758056	8.82931e-08	0.895248	3.13703e-11	0.359454	0.107725	0.288117	0.268876	0.447689	0.00637815	0.619736	1.74501e-05	0.625818	1.8312e-05			AGL				dd_Smed_v4_10525_0_1
dd_Smed_v6_10526_0_1	0.0861824	1	-0.154689	0.76467	0.0420751	0.968803	0.148643	0.582563	0.118268	0.793987	0.256533	0.138994	0.184823	0.678842	0.371908	0.0217753	0.306679	0.058447	0.114058	0.698412	-0.0990851	0.730583	-0.0560493	0.972061	0.327801	0.0611611	0.36914	0.0208077	0.146144	0.527563	0.0712654	0.908531	DUF4600,zf-CCCH,zf_CCCH_5	zf-CCCH,zf_CCCH_5	UNK	UNK	Unkl	Unk	dd_Smed_v4_10526_0_1
dd_Smed_v6_10527_0_1	-0.361227	0.162553	-0.422209	0.0835937	-0.147921	0.874532	-0.336502	0.199371	0.224963	0.595431	0.43749	0.0240816	0.0488877	1	-0.289032	0.214205	-0.568998	0.00200919	-0.488547	0.00777643	-0.841535	3.33041e-07	-0.0120946	1	-0.0757261	1	-0.544273	0.00722701	0.0976418	0.863821	-0.0428184	1			AC016180.2				dd_Smed_v4_10527_0_1
dd_Smed_v6_10529_0_1	0.444335	0.0288773	0.191544	0.842629	0.043221	1	0.169364	0.48817	0.338429	0.197958	0.434887	0.0131239	0.377222	0.108807	0.420083	0.0195194	0.0882686	0.884103	-0.158393	0.625944	-0.108835	0.804857	0.124431	0.87069	0.0189689	1	-0.186703	0.624282	-0.264299	0.199722	-0.118283	0.785794	ELO	ELO	C2orf78	ELOVL4		Elovl4	dd_Smed_v4_10529_0_1
dd_Smed_v6_1053_0_1	-0.199587	0.350762	-0.121692	0.932993	-0.222074	0.149907	-0.321094	0.0207586	-0.130093	0.698348	0.0168174	1	-0.0412576	1	0.100794	0.726949	-0.00313453	1	-0.107829	0.56212	-0.263961	0.0322164	0.0366375	1	0.0783065	0.992612	-0.124642	0.609102	-0.0383351	0.973292	-0.0475566	0.945672	Metallophos,Metallophos_2,Metallophos_C,PhoD,Pur_ac_phosph_N	Metallophos,Metallophos_2,Metallophos_C,PhoD,Pur_ac_phosph_N		ACP7	Acp7	Acp7	dd_Smed_v4_1053_0_1
dd_Smed_v6_10530_0_1	0.0318604	1	0.0151944	1	0.212542	0.317542	0.120098	0.72069	0.0243305	1	-0.0984364	0.662288	0.47709	0.0014694	0.206642	0.280698	0.0904635	0.781705	0.149567	0.488081	0.307988	0.0286806	0.460424	0.00430666	0.387324	0.0103084	0.178701	0.452256	0.142038	0.539207	0.177692	0.418956	PAS_11,PAS_3		SPDYE5				dd_Smed_v4_10530_0_1
dd_Smed_v6_10531_0_1	0.27744	0.997025	0.088488	1	0.158677	0.996989	-0.0390395	1	-0.686262	0.141941	-0.176833	0.813069	0.339972	0.858873	0.340112	0.665527	0.582166	0.179271	0.716531	0.060333	0.664806	0.0836854	0.15102	1	0.221349	0.974319	0.265687	0.665277	-0.247171	0.74525	0.210533	0.847132	NEMP	NEMP		NEMP1		Nemp1	dd_Smed_v4_10531_0_1
dd_Smed_v6_10532_0_1	0.168948	0.585501	0.24035	0.371458	0.246075	0.155667	0.422218	0.00195891	0.199937	0.343672	-0.110581	0.608237	-0.0949074	0.953274	-0.0871772	0.869179	-0.0572181	0.888439	-0.112175	0.626301	0.0851185	0.742759	-0.0235051	1	-0.0100499	1	0.196052	0.320216	-0.0811853	0.745852	-0.19441	0.227964	I-set,Ig_2,Ig_3,Ig_6,LRR_1,LRR_4,LRR_8,Receptor_2B4,V-set,ig	I-set,Ig_2,Ig_3,Ig_6,Izumo-Ig,LRR_1,LRR_4,LRR_5,LRR_6,LRR_8,LRR_9,Receptor_2B4,V-set,V-set_CD47,ig	MAML2	LRIG3	Maml2	Lrig1	dd_Smed_v4_10532_0_1
dd_Smed_v6_10533_0_1	0.342393	0.996407	-0.227389	1	0.0734915	1	-0.181494	0.927121	-0.256533	0.915124	0.579228	0.212763	0.43229	0.854146	0.0304131	1	0.102858	0.986659	0.211438	0.86034	0.0157366	1	-0.137492	1	-0.238488	1	-0.421028	0.62305	-0.387487	0.624529	0.252572	0.752835	EamA,TMEM234	EamA,TMEM234	SLC25A36	TMEM234	Dnajc11	Tmem234	dd_Smed_v4_10533_0_1
dd_Smed_v6_10534_0_1	-0.115485	0.997372	0.160679	0.907341	-0.163835	0.563087	-0.229747	0.345683	0.0535754	1	-0.0771431	0.830574	-0.138773	0.914819	0.0251244	1	0.148916	0.49494	0.158856	0.501473	0.323488	0.0316272	0.137391	0.849146	-0.0232251	1	0.0346545	0.94731	0.327917	0.0458614	0.361831	0.0247931	DUF4195,zf-C2H2,zf-C2H2_4,zf-H2C2_2,zinc_ribbon_9	CpXC,DUF4764,HypA,Zn-ribbon_8,zf-AN1,zf-C2H2,zf-C2H2_11,zf-C2H2_4,zf-C2HE,zf-H2C2_2,zinc-ribbons_6,zinc_ribbon_9	ZNF271P	ZNF782	Zfp956	Gm5141	dd_Smed_v4_10534_0_1
dd_Smed_v6_10535_0_1	-0.318365	0.681481	-0.307912	0.825594	-0.23942	0.741207	-0.232036	0.640037	-0.155278	0.901898	-0.359854	0.247835	-0.0830283	1	-0.13672	0.900219	-0.37895	0.295872	0.0260395	1	-0.0778669	0.95776	-0.0725754	1	-0.0577754	1	-0.292621	0.530166	0.189126	0.728307	-0.119356	0.897456	Ank_2,Ank_3,Ank_4,Ank_5	Ank,Ank_2,Ank_3,Ank_4,Ank_5		ANKS1B		Anks1b	dd_Smed_v4_10535_0_1
dd_Smed_v6_10536_0_1	-0.386262	0.26453	-0.555416	0.00866788	-0.084266	0.999231	-0.136632	0.835095	-0.205713	0.712883	-0.498712	0.0177395	0.0871968	1	-0.160265	0.832261	-0.0364256	1	-0.266162	0.367247	0.12414	0.77052	-0.0819568	0.882432	0.141732	0.903058	0.213204	0.569375	-0.0856126	0.895045	0.0116903	1				TRAF4		Traf4	dd_Smed_v4_10536_0_1
dd_Smed_v6_10539_0_1	0.0379781	1	-0.0242968	1	0.160934	0.761548	0.450508	0.0661283	-0.167179	0.838086	-0.098771	0.865979	0.164287	0.967768	0.197672	0.671541	0.0833433	0.910886	0.293624	0.299404	0.703051	0.000235622	0.102012	0.895567	0.320628	0.314389	0.495873	0.0180873	0.0884673	0.902307	0.566302	0.00672276	TSC22,U-box,zf-C3HC4_2,zf-C3HC4_3,zf-C3HC4_4,zf-RING_2,zf-TRAF	zf-C3HC4,zf-C3HC4_2,zf-C3HC4_3,zf-C3HC4_4,zf-RING_2,zf-TRAF		TRAF4	Dcbld2	Traf6	dd_Smed_v4_10539_0_1
dd_Smed_v6_1054_0_1	-0.673504	5.09379e-10	-0.572684	3.15494e-06	-0.735268	8.49936e-12	-0.560113	2.93852e-07	-0.334834	0.0105973	-0.588494	2.202e-08	0.0575359	1	0.638013	1.33621e-08	1.08638	8.47593e-27	1.23426	2.0302e-34	0.946819	7.8747e-21	0.158356	0.455807	0.576249	1.55361e-06	1.19977	5.76111e-31	1.57293	1.54072e-53	1.03183	9.14899e-23	Adeno_E3_CR1,I-set,Ig_2,Ig_3,Ig_4,Ig_5,Ig_6,Izumo-Ig,Ldl_recept_a,V-set,ig	Adeno_E3_CR1,I-set,Ig_2,Ig_3,Ig_4,Ig_5,Ig_6,Izumo-Ig,Ldl_recept_a,Nup35_RRM_2,V-set,ig		HSPG2	Lrp1b	Hspg2	dd_Smed_v4_1054_0_1
dd_Smed_v6_10540_0_1	0.0592782	1	0.0601816	1	0.162809	0.66587	-0.0799255	0.849857	0.154564	0.624596	0.342339	0.00562727	-0.0311384	1	-0.125891	0.650158	0.244809	0.103561	0.166788	0.37204	-0.0119409	1	-0.030235	1	-0.0223602	1	0.105605	0.67245	0.262073	0.0965685	0.27112	0.055864	ANAPC4_WD40,Cytochrom_D1,Ge1_WD40,HELP,Nucleoporin_N,PSII_BNR,RCC1_2,WD40,WD40_like,eIF2A	ANAPC4_WD40,Coatomer_WDAD,Cytochrom_D1,Ge1_WD40,HELP,Nucleoporin_N,Nup160,PSII_BNR,RCC1_2,WD40,WD40_like,eIF2A	EML5	EML6	Eml6	Eml6	dd_Smed_v4_10540_0_1
dd_Smed_v6_10541_0_1	-0.0100648	1	-0.143872	1	0.0473628	1	-0.158377	0.663878	-0.213119	0.694298	-0.294155	0.243188	0.00984586	1	0.0609416	0.984496	0.463711	0.0473534	0.370174	0.128918	0.475905	0.0233994	-0.123962	1	0.118369	0.924804	0.315398	0.361654	0.16712	0.659888	0.191814	0.590672	zf-CDGSH	zf-CDGSH		CISD3		Cisd3	dd_Smed_v4_10541_0_1
dd_Smed_v6_10542_0_1	-0.00692119	1	-0.101426	1	0.00524728	1	0.194326	0.472499	0.0137309	1	-0.400538	0.0105933	-0.288853	0.339228	-0.444588	0.0104963	-0.312996	0.0919584	-0.257065	0.198763	0.141605	0.538766	-0.383358	0.0711166	-0.432419	0.0300748	-0.111749	0.762065	-0.236412	0.256128	-0.252011	0.215239	IMD	IMD,RGS_DHEX		MTSS1		Mtss1	dd_Smed_v4_10542_0_1
dd_Smed_v6_10543_0_1	0.477285	0.0573084	0.561175	0.01303	0.28209	0.440129	-0.0895765	0.896493	0.654152	0.0026296	0.84982	3.01617e-06	0.121211	1	0.0381364	1	-0.114789	0.804883	-0.134664	0.774721	-0.265653	0.312824	0.2051	0.693501	-0.157059	0.813858	-0.68165	0.000434863	0.0422021	1	0.106882	0.820812	SPATA6	SPATA6		SPATA6L		Spata6	dd_Smed_v4_10543_0_1
dd_Smed_v6_10544_0_1	0.49478	0.000146725	0.587186	1.34324e-05	0.403404	0.00861588	0.318852	0.0423273	0.566514	9.74e-06	0.561731	3.6495e-06	0.0267618	1	0.00201432	1	0.0995863	0.720762	0.0247645	1	-0.235222	0.110392	0.119168	0.889877	-0.0893616	0.891336	-0.0763416	0.807921	0.0964985	0.771535	-0.16827	0.353588	IQ	IQ	IQCH	IQCH	Iqch	Iqch	dd_Smed_v4_10544_0_1
dd_Smed_v6_10545_0_1	0.496398	0.949268	-0.0345369	1	-0.170276	1	0.0359114	1	-1.10139	0.289629	-0.892973	0.109212	-0.439514	0.990664	-0.292324	0.972145	0.505471	0.607392	0.0268788	1	1.0739	0.0464376	-0.970449	0.621125	-0.958998	0.323383	0.0449844	1	-1.57091	0.0181494	-0.315468	0.834889			IGHG3				dd_Smed_v4_10545_0_1
dd_Smed_v6_10546_0_1	0.0855462	1	-0.020366	1	-0.15896	0.581683	0.120846	0.789321	0.156103	0.675323	0.0270071	0.988289	0.0524616	1	0.183909	0.508403	-0.132429	0.584338	-0.162721	0.488143	0.11868	0.661451	-0.0534507	1	-0.0605974	0.992612	-0.0971291	0.757036	-0.0921646	0.849628	0.0601408	0.875739	Exo_endo_phos	Exo_endo_phos		SMPD2		Smpd2	dd_Smed_v4_10546_0_1
dd_Smed_v6_10547_0_1	0.0766382	1	-0.00430639	1	-0.10345	0.835423	-0.0334494	1	0.0577478	1	0.0162489	1	0.243729	0.410008	0.573582	7.89221e-05	0.472844	0.000966182	0.354925	0.017986	0.426394	0.00218941	0.162785	0.788617	0.393494	0.0397254	0.362756	0.0188862	0.336035	0.0342134	0.366004	0.0222122	AAA_24,Arf,GTP_EFTU,Gtr1_RagA,MMR_HSR1,Ras,Roc,RsgA_GTPase,SRPRB,TniB	AAA_24,ATP_bind_1,Arf,GTP_EFTU,Gtr1_RagA,MMR_HSR1,Ras,Roc,RsgA_GTPase,SRPRB,TniB	RAB18	RAB18		Rab18	dd_Smed_v4_10547_0_1
dd_Smed_v6_10548_0_1	-0.236616	1	-0.170497	1	-0.0465304	1	0.0882335	1	-0.359597	0.831197	0.027707	1	0.0630638	1	-0.0907689	1	-0.217405	0.855366	-0.0641889	1	-0.43265	0.420714	0.129183	1	0.0993169	1	0.107445	0.975834	-0.18717	0.916407	-0.168327	0.986893			WAC				dd_Smed_v4_10548_0_1
dd_Smed_v6_1055_0_1	0.154155	0.833026	0.233368	0.41738	-0.0409042	1	0.0229616	0.96901	-0.0743929	0.929365	0.0621197	0.877363	-0.0629006	1	0.119832	0.755019	0.163772	0.462972	0.109749	0.682752	0.360463	0.00711831	0.0163116	1	-0.0752274	1	0.0325783	0.952993	-0.118799	0.632388	0.268427	0.0941265			MCM6		Crppa		dd_Smed_v4_1055_0_1
dd_Smed_v6_10551_0_1	0.158078	0.951659	0.427943	0.0454036	0.21941	0.399719	-0.0567889	1	0.483505	0.015551	0.510936	0.0019386	0.303417	0.348226	0.253742	0.439006	0.260703	0.243674	0.193023	0.456788	-0.171254	0.500036	0.573282	0.00276459	0.315075	0.228157	0.0458362	0.94651	0.51845	0.00324661	0.181604	0.468553					Grid2		dd_Smed_v4_10551_0_1
dd_Smed_v6_10552_0_1	0.340589	1	0.572729	1	0.275691	1	-0.15221	1	-1.05893	0.908132	1.08382	0.682479	-0.517699	1	0.729444	0.999497	1.82877	0.429467	1.47681	0.595792	0.58104	1	-0.285559	1	0.664546	1	1.33597	0.592889	0.0772954	1	1.32427	0.591474							dd_Smed_v4_10552_0_1
dd_Smed_v6_10553_0_2	-0.379512	0.233131	-0.013996	1	-0.20909	0.6649	-0.427701	0.102924	-0.0940654	0.951266	0.0732622	0.873598	-0.265642	0.616774	-0.214107	0.529346	-0.285922	0.267045	-0.015103	1	-0.477876	0.0153041	0.0998742	0.928651	-0.0436858	1	-0.334111	0.209208	0.270343	0.384887	-0.0251021	1			UFL1				dd_Smed_v4_10553_0_10
dd_Smed_v6_10554_0_1	-0.263032	1	-0.133633	1	0.748818	0.587072	0.800156	0.40866	0.338301	1	0.540005	0.676471	-0.239683	1	-0.944369	0.356442	-1.05657	0.229804	-1.43498	0.0650283	-0.896065	0.284619	-0.110284	0.920457	0.0674817	1	0.00661449	1	-0.833642	0.469643	-0.093028	1	LRR_4,LRR_6,LRR_8,LRR_9	LRR_4,LRR_6,LRR_8		LRRC23	Foxp2	Lrrc23	dd_Smed_v4_10554_0_1
dd_Smed_v6_10555_0_1	0.344929	0.0733774	0.175509	0.752877	0.209485	0.327023	0.213509	0.356329	0.280458	0.208288	0.269699	0.115953	-0.0228846	1	0.154909	0.667286	0.46844	0.00097504	0.139988	0.56072	0.0435259	0.960291	-0.192305	0.648159	0.0194653	1	0.33702	0.0371046	0.0755173	0.86829	-0.0317038	0.995965			TLL1				dd_Smed_v4_10555_0_1
dd_Smed_v6_10556_0_1	0.00850443	1	0.258821	1	-0.0467132	1	-0.119523	1	0.265659	0.890505	0.322173	0.541683	0.215651	1	0.187742	0.956419	0.196649	0.860855	0.221733	0.827755	0.172484	0.85509	0.465968	0.65253	0.132524	1	0.0686214	0.961132	0.478888	0.373477	0.486153	0.310434	DUF4796	DUF4796		MKRN2OS		Mkrn2os	dd_Smed_v4_10556_0_1
dd_Smed_v6_10557_0_1	-0.210511	0.688486	-0.0471745	1	-0.0877488	0.966972	0.158952	0.641781	0.0310594	1	-0.155237	0.561752	-0.0194293	1	0.0892053	0.898491	-0.106389	0.770989	-0.193394	0.440345	-0.0389329	0.969708	0.143907	0.920457	0.211968	0.537508	0.263074	0.259148	0.0481764	0.965528	0.0163407	1	FAA_hydrolase	FAA_hydrolase	PIK3R1	FAHD1	Zfp712	Fahd1	dd_Smed_v4_10557_0_1
dd_Smed_v6_10558_1_1	0.350523	0.323954	-0.0767059	1	0.0233391	1	0.205098	0.528729	-0.137268	0.941922	-0.422116	0.0392915	0.447728	0.15674	0.426101	0.0885285	0.438934	0.0425954	0.381991	0.104941	0.814036	6.68096e-06	0.020499	1	0.0989168	0.919187	0.29351	0.228099	-0.105801	0.907682	0.0413973	1	Hat1_N,Herpes_glycoH_C,MOZ_SAS	Hat1_N,Herpes_glycoH_C,MOZ_SAS		HAT1		Hat1	dd_Smed_v4_10558_1_1
dd_Smed_v6_1056_0_1	0.0878032	1	-0.211855	1	0.264853	0.850351	0.752129	0.159364	-0.478332	0.543759	-0.957414	0.0126928	-0.0877912	1	-0.0131114	1	-0.11548	0.964263	0.274947	0.706708	1.04696	0.00374604	-0.38745	0.662539	0.163939	1	0.548846	0.411912	-0.291188	0.670606	0.0017465	1	LSM,SM-ATX	LSM,SM-ATX	AL606489.2	SNRPF	Gm30646	Snrpf	dd_Smed_v4_1056_0_1
dd_Smed_v6_10560_0_1	-0.233132	0.515456	-0.0137442	1	-0.0421506	0.997066	-0.414247	0.0269458	-0.097563	0.896149	-0.0112295	1	0.0605626	1	-0.0952763	0.863498	0.210712	0.34648	0.239829	0.204086	-0.0327403	1	0.279951	0.329793	0.0957053	1	0.0295972	1	0.375398	0.0264174	0.189162	0.442986							dd_Smed_v4_10560_0_1
dd_Smed_v6_10561_0_1	-0.156901	0.807602	-0.263993	0.235133	-0.410813	0.00428363	-0.400014	0.00742299	-0.258458	0.249128	-0.617184	5.15544e-07	0.355626	0.0566194	0.67232	2.39378e-07	0.720402	6.42231e-09	0.698349	3.37872e-08	0.805383	2.00596e-11	0.248535	0.407341	0.418409	0.0180035	0.477289	0.000706688	0.596791	4.46993e-06	0.3451	0.027721			NOL10	NOL10	Prune2	Nol10	dd_Smed_v4_10561_0_1
dd_Smed_v6_10562_0_1	0.468724	0.000654535	0.504878	0.000305432	0.53204	5.63935e-05	0.194813	0.282695	0.557932	1.83e-05	0.494029	8.24378e-05	0.296672	0.147325	0.0586885	0.956909	0.360473	0.0110768	0.259817	0.0877464	0.132487	0.492641	0.332826	0.0826868	0.122005	0.787651	0.0865624	0.776766	0.349025	0.0141295	0.157792	0.464088	MIP-T3,MIP-T3_C	MIP-T3,MIP-T3_C,Tup_N		TRAF3IP1	Traf3ip1	Traf3ip1	dd_Smed_v4_10562_0_1
dd_Smed_v6_10564_0_1	-0.13291	0.997842	-0.0923424	0.994089	0.178481	0.584736	0.169543	0.578304	-0.149327	0.777089	-0.323765	0.0649067	-0.362979	0.129686	-0.405004	0.0332873	-0.234725	0.283444	-0.19285	0.424379	0.142982	0.560905	-0.322411	0.129567	-0.0936128	1	0.0677289	0.951742	-0.209266	0.344141	-0.0478728	0.946279	SIR2	SIR2		SIRT6	Gm13857	Sirt6	dd_Smed_v4_10564_0_1
dd_Smed_v6_10565_0_1	-0.212732	0.453216	0.152801	0.869763	0.00115485	1	-0.00153017	1	-0.0575919	0.976337	-0.217515	0.191281	-0.499914	0.000800802	-0.492097	0.000396393	-0.293717	0.0374822	-0.155195	0.409446	-0.0674219	0.825754	-0.134381	0.771465	-0.27821	0.124581	-0.0825152	0.789691	-5.50385e-05	1	-0.0722047	0.851885							dd_Smed_v4_10565_0_1
dd_Smed_v6_10566_0_1	-0.155569	0.823279	-0.113683	0.921446	-0.0758072	0.917079	0.140512	0.677765	-0.136286	0.776962	-0.245204	0.126087	-0.0845569	1	0.0567843	0.922233	-0.0730382	0.851814	-0.0639821	0.862751	0.00282125	1	-0.0426703	1	0.136547	0.76788	0.223043	0.320065	-0.044699	0.948357	-0.0868132	0.774006	Acetyltransf_1,Acetyltransf_7,DUF1726,GNAT_acetyltr_2,Helicase_RecD,tRNA_bind_2	Acetyltransf_1,Acetyltransf_7,DUF1726,GNAT_acetyltr_2,Helicase_RecD,tRNA_bind_2		NAT10		Nat10	dd_Smed_v4_10566_0_1
dd_Smed_v6_10567_0_1	0.16712	0.638953	0.236472	0.555331	0.140715	0.674415	0.257499	0.169569	0.177384	0.512071	0.04712	0.933725	-0.107234	0.956243	0.0995479	0.770228	-0.180081	0.358769	-0.106029	0.723199	0.0492438	0.883419	-0.0378816	0.974109	0.073143	1	-0.0897016	0.744918	-0.095765	0.708779	-0.0707558	0.829209	Innexin	Innexin	AKAP6		Olfr446		dd_Smed_v4_10567_0_1
dd_Smed_v6_10568_0_1	-0.203906	0.583275	-0.0501574	1	0.0958874	0.905469	0.190802	0.435486	-0.519182	0.00237146	-0.126246	0.652358	-0.396606	0.0704283	-0.664216	1.47167e-05	-0.116867	0.701796	-0.185248	0.40063	-0.634948	1.31209e-05	-0.242857	0.434382	-0.364423	0.115069	0.277841	0.118652	-0.500524	0.00271452	-0.557288	0.000860311	zf-CCHC	zf-CCHC	SUGT1P3	CNBP		Cnbp	dd_Smed_v4_10568_0_1
dd_Smed_v6_10569_0_1	-0.0496125	1	0.143928	1	-0.675471	1.25756e-06	-0.303867	0.190138	-0.228254	0.438028	-0.312628	0.0836469	0.969991	1.28995e-11	1.52787	1.4617e-30	0.449516	0.00741099	0.286201	0.15208	0.154422	0.51735	1.16353	2.62242e-14	0.902009	1.02443e-09	0.195261	0.440936	0.107559	0.828616	-0.108593	0.7734	zf-C3HC4_2,zf-TRAF	zf-C3HC4,zf-C3HC4_2,zf-TRAF		TRAF2	Nemf	Traf2	dd_Smed_v4_10569_0_1
dd_Smed_v6_1057_0_1	1.56037	0.0990098	0.483015	0.969474	0.0160813	1	1.24049	0.191212	1.81715	0.0443871	0.431445	0.779981	-0.420627	1	0.490905	0.746631	-2.09184	0.00399432	-3.43828	5.0648e-07	-4.35609	4.60581e-10	-1.49798	0.233724	-1.05339	0.47205	-2.41172	0.0010518	-3.18151	3.05952e-06	-5.48501	2.11883e-13			TRUB2		Gm10310		dd_Smed_v4_1057_0_1
dd_Smed_v6_10570_0_1	0.294451	0.497955	0.0742851	1	0.37487	0.206351	0.610646	0.0161627	0.16666	0.883926	0.0148206	1	-0.448649	0.17029	-0.461099	0.0667234	-0.675734	0.00135955	-0.676283	0.00118129	-0.397588	0.073786	-0.668816	0.00176265	-0.38068	0.24457	-0.359538	0.111885	-0.804074	3.79622e-05	-0.677218	0.000769025	AAA_22,Arf,Gtr1_RagA,MMR_HSR1,Ras,Roc,RsgA_GTPase,TetR_C_16	AAA_22,Arf,Gtr1_RagA,MMR_HSR1,Ras,Roc,RsgA_GTPase,SRPRB,TetR_C_16	RAB2A	RAB2B	Rab2a	Rab2a	dd_Smed_v4_10570_0_1
dd_Smed_v6_10571_0_1	0.195522	0.79981	0.132557	0.912806	-0.11835	0.885609	0.15563	0.6752	-0.0949349	0.943838	-0.462071	0.00506369	0.0490306	1	0.316141	0.180333	0.273622	0.229826	0.343989	0.0768454	0.687475	8.79679e-06	-0.0139337	1	0.0022699	1	0.233731	0.384175	0.0535326	0.96121	0.0298817	1							dd_Smed_v4_10571_0_1
dd_Smed_v6_10573_0_1	0.851852	0.979097	1.26271	0.76071	0.50042	0.847401	0.672486	0.843114	-0.719855	0.927485	0.761676	0.663809	-0.531281	1	1.07117	0.636253	0.108757	1	0.819193	0.685407	-0.107025	1	-0.120427	1	0.719738	0.810995	-0.0706092	1	-0.752514	0.793185	-0.197201	1	DrrA_P4M				Cpeb3		dd_Smed_v4_10573_0_1
dd_Smed_v6_10574_0_1	0.167554	1	0.0512413	1	-0.032517	1	0.243673	0.509858	-0.0144009	1	0.0176491	1	-0.0884612	1	0.245994	0.634958	0.037625	1	0.0164086	1	0.587735	0.00313072	-0.204774	0.741128	0.0459227	1	0.113744	0.82352	-0.165547	0.725044	0.43783	0.0469813	DUF2407,Rad60-SLD_2,ubiquitin	DUF2407,FERM_f0,Rad60-SLD_2,ubiquitin	NEUROG2	UBL3		Ubl3	dd_Smed_v4_10574_0_1
dd_Smed_v6_10575_0_1	-0.0251686	1	-0.045554	1	0.082474	0.984237	0.0596516	0.960555	0.16033	0.801603	-0.0884929	0.901324	0.0978095	1	0.0696952	0.944216	-0.00998929	1	-0.237368	0.4526	0.0506247	0.979277	0.0774241	0.963665	0.177338	0.745551	0.0748309	0.943232	-0.0518697	1	-0.0126996	1	FEZ	FEZ	CASZ1	FEZ1		Fez1	dd_Smed_v4_10575_0_1
dd_Smed_v6_10576_0_1	0.0895678	1	-0.214822	0.838545	-0.183822	0.784219	-0.397042	0.256504	0.11388	0.982312	0.144259	0.797229	0.0771701	1	-0.110887	0.938425	-0.400522	0.208259	-1.04601	6.34014e-06	-1.01199	8.73634e-06	-0.22722	0.690285	-0.384277	0.312681	-0.887131	0.00028576	-1.0217	2.05592e-05	-0.957296	7.16811e-05	HpcH_HpaI,PK,PK_C	HpcH_HpaI,PK,PK_C	PKM	PKM	Pkm	Pkm	dd_Smed_v4_10576_0_1
dd_Smed_v6_10577_0_1	0.0368223	1	-0.0954181	1	-0.0556088	1	0.209496	0.37881	-0.249511	0.220348	-0.509259	9.53894e-05	0.00317407	1	0.0896607	0.802014	0.0799414	0.819295	0.29181	0.0564449	0.561467	1.08213e-05	-0.129066	0.736161	-0.00277037	1	0.252615	0.204725	0.00547611	1	0.0153854	1	Beta-Casp,Lactamase_B,Lactamase_B_2,Lactamase_B_3,Lactamase_B_6,RMMBL	Beta-Casp,Lactamase_B,Lactamase_B_2,Lactamase_B_3,Lactamase_B_6,RMMBL	INTS11	INTS11	Ints11	Ints11	dd_Smed_v4_10577_0_1
dd_Smed_v6_10578_0_1	-1.7469	3.57416e-10	-1.69965	4.53813e-08	-1.35169	1.30046e-10	-1.28934	3.38794e-10	-1.67591	1.49e-17	-2.11978	2.69232e-25	0.0623974	1	1.15391	1.19985e-07	1.32442	2.79989e-11	1.70688	5.96891e-19	1.32682	1.72342e-11	0.109646	1	1.54911	4.04586e-07	1.78198	6.51473e-11	1.77787	1.17651e-10	0.953932	0.00469749	Caveolin	Caveolin		CAV3		Cav3	dd_Smed_v4_10578_0_1
dd_Smed_v6_10579_0_1	0.252972	1	0.0696966	1	0.501214	0.281819	0.0944337	0.973403	-0.506287	0.455178	0.132754	0.890339	0.511138	0.651337	0.392458	0.716561	0.416131	0.459665	0.623256	0.172281	0.284643	0.71296	0.327862	0.831148	0.6407	0.157252	0.257592	0.628179	-0.136003	0.996881	0.164424	0.823268							dd_Smed_v4_10579_0_1
dd_Smed_v6_1058_0_1	-0.128938	0.791812	-0.19236	0.640226	-0.364732	0.00616358	-0.253475	0.0915852	-0.0812516	0.917886	-0.154967	0.317427	0.363205	0.0107885	0.93234	9.63068e-18	0.967619	1.72045e-20	0.652432	1.79196e-09	0.465843	2.295e-05	0.299783	0.0369242	0.696545	1.15678e-09	0.843082	2.78093e-15	0.700118	9.68258e-11	0.439814	0.000218832	Thioredoxin,Thioredoxin_2,Thioredoxin_3,Thioredoxin_7,Thioredoxin_8	Thioredoxin,Thioredoxin_2,Thioredoxin_3,Thioredoxin_7,Thioredoxin_8	PDIA6	PDIA6	Pdia6	Pdia6	dd_Smed_v4_1058_0_1
dd_Smed_v6_10581_0_1	0.138021	1	0.144616	0.888487	0.156855	0.66064	-0.0346643	1	0.0259164	1	-0.071212	0.877277	0.00646232	1	0.0078952	1	0.0344579	1	0.106726	0.836475	0.234429	0.239315	0.0130569	1	0.0267283	1	-0.138228	0.74294	-0.00537879	1	0.0251959	0.988721	N_Asn_amidohyd	N_Asn_amidohyd	SLC35A3	NTAN1		Ntan1	dd_Smed_v4_10581_0_1
dd_Smed_v6_10582_0_1	0.00796736	1	0.152567	0.890603	0.109345	0.786923	0.0509925	0.920401	0.171496	0.659271	0.327909	0.039523	-0.22295	0.560209	-0.399793	0.0153402	-0.181725	0.397457	-0.34426	0.0365688	-0.471205	0.000919271	-0.07835	0.99674	-0.298415	0.232684	-0.138699	0.698152	-0.180732	0.401837	-0.151263	0.55249	VPS9	VPS9		RIN2		Rin2	dd_Smed_v4_10582_0_1
dd_Smed_v6_10583_0_1	0.0385127	1	0.167156	0.796802	-0.00205534	1	-0.0245735	1	0.211082	0.509573	0.0587063	0.960631	-0.163663	0.840828	-0.299837	0.178212	0.0221548	1	-0.0372597	0.995295	0.0593204	0.895735	-0.0350198	1	-0.340406	0.135051	-0.0409315	0.973137	0.13531	0.691636	0.079514	0.921503					Uri1		dd_Smed_v4_10583_0_1
dd_Smed_v6_10584_0_1	0.279178	1	-1.66405	0.840004	-1.89968	0.0745564	-1.73979	0.0101651	-1.14617	0.0952969	-4.52576	1.23126e-16	1.46876	0.767144	3.55012	0.000290222	6.0918	3.28035e-16	7.4973	1.1629e-24	9.23937	5.56673e-36	-0.474473	1	1.37126	0.710542	4.07283	5.16426e-07	6.07195	3.43666e-16	4.43444	2.52875e-08	7TMR-DISM_7TM						dd_Smed_v4_10584_0_1
dd_Smed_v6_10585_0_1	-0.797246	2.61184e-11	-0.316294	0.00684651	-0.322821	0.0358933	-0.254643	0.10265	-0.615955	4.15e-07	-0.887626	7.86801e-16	-0.108072	0.927463	-0.125358	0.685606	0.322815	0.0158694	0.563246	1.40015e-06	0.595001	1.52437e-07	0.37288	0.218291	0.349068	0.0376891	0.865418	5.04063e-13	0.744538	5.09621e-10	0.504622	0.000174793	Death,I-set,Ig_2,Ig_3,UPA,V-set,ZU5,ig	C1-set,C2-set_2,DUF5425,Death,I-set,Ig_2,Ig_3,Ig_4,Ig_5,Ig_6,Izumo-Ig,UPA,V-set,V-set_CD47,ZU5,ig		UNC5D	Abi2	Unc5d	dd_Smed_v4_10585_0_1
dd_Smed_v6_10586_0_1	0.750024	0.00163068	0.411172	0.390871	0.297634	0.613807	0.75181	0.00327153	0.565323	0.0507597	0.385668	0.15168	-0.276856	0.736973	-0.0178423	1	-0.715906	0.00342053	-0.761164	0.000939541	-0.62331	0.00640611	-0.615709	0.0396801	-0.470232	0.163078	-0.71412	0.00237524	-0.945865	1.35683e-05	-0.987665	5.99342e-06							dd_Smed_v4_10586_0_1
dd_Smed_v6_10587_0_1	0.760504	5.24402e-09	0.657399	1.66751e-05	0.8089	4.89491e-09	0.990574	4.54015e-14	0.844221	3.44e-10	0.948075	2.48104e-13	-0.0315635	1	-0.082387	1	-0.523358	0.000441572	-0.58598	3.67529e-05	-0.647156	1.94141e-06	-0.134669	0.696149	-0.0339911	1	-0.293288	0.0852093	-0.502264	0.000370813	-0.459585	0.00104325	Glyco_tranf_2_2,Glyco_transf_7C,Glycos_transf_2,Ricin_B_lectin	Glyco_tranf_2_2,Glyco_transf_7C,Glycos_transf_2,Ricin_B_lectin	GALNT1	GALNT1	Galnt1	Galnt1	dd_Smed_v4_10587_0_1
dd_Smed_v6_10589_0_1	0.062242	1	-0.0866471	1	0.227676	0.710508	0.00812912	1	-0.100212	1	0.0047531	1	0.33913	0.604085	0.183253	0.806172	0.253147	0.527852	0.072936	0.984353	0.274895	0.405911	0.190241	0.590556	0.348687	0.440514	0.199034	0.673666	-0.0895181	0.957409	0.217406	0.632599	Las1		BPNT1				dd_Smed_v4_10589_0_1
dd_Smed_v6_1059_0_1	-0.0390252	1	0.0133445	1	0.355336	0.609245	0.594122	0.24577	-0.173185	0.985532	-0.208267	0.789894	-0.38568	0.776118	-0.605307	0.213094	-0.97221	0.00700574	-0.820988	0.0269934	-0.515362	0.202179	-0.33331	0.755148	-0.210946	1	-0.339062	0.55233	-0.955147	0.00994633	-0.684604	0.100363	Ribosomal_L24e	Ribosomal_L24e		RSL24D1		Rsl24d1	dd_Smed_v4_1059_0_1
dd_Smed_v6_10590_2_1	-0.157252	0.837287	-0.0200115	1	-0.12681	0.777157	-0.0437713	1	0.133667	0.761999	0.122177	0.604072	-0.0948679	1	-0.237262	0.22612	-0.398622	0.00789401	-0.216991	0.232792	-0.243883	0.134906	0.0423724	1	-0.206821	0.446073	-0.285142	0.117519	0.0739282	0.888263	0.0355453	1	TSC22						dd_Smed_v4_10590_2_1
dd_Smed_v6_10591_0_1	0.000560278	1	-0.250956	0.352394	0.31089	0.135101	0.274723	0.221301	0.0749115	0.93783	0.467996	0.00117337	-0.132526	0.871668	-0.414201	0.00745601	-0.58266	3.46151e-05	-0.674972	5.39211e-07	-0.887294	7.65384e-12	-0.384042	0.0445767	-0.103872	0.881077	-0.308498	0.0622709	-0.60062	3.85905e-05	-0.419859	0.00794393	Hepsin-SRCR,Lysyl_oxidase,SRCR,SRCR_2	Hepsin-SRCR,Lysyl_oxidase,SRCR,SRCR_2		LOXL2	Loxl4	Loxl2	dd_Smed_v4_10591_0_1
dd_Smed_v6_10592_0_1	0.335183	0.628446	0.250265	0.860061	0.362185	0.338974	0.422922	0.222004	0.534156	0.093478	0.259711	0.488938	-0.190636	0.938658	-0.0808433	1	-0.578716	0.0290391	-0.418392	0.173421	-0.102122	0.888546	-0.275554	0.748553	-0.0538414	1	-0.490977	0.104504	-0.21942	0.661096	-0.177594	0.736445							dd_Smed_v4_10592_0_1
dd_Smed_v6_10593_0_1	0.420695	0.00302118	0.608291	8.24104e-06	0.267526	0.183406	0.228262	0.192708	0.0611093	0.984268	0.342564	0.0103475	-0.116178	0.900745	0.621701	1.87401e-07	0.748463	1.366e-10	0.873421	1.98897e-14	0.323808	0.0161554	0.0714186	1	0.468532	0.000546757	0.55603	4.96974e-06	0.513836	3.52301e-05	0.245677	0.144056	PAS_9,PDEase_I	PAS_9,PDEase_I	PDE8A	PDE8A	Pde8b	Pde8b	dd_Smed_v4_10593_0_1
dd_Smed_v6_10594_0_1	0.410489	1	-1.32791	0.624107	0.603135	0.817411	-0.0292669	1	-0.47613	0.935563	0.0721962	1	0.077409	1	0.162272	0.994296	-0.968079	0.377662	-0.145646	1	-0.395749	0.860559	-1.66099	0.207266	0.354919	1	-1.40783	0.0538389	-1.03226	0.228784	-0.734042	0.424077	Linker_histone	Linker_histone		H1FOO		H1foo	dd_Smed_v4_10594_0_1
dd_Smed_v6_10595_0_1	-0.183752	0.574497	-0.242213	0.381868	-0.0807928	0.792459	-0.2043	0.303015	-0.166682	0.567958	0.342039	0.0176546	0.0505566	1	-0.265551	0.127712	-0.31576	0.0360618	-0.18014	0.347668	-0.696793	1.63208e-08	-0.00790358	1	-0.162591	0.522037	-0.336308	0.0320164	-0.16307	0.464425	-0.171002	0.473182	MatE,Polysacc_synt_C	MatE,Polysacc_synt_C	CCNK	SLC47A2		Slc47a1	dd_Smed_v4_10595_0_1
dd_Smed_v6_10596_0_1	-0.382767	1	0.542937	1	-0.484219	0.817411	-0.532116	0.736359	-0.0503369	1	0.603166	0.436978	-0.581333	0.822887	0.113749	1	0.0657864	1	-0.461236	0.647923	-0.294028	0.834195	0.344371	1	0.0122969	1	-0.0835625	1	-0.128805	0.946934	0.691905	0.431718							dd_Smed_v4_10596_0_1
dd_Smed_v6_10598_0_1	-0.0464246	1	0.0862519	1	0.205759	0.601586	0.222162	0.352772	-0.0898431	0.929903	-0.241639	0.208037	-0.278327	0.395748	-0.43245	0.0240076	-0.329519	0.0816122	-0.225764	0.322557	-0.0225673	1	-0.14565	0.843186	-0.180266	0.71034	-0.0609327	0.993851	-0.269182	0.186845	-0.217781	0.36569	DUF3859,Fe_hyd_lg_C	DUF3859,Fe_hyd_lg_C		CIAO3		Ciao3	dd_Smed_v4_10598_0_1
dd_Smed_v6_10599_0_1	-0.0985989	1	-0.150377	0.9164	-0.170092	0.630257	-0.150123	0.841601	-0.259377	0.427655	-0.315172	0.172632	-0.0302246	1	0.0704644	0.963529	0.193305	0.541994	0.355798	0.101781	-0.105978	0.796353	-0.0820031	0.972061	-0.00102875	1	0.141781	0.625093	0.19502	0.54884	-0.322551	0.215303	Ank,Ank_2,Ank_3,Ank_4,Ank_5	ATP-synt_DE_N,Ank,Ank_2,Ank_3,Ank_4,Ank_5,CRR7		ANK1		Ank1	dd_Smed_v4_10599_0_1
dd_Smed_v6_106_0_1	-0.111269	0.925307	-0.0321068	1	-0.099603	0.796692	-0.277098	0.0850194	-0.0727508	0.951345	0.267418	0.058931	0.0294434	1	0.0247939	1	-0.0421649	0.964852	0.000609202	1	-0.194952	0.21295	0.108606	0.77914	0.0364601	1	-0.207994	0.253216	0.0391276	0.933718	0.183735	0.281128		Ribosomal_S27e	AC005912.1	RPS27L		Rps27l	dd_Smed_v4_106_0_1
dd_Smed_v6_1060_0_1	0.121375	0.847545	0.215142	0.307063	0.251485	0.160847	0.141046	0.503963	0.364268	0.00393315	0.552737	2.66273e-07	0.017155	1	-0.0863499	0.769437	-0.21692	0.124835	-0.218303	0.110268	-0.442251	4.89371e-05	0.110922	0.815091	0.0437605	1	-0.197248	0.18966	0.0245901	1	-0.0108883	1	AA_kinase,Aldedh	AA_kinase,Aldedh	ALDH18A1	ALDH18A1	Aldh18a1	Aldh18a1	dd_Smed_v4_1060_0_1
dd_Smed_v6_10600_0_1	0.782256	1	Inf	1	-2.5521	0.850704	-0.324202	1	1.74825	0.930205	0.443978	1	#NAME?	1	2.30241	0.814433	0.933823	1	0.39558	1	-0.154075	1	-0.744915	1	-1.03194	1	-0.172635	1	1.36158	0.871534	-0.492353	1					Lars2		dd_Smed_v4_10600_0_1
dd_Smed_v6_10601_0_1	-0.0109923	1	-0.00307857	1	0.297196	0.409366	0.388725	0.15703	0.156435	0.842319	-0.177922	0.645382	-0.0172439	1	-0.145335	0.863279	-0.0375468	1	-0.282058	0.314783	-0.0474673	0.951963	-0.00933012	1	0.162853	0.803507	0.36217	0.173276	-0.114631	0.860112	-0.214397	0.545714	CAMSAP_CH,CH,DUF3585	CAMSAP_CH,CH,DUF3585	ZNF257	MICALL2		Micall2	dd_Smed_v4_10601_0_1
dd_Smed_v6_10602_0_1	-1.49215	2.51164e-10	-0.559941	0.146196	-0.857091	0.00206999	-0.893684	0.000475853	-0.140529	0.939206	-0.0678864	0.94286	-0.181495	0.98434	0.387265	0.320977	0.267736	0.465353	0.355385	0.281839	-0.195464	0.641969	0.750709	0.0204488	1.02232	8.62051e-05	0.866197	0.000934355	1.707	2.41819e-13	1.2288	5.44471e-07	MFS_MOT1,STAS,STAS_2,Sulfate_transp	MFS_MOT1,STAS,STAS_2,Sulfate_transp	SLC26A5	SLC26A5	Slc26a5	Slc26a5	dd_Smed_v4_10602_0_1
dd_Smed_v6_10603_0_1	0.0408571	1	-0.159625	1	-0.551791	0.458237	-0.487744	0.622571	-1.1792	0.0196681	-0.00384374	1	-0.10031	1	0.364479	0.730935	-0.255141	0.86306	0.513356	0.430032	-0.187743	0.868133	-0.300791	1	-0.228169	0.992612	-0.783742	0.253549	-0.7067	0.24954	-0.232444	0.875982							dd_Smed_v4_10603_0_1
dd_Smed_v6_10604_0_1	0.172362	0.908799	-0.168701	0.970232	0.00411164	1	0.180947	0.641781	-0.0494276	1	-0.522234	0.00560324	0.0036491	1	0.111972	0.90173	0.0600872	0.998562	0.0878393	0.922037	0.374016	0.0660281	-0.337414	0.312502	-0.0562782	1	0.0686719	1	-0.13395	0.680547	-0.32058	0.180409	Fcf1	Fcf1		UTP23		Utp23	dd_Smed_v4_10604_0_1
dd_Smed_v6_10605_0_1	0.176669	1	0.0913082	1	0.0597239	1	-0.0115671	1	-0.0429523	1	-0.351358	0.190719	0.926279	0.000112739	0.665638	0.00923839	0.415974	0.200219	0.7063	0.0031396	0.928432	1.46527e-05	0.840917	0.0011773	0.548693	0.069559	0.227737	0.617724	0.486678	0.0567701	0.400404	0.181337	Cation_efflux	Cation_efflux	N4BP2	SLC30A8	Olfr1064-ps1	Slc30a10	dd_Smed_v4_10605_0_1
dd_Smed_v6_10607_0_1	0.142005	1	0.165216	1	0.781225	0.164565	-0.00770099	1	0.0583748	1	0.0875222	1	0.00436628	1	0.057614	1	0.259623	0.818105	-0.455206	0.500731	-0.650516	0.1982	0.0275772	1	0.696833	0.268533	0.109917	0.97066	-0.538836	0.43662	-0.705	0.220825			RBM17			Zan	dd_Smed_v4_10607_0_1
dd_Smed_v6_10608_0_1	0.51719	0.0253886	0.538636	0.0272886	0.334386	0.242391	-0.0079664	1	0.574476	0.00813401	0.673521	0.000134967	0.139544	0.969018	0.108723	0.909122	0.313009	0.2462	0.111042	0.840032	0.0720663	0.911324	0.160989	0.8586	-0.0740811	1	-0.212148	0.567201	0.168328	0.649211	0.228397	0.387217							dd_Smed_v4_10608_0_1
dd_Smed_v6_10609_0_1	0.104547	1	-0.265445	0.501498	0.153099	0.816887	0.959572	1.83867e-08	-0.122769	0.983384	-0.271533	0.288633	0.473352	0.0657963	0.435132	0.0439823	0.0641734	0.990248	0.181656	0.649402	-0.00834397	1	0.10336	1	0.483685	0.033111	0.919199	1.06511e-07	-0.0456596	1	-0.384424	0.0992417	Peptidase_M8	Peptidase_M8		LMLN	Camk2d	Lmln	dd_Smed_v4_10609_0_1
dd_Smed_v6_1061_0_1	0.148674	0.879535	0.00260903	1	0.455318	0.00370828	0.218865	0.325391	0.0467596	1	0.195042	0.341428	0.0125677	1	-0.434648	0.00723052	-0.0957988	0.76299	-0.268437	0.127893	-0.35266	0.0190841	-0.133497	0.829804	-0.128004	0.932353	-0.0256077	1	-0.370351	0.0203005	-0.306292	0.0785654	AAA_13,APG17,ATG16,DUF3552,Fez1,OmpH,Spc7						dd_Smed_v4_1061_0_1
dd_Smed_v6_10610_0_1	0.0140842	1	-0.027984	1	-0.102211	0.836785	0.216788	0.275114	-0.10445	0.840865	-0.455388	0.000196511	0.234565	0.329456	0.46315	0.00029807	0.406893	0.00144192	0.4831	8.58502e-05	0.537848	5.62579e-06	0.192497	0.375499	0.346855	0.0207425	0.609596	7.11254e-07	0.364566	0.00585449	0.0683758	0.861611	HEAT,HEAT_2,HEAT_EZ,HEAT_PBS,TAF6_C,TFCD_C	HEAT,HEAT_2,HEAT_EZ,HEAT_PBS,TAF6_C,TFCD_C	TBCD	TBCD	Tbcd	Tbcd	dd_Smed_v4_10610_0_1
dd_Smed_v6_10611_0_1	0.0843181	1	-0.0662759	1	-0.0919218	0.878882	-0.227405	0.239911	-0.160726	0.702512	-0.274405	0.0858842	0.0513645	1	0.109745	0.726195	0.355361	0.0180834	0.272901	0.101624	0.394201	0.00437401	-0.0992295	0.957182	-0.0664949	1	0.0436378	0.999587	0.0278578	0.962195	0.0354781	0.964949		Laminin_G_1,Nup35_RRM_2,PHM7_cyt,RRM_1,RRM_3,RRM_7,SET_assoc	BOLL	BOLL		Boll	dd_Smed_v4_10611_0_1
dd_Smed_v6_10612_0_1	-0.00588404	1	-0.242635	0.593624	-0.1582	0.680937	0.00784912	1	-0.167556	0.693391	-0.565842	0.000136085	0.142288	0.927664	0.249447	0.265308	0.235605	0.246272	0.173771	0.485794	0.401928	0.0105796	-0.0944636	0.979157	0.0971312	0.942609	0.249338	0.245724	0.0120994	1	-0.15803	0.619715	Acyl_transf_1	Acyl_transf_1,TRAF6_Z2	MCAT	MCAT		Mcat	dd_Smed_v4_10612_0_1
dd_Smed_v6_10613_0_1	-0.0684363	1	0.00967303	1	0.0409731	0.999906	0.370734	0.074038	-0.0396333	1	-0.207863	0.388958	-0.153076	0.905478	-0.0916549	0.910277	-0.0929316	0.844608	-0.0375622	1	0.0293567	1	-0.0749665	0.92464	0.0177545	1	0.346238	0.0780909	-0.00875919	1	-0.11007	0.774671	MFS_1,Sugar_tr	MFS_1,Sugar_tr		SVOP		Svop	dd_Smed_v4_10613_0_1
dd_Smed_v6_10614_0_1	-0.0329933	1	0.16906	0.913648	0.000643076	1	0.0570302	1	0.111989	0.83517	0.259729	0.128959	-0.164496	0.778177	-0.0616144	0.895967	0.0223895	1	0.0302366	1	-0.0476609	0.944946	0.0375575	1	-0.027978	1	0.112413	0.81366	0.175218	0.388795	0.245062	0.198656	EF-hand_1,EF-hand_13,EF-hand_6,EF-hand_7,EF-hand_8	EF-hand_1,EF-hand_13,EF-hand_6,EF-hand_7,EF-hand_8	PPP2R3C	PPP2R3C	Ppp2r3c	Ppp2r3c	dd_Smed_v4_10614_0_1
dd_Smed_v6_10615_0_1	0.415001	0.011656	0.494541	0.00318705	0.441741	0.00597341	0.147339	0.617345	0.572862	6.39e-05	0.508222	0.000155093	0.267893	0.29689	0.217602	0.301154	0.298599	0.0722553	0.208046	0.261304	0.0169374	1	0.347432	0.1241	0.244342	0.305558	0.0309375	1	0.365907	0.0158369	0.110159	0.688251	Ank,Ank_2,Ank_3,Ank_4,Ank_5,DUF1843	Ank,Ank_2,Ank_3,Ank_4,Ank_5,DUF1018,DUF1843	ANKRD42	ANKRD42		Ankrd42	dd_Smed_v4_10615_0_1
dd_Smed_v6_10616_0_1	0.810485	0.486534	-0.0687191	1	0.752219	0.284726	0.572811	0.614015	0.11072	1	0.135424	0.98989	0.056473	1	-0.0146757	1	0.0882777	1	-0.0383339	1	0.0228501	1	-0.822731	0.590085	-0.0729422	1	-0.149396	0.936041	-0.738099	0.365687	-0.652211	0.421527					Olfr772		dd_Smed_v4_10616_0_1
dd_Smed_v6_10617_0_1	-0.08181	1	-0.150252	0.921446	-0.00702791	1	-0.0811489	0.84242	-0.00493049	1	-0.0310354	1	-0.0953155	0.990603	-0.10402	0.841557	-0.0432792	0.971475	-0.18912	0.331314	-0.0565248	0.885152	-0.163758	0.751251	-0.029238	1	-0.0426181	0.96929	-0.112241	0.68099	-0.00575022	1				NOL10		Nol10	dd_Smed_v4_10617_0_1
dd_Smed_v6_10618_0_1	-0.0570264	1	-0.0563114	1	-0.119995	0.77784	-0.297794	0.109154	-0.194606	0.526215	-0.159034	0.370272	0.208142	0.601964	0.0657601	0.986865	0.468079	0.000670106	0.360689	0.0158943	0.117572	0.583984	0.208857	0.411201	0.00279135	1	0.227312	0.191423	0.223109	0.184492	0.0155643	1	MIF4G	MIF4G	RGMB	EIF4G3	Zfp51	Eif4g3	dd_Smed_v4_10618_0_1
dd_Smed_v6_10619_0_1	0.201086	0.681517	-0.0531688	1	0.0534499	0.920673	-0.0294263	1	-0.195426	0.566865	-0.713141	3.52884e-08	0.322637	0.23546	0.323281	0.144541	0.684903	3.97806e-06	0.773042	4.76684e-08	1.26364	2.15915e-22	0.068382	0.9952	0.175644	0.621949	0.454391	0.00558714	0.37653	0.0236857	0.349416	0.0605043							dd_Smed_v4_10619_0_1
dd_Smed_v6_1062_0_1	-0.0573604	1	-0.135626	0.821882	0.0910214	0.929407	0.156025	0.428108	0.0781688	0.877706	0.510142	1.53605e-06	-0.0519387	1	-0.194129	0.251116	-0.474851	2.37189e-05	-0.742679	6.73444e-13	-1.1292	1.42051e-29	-0.130204	0.732251	-0.0457472	0.974057	-0.261467	0.0527931	-0.60715	2.73046e-08	-0.561693	4.58187e-07	DUF5110,Gal_mutarotas_2,Glyco_hydro_31,NtCtMGAM_N,Trefoil	DUF5110,Gal_mutarotas_2,Glyco_hydro_31,NtCtMGAM_N,Trefoil	MGAM2	GAA	Sis	Gaa	dd_Smed_v4_1062_0_1
dd_Smed_v6_10620_0_1	0.321441	0.390961	0.382914	0.0961246	0.827655	5.81453e-06	0.465095	0.0594958	0.0408113	1	0.513502	0.0157207	0.794658	5.12312e-05	-0.0328961	1	-0.586497	0.00427018	-0.58663	0.00357709	-0.873652	1.69298e-06	0.856132	1.91721e-06	0.473318	0.026667	-0.442843	0.0525353	-0.867259	7.65943e-06	-0.681591	0.000395689	Ank,Ank_2,Ank_3,Ank_4,Ank_5,DUF5475	Ank,Ank_2,Ank_3,Ank_4,Ank_5,DUF5475,baeRF_family11		ANKDD1B		Dapk1	dd_Smed_v4_10620_0_1
dd_Smed_v6_10621_0_1	-0.198981	0.980576	-0.477452	0.153875	-0.182092	0.838916	0.0179894	1	-0.170057	0.845905	-0.74276	8.63113e-05	0.0504566	1	0.181405	0.787237	0.289274	0.306467	0.189584	0.652378	0.575017	0.00357092	-0.228015	0.701958	0.198294	0.873917	0.506245	0.046689	0.218508	0.624482	0.031238	1	Nup35_RRM_2,RRP7		ANKRD12				dd_Smed_v4_10621_0_1
dd_Smed_v6_10622_0_1	0.210651	0.662618	0.13116	1	0.0214169	1	0.100118	0.649413	0.0808644	0.986949	-0.265611	0.153116	0.178941	0.794649	0.308079	0.140434	0.260167	0.216839	0.196388	0.365184	0.302125	0.0959517	0.0994493	0.986052	0.118844	0.800457	0.149633	0.451777	0.0666009	0.908855	-0.174137	0.477319	mTERF	mTERF		MTERF3		Mterf3	dd_Smed_v4_10622_0_1
dd_Smed_v6_10623_0_1	0.254245	0.919389	0.528735	0.232644	0.2694	0.737623	0.282982	0.673374	0.207809	0.860473	0.638632	0.0124266	-0.186165	0.999776	-0.173431	0.898178	-0.195781	0.802579	0.0317937	1	-0.0609588	1	0.0883247	1	-0.158276	0.980119	-0.167044	0.807896	-0.014643	1	0.323428	0.350674	RVT_1	RVT_1	PLAUR		Spin2g		dd_Smed_v4_10623_0_1
dd_Smed_v6_10624_0_1	0.0502155	1	0.0227618	1	-0.233391	0.118411	-0.341736	0.0132154	-0.00565415	1	0.247311	0.0716414	0.29946	0.075155	0.406736	0.000985458	0.190712	0.222792	0.168211	0.325484	-0.203503	0.14894	0.272007	0.14088	0.123129	0.849588	-0.20124	0.215615	0.112341	0.617722	-0.00640738	1	APH,Furin-like,GF_recep_IV,Kdo,Kinase-like,Pkinase,Pkinase_Tyr,Recep_L_domain	APH,Furin-like,GF_recep_IV,Haspin_kinase,Kdo,Kinase-like,Pkinase,Pkinase_Tyr,RIO1,Recep_L_domain		ERBB4		Erbb2	dd_Smed_v4_10624_0_1
dd_Smed_v6_10625_0_1	-1.13879	3.18419e-21	-1.03054	4.01528e-17	-1.08341	1.18792e-19	-1.04365	1.42438e-18	-0.944209	9.34e-16	-1.16541	4.79649e-25	0.214082	0.471174	0.578872	2.64027e-06	0.444047	0.000566917	0.604126	3.87719e-07	0.812472	9.31829e-13	0.322336	0.214358	0.634249	1.2334e-06	0.539188	9.16141e-05	0.798709	3.86317e-10	0.785858	5.79653e-10	Vinculin	Vinculin		CTNNAL1		Ctnnal1	dd_Smed_v4_10625_0_1
dd_Smed_v6_10626_0_1	-0.135194	1	-0.442594	0.94114	0.449264	0.694587	0.525285	0.422783	-0.468127	0.505212	-0.231181	0.820693	-0.514354	0.653724	-1.06698	0.0226311	-0.206395	0.842255	-0.140014	0.967296	-0.65203	0.131447	-0.821754	0.295377	-0.482519	0.667179	0.454085	0.500981	-0.472947	0.381006	-0.748017	0.132458							dd_Smed_v4_10626_0_1
dd_Smed_v6_10627_0_1	-0.0102976	1	-0.0807875	1	0.053471	1	0.101126	0.810784	0.287473	0.160459	0.142496	0.511643	0.0928481	0.978958	-0.00902397	1	-0.198066	0.322304	-0.052492	0.970556	-0.199019	0.263426	0.0223582	1	0.0547447	1	-0.0866425	0.804105	0.245279	0.1672	-0.0462258	0.946161	F5_F8_type_C						dd_Smed_v4_10627_0_1
dd_Smed_v6_10628_0_1	-0.101706	0.980303	-0.0238976	1	0.135172	0.704833	-0.213143	0.278095	-0.0193019	1	-0.233951	0.101539	-0.0605071	1	-0.0999544	0.761267	0.178525	0.329987	0.222962	0.167077	0.418985	0.000590357	0.0173009	1	0.136923	0.749394	0.0670876	0.854143	0.305366	0.0272745	0.28674	0.0573543	ENT	ENT		EMSY		Emsy	dd_Smed_v4_10628_0_1
dd_Smed_v6_10629_0_1	0.036789	1	-0.0551541	1	0.0899528	0.943756	0.535466	0.0140824	0.389411	0.142473	0.054156	0.94757	-0.0764637	1	-0.0850246	0.95055	-0.644529	0.000367696	-0.361348	0.0961826	0.04251	0.97226	-0.168407	0.731273	-0.0318608	1	-0.145852	0.624296	-0.00872595	1	0.059877	0.968951	MFS_1	MFS_1		SLC16A4	Ubr3	Slc16a4	dd_Smed_v4_10629_0_1
dd_Smed_v6_1063_0_1	-0.0234862	1	-0.0161589	1	-0.117036	0.621772	-0.202872	0.196577	-0.163915	0.494223	-0.131661	0.429671	-0.0972313	0.927771	-0.0929178	0.784608	0.0501926	0.889186	0.127869	0.501496	0.176316	0.198425	-0.089904	0.88063	-0.186468	0.352454	-0.129193	0.513717	-0.0125597	1	0.068141	0.806869	2-Hacid_dh,2-Hacid_dh_C,NAD_binding_2	2-Hacid_dh,2-Hacid_dh_C,AdoHcyase_NAD,AlaDh_PNT_C,NAD_binding_2	CTBP2P8	CTBP2	Ctbp1	Ctbp2	dd_Smed_v4_1063_0_1
dd_Smed_v6_10630_0_2	0.0516934	1	0.253347	0.816375	0.423895	0.308843	0.215356	0.723883	0.388632	0.436238	0.212678	0.557433	-0.0454788	1	0.198097	0.79622	-0.0662131	1	-0.059663	1	0.0773868	1	0.156175	0.893451	0.570299	0.0859044	0.0974492	0.915068	0.277276	0.477831	0.238371	0.551855			JHY				dd_Smed_v4_10630_0_2
dd_Smed_v6_10631_0_1	-0.07802	1	-0.145733	0.959442	0.137815	0.724992	0.118818	0.735093	0.136607	0.780103	-0.237551	0.132773	-0.103487	0.959309	-0.198489	0.418828	-0.317643	0.0409495	-0.458805	0.00129528	-0.207662	0.22099	-0.171199	0.72573	0.017346	1	-0.120806	0.624337	-0.244178	0.152555	-0.367193	0.0122983							dd_Smed_v4_10631_0_1
dd_Smed_v6_10632_0_1	-0.0563053	1	-0.044777	1	0.0329922	1	0.11054	0.713928	-0.0731124	0.921295	-0.270204	0.0449189	-0.0317936	1	-0.159735	0.478961	0.0264505	1	0.0485433	0.942184	0.024816	1	-0.0202652	1	-0.0704379	0.954001	0.193296	0.324292	0.0317362	1	-0.189083	0.25244	EST1,EST1_DNA_bind,PIN_4,PIN_9	EST1,EST1_DNA_bind,PIN_4,PIN_9		SMG6	Olfr907	Smg6	dd_Smed_v4_10632_0_1
dd_Smed_v6_10633_0_1	-0.313788	0.0333174	-0.04739	1	-0.0112289	1	-0.183629	0.325529	-0.350232	0.0112741	0.15438	0.418808	-0.235438	0.256172	-0.55101	2.3682e-05	-0.329533	0.0139723	-0.262558	0.066	-0.518707	6.45109e-06	0.0309601	1	-0.248451	0.236824	-0.199374	0.290187	-0.299003	0.0352404	-0.0505394	0.925545	AAA_11,AAA_19,AAA_30,DEAD,PhoH,ResIII	AAA_11,AAA_12,AAA_19,AAA_30,DEAD,DUF2075,PhoH,ResIII,UvrD-helicase	ZNFX1	ZNFX1	Znfx1	Znfx1	dd_Smed_v4_10633_0_1
dd_Smed_v6_10635_0_1	0.337817	0.0315961	0.509125	0.000100214	0.500375	0.000256357	0.108641	0.727875	0.609153	1.81e-06	0.706602	1.38205e-09	0.163008	0.716554	-0.249321	0.154721	0.0169099	1	-0.185927	0.310896	-0.334295	0.0111924	0.334316	0.0521405	-0.0867626	0.931003	-0.212267	0.209963	0.0854091	0.805428	0.0344908	0.983702	MDM1	Alph_Pro_TM,MDM1		MDM1	4930524B15Rik	Mdm1	dd_Smed_v4_10635_0_1
dd_Smed_v6_10636_0_1	-0.0476954	1	-0.214481	0.985662	0.0829216	1	0.183754	0.746782	-0.27619	0.498774	0.0560096	0.958669	0.200286	0.927664	-0.107931	0.94122	-0.150944	0.769311	0.0654022	0.979341	0.173979	0.641113	0.0334996	1	0.0226861	1	0.080505	0.9556	-0.163093	0.697578	0.277684	0.343266	6PF2K,AAA_18,P-mevalo_kinase,Torsin	6PF2K,AAA_18,P-mevalo_kinase,Torsin	NEDD4	PMVK	Tiprl	Pmvk	dd_Smed_v4_10636_0_1
dd_Smed_v6_10637_0_1	-0.0340632	1	-0.0297396	1	0.0474174	0.932172	-0.0182638	1	-0.0760882	0.910678	-0.233403	0.130345	0.0307156	1	0.0382558	1	0.294669	0.0521909	0.274269	0.0727974	0.323418	0.019983	0.0350392	1	0.119736	0.801708	0.310468	0.0385369	0.232244	0.181377	0.124079	0.626102	OTU	OTU	OTUD7B	OTUD7B	Otud7b	Otud7b	dd_Smed_v4_10637_0_1
dd_Smed_v6_10638_0_1	0.314407	0.0389298	0.435047	0.00220652	0.451622	0.000632588	0.269858	0.0990784	0.431894	0.00119841	0.529056	4.68306e-06	-0.0218807	1	-0.147051	0.512084	0.139486	0.454003	0.0537163	0.903554	-0.26494	0.0443022	0.0987591	0.936691	-0.00983568	1	0.0949365	0.767469	0.171203	0.372695	-0.0502922	0.907878	ANAPC4_WD40,Clathrin,WD40,eIF2A	ANAPC4_WD40,Clathrin,WD40,eIF2A	IFT172	IFT172	Ift172	Ift172	dd_Smed_v4_10638_0_1
dd_Smed_v6_10639_0_6	-0.221307	0.675807	-0.0925726	1	-0.18576	0.476139	-0.341234	0.0990941	-0.304531	0.192483	-0.189406	0.433232	-0.163036	0.852518	-0.148658	0.761256	0.141427	0.640538	0.246584	0.210507	-0.0752947	0.862652	-0.0343021	1	-0.113112	0.833169	0.0214993	1	0.16336	0.564661	-0.0433934	0.967437							dd_Smed_v4_10639_0_10
dd_Smed_v6_10640_0_1	0.397662	0.00512267	0.356542	0.0318561	0.313809	0.0532946	0.561985	9.76681e-06	0.347858	0.0282987	0.154217	0.367069	-0.0838341	1	-0.0780306	0.908054	-0.211	0.182846	-0.0743304	0.853572	0.23667	0.115462	-0.124954	0.784863	-0.161883	0.657205	-0.0466765	0.931249	-0.124134	0.531999	-0.00677448	1	LacY_symp,MFS_1,MFS_1_like,MFS_2,Nuc_H_symport,TSA	LacY_symp,MFS_1,MFS_1_like,MFS_2,Nuc_H_symport,TSA	MFSD6	MFSD6	Mfsd6	Mfsd6	dd_Smed_v4_10640_0_1
dd_Smed_v6_10642_0_1	-0.132095	1	-0.156875	1	-0.258649	0.892001	-0.526716	0.451867	0.144984	0.976169	0.398305	0.256895	-0.446232	0.557943	-0.531783	0.153934	-0.928295	0.00312689	-1.07384	0.000213198	-0.149417	0.812866	-0.471013	0.497996	-0.658338	0.150158	-1.32292	0.000126875	-0.796763	0.0181793	0.380982	0.345252			NDC80		Zzz3		dd_Smed_v4_10642_0_1
dd_Smed_v6_10644_0_1	0.156557	1	-0.502614	0.373359	-0.135427	0.885783	0.081827	1	-0.0432998	1	-0.842977	0.000277589	0.500687	0.240047	0.545376	0.0677957	0.0826451	0.951223	0.219174	0.674335	0.77851	0.000859358	-0.158485	1	0.253391	0.77039	0.00791466	1	0.0193165	1	-0.221024	0.729504	DOT1,Methyltransf_31,Methyltransf_32	DOT1,Methyltransf_31,Methyltransf_32	ATPSCKMT	ATPSCKMT	Ythdc2	Atpsckmt	dd_Smed_v4_10644_0_1
dd_Smed_v6_10645_0_1	0.289973	0.446145	0.0549808	1	0.223502	0.377302	0.369312	0.0954279	-0.103946	0.949793	-0.209031	0.367488	0.0168357	1	0.0888556	1	0.0318847	1	0.528336	0.00309995	0.888911	2.27252e-08	-0.218156	0.666793	0.0223849	1	0.111224	0.769438	0.134417	0.666004	0.389907	0.0583669			EVX2		Olfr193		dd_Smed_v4_10645_0_1
dd_Smed_v6_10646_0_1	0.598979	0.117769	0.104908	1	0.338986	0.441579	0.231484	0.632478	0.509147	0.235483	-0.119551	0.858713	0.430115	0.563918	0.0753165	1	0.672035	0.032356	0.541145	0.10174	0.51402	0.0935521	-0.0639568	1	-0.184677	0.949953	0.30454	0.513802	0.451313	0.246844	-0.20451	0.705485	CAMSAP_CH,CH	CAMSAP_CH,CH,Erf4	SYNE1	SYNE1	Syne1	Syne1	dd_Smed_v4_10646_0_1
dd_Smed_v6_10647_0_1	-0.565546	6.27374e-05	-0.387333	0.0177194	-0.00841536	1	0.152068	0.519304	0.0137048	1	0.410972	0.00290942	-0.0162802	1	-0.281474	0.084637	-0.139223	0.545481	0.0216264	1	-0.555038	1.2751e-05	0.161932	0.83133	0.275657	0.241063	0.578391	1.8294e-05	0.600877	1.25735e-05	0.42148	0.0061749	F-box,F-box-like,LRR_4,LRR_6	F-box,F-box-like,LRR_1,LRR_4,LRR_6	MFN1	FBXL7	Tia1	Fbxl7	dd_Smed_v4_10647_0_1
dd_Smed_v6_1065_0_1	-0.0568578	1	-0.00523801	1	-0.0552906	0.950297	-0.307094	0.0792581	0.0768786	0.940804	0.355522	0.0123188	0.115512	0.925813	0.0826848	0.897555	0.0533826	0.924657	0.0823175	0.825717	-0.303065	0.0372801	0.167132	0.639679	0.084252	1	-0.196854	0.354557	0.216054	0.208898	0.109315	0.654108	ANTH,ENTH	ANTH,ENTH	CLINT1	CLINT1	Clint1	Clint1	dd_Smed_v4_1065_0_1
dd_Smed_v6_10650_0_1	-0.0206096	1	0.15428	1	0.0546042	1	0.0144883	1	-0.0778382	1	0.0858986	0.906698	-0.234357	0.748733	-0.173917	0.696395	-0.163267	0.667046	-0.245191	0.439039	-0.152295	0.714789	-0.0594671	1	-0.0987029	0.972148	-0.128169	0.869902	-0.30242	0.252298	-0.0457868	0.980507							dd_Smed_v4_10650_0_1
dd_Smed_v6_10651_0_1	0.405107	0.255882	0.733762	0.00209671	0.305017	0.343505	-0.0370256	1	0.66941	0.00620717	1.44422	7.32431e-15	0.100231	1	0.140528	0.916716	-0.249408	0.411134	-0.361594	0.197658	-0.516254	0.0219231	0.428886	0.218737	0.0404384	1	-0.69154	0.00171497	-0.0972907	0.878572	0.522856	0.0173591							dd_Smed_v4_10651_0_1
dd_Smed_v6_10653_0_1	0.145491	1	0.0539582	1	-0.122297	0.866456	0.285441	0.334823	-0.016734	1	0.213066	0.346187	0.208679	0.80771	0.510051	0.0153211	0.192393	0.478536	0.47417	0.0166109	0.147237	0.703599	0.117146	0.821348	0.242263	0.62054	0.332343	0.147075	0.311945	0.156302	0.214812	0.432006							dd_Smed_v4_10653_0_1
dd_Smed_v6_10654_1_1	-0.106342	1	0.0347543	1	-0.180973	0.674379	0.101484	0.912592	0.0241561	1	0.0612915	0.926499	-0.289689	0.396357	-0.136209	0.735089	-0.118879	0.780591	-0.136282	0.688953	-0.128187	0.643658	-0.148593	0.733789	-0.21084	0.584858	0.0889468	0.930562	-0.00578375	1	0.0394466	1	RRM_1	Baculo_VP39,RRM_1	CISD1	PABPC4		Pabpc2	dd_Smed_v4_10654_1_1
dd_Smed_v6_10655_0_1	0.775569	6.44117e-08	0.695179	1.49122e-05	0.518232	0.00113557	0.807912	7.45811e-09	0.541338	0.000727421	0.884979	6.97682e-11	-0.100692	1	0.0982194	0.902012	-0.0964967	0.779993	-0.126803	0.654811	-0.139884	0.585008	-0.181082	0.649254	-0.159117	0.732263	-0.0641529	0.96928	-0.361033	0.0263966	-0.0304738	1	ERp29,Thioredoxin				Lpar4		dd_Smed_v4_10655_0_1
dd_Smed_v6_10656_0_1	-0.00401009	1	-0.101179	1	-0.0239861	1	-0.0518128	0.998436	0.155083	0.699758	0.237474	0.22771	-0.0471842	1	-0.247888	0.283935	-0.355368	0.0350191	-0.510208	0.000725412	-0.65063	4.85795e-06	-0.144353	0.779972	-0.267864	0.253223	-0.403171	0.0183813	-0.351115	0.0408822	-0.409146	0.0127546	MFS_1	MFS_1		SLC16A9	Olfr348	Slc16a9	dd_Smed_v4_10656_0_1
dd_Smed_v6_10657_0_1	-0.167766	0.902714	-0.238211	0.486208	-0.166622	0.708684	0.0276271	1	-0.213582	0.542581	-0.408619	0.0149356	-0.00609733	1	-0.00114026	1	0.100002	0.797334	0.125623	0.657983	0.298304	0.0863369	-0.0765425	0.944689	4.3463e-06	1	0.295395	0.138946	0.0798077	0.847725	0.0574512	0.935634	HEAT,HEAT_2,HEAT_PBS	HEAT,HEAT_2,HEAT_PBS		DOHH	Olfr923	Dohh	dd_Smed_v4_10657_0_1
dd_Smed_v6_10658_0_1	0.0827223	1	0.222602	0.899226	-0.0507399	1	0.0729308	0.894382	0.0775934	1	0.0783202	0.947817	-0.0722874	1	0.20165	0.716674	-0.104112	0.920829	-0.110417	0.896838	-0.0073903	1	0.0675921	1	0.0681876	1	-0.113904	0.989488	-0.115546	0.872738	-0.0117924	1	UNC-50	UNC-50		UNC50		Unc50	dd_Smed_v4_10658_0_1
dd_Smed_v6_10659_0_1	-0.403186	1	-0.0356989	1	-0.956087	0.495539	-0.279369	0.981232	-2.42185	0.0176254	-1.02219	0.261548	-0.150791	1	0.350839	0.930015	-0.249951	0.974988	0.110982	1	0.268811	0.950446	0.216696	1	-0.202061	1	-0.126134	1	-1.90769	0.104085	-0.350197	0.902368			SLC35E3		Scn2b		dd_Smed_v4_10659_0_1
dd_Smed_v6_1066_0_1	-0.585509	8.39493e-07	-0.50876	0.000183982	-0.807234	5.15817e-13	-0.943869	2.8647e-17	-0.619876	9.85e-08	-0.0688127	0.835596	0.25177	0.222697	0.573177	1.29005e-06	0.49309	3.19005e-05	0.397493	0.00100499	-0.2712	0.0373714	0.32852	0.0336443	0.351453	0.0270387	0.134731	0.509126	0.363126	0.0050561	0.245497	0.0974366					Mccc1		dd_Smed_v4_1066_0_1
dd_Smed_v6_10660_0_1	0.11905	0.914559	0.0104284	1	0.105502	0.827685	0.0737829	0.890072	-0.145786	0.623046	-0.79117	4.94452e-13	0.260338	0.237262	0.335804	0.0123936	0.476891	0.000112993	0.718023	3.68582e-10	1.24164	1.30399e-30	0.151716	0.643393	0.322256	0.038123	0.431624	0.00122513	0.453187	0.000365088	0.331424	0.0216574	UDG	UDG		TDG	Chia1	Tdg	dd_Smed_v4_10660_0_1
dd_Smed_v6_10661_0_1	-0.235195	0.482545	-0.151629	0.797022	-0.27566	0.326645	-0.435588	0.0318165	0.124345	0.790128	0.267295	0.124741	0.0758958	1	-0.0500807	0.986865	0.132615	0.736245	-0.282659	0.121974	-0.222525	0.225835	0.159461	0.89287	-0.0905459	1	-0.0677777	0.97892	0.076881	0.815103	0.279964	0.144587			LMLN		Nktr		dd_Smed_v4_10661_0_1
dd_Smed_v6_10662_0_1	-0.0847423	1	0.193329	0.879154	-0.168121	0.455382	-0.226233	0.30681	0.0236558	1	0.0564111	0.859051	-0.187379	0.652149	0.0700116	0.897555	0.131955	0.544965	0.166438	0.387302	0.0182656	1	0.0906916	1	-0.0133676	1	-0.00953553	1	0.274836	0.109917	0.159419	0.473451	SH2,SH2_2	SH2,SH2_2		SOCS7		Socs7	dd_Smed_v4_10662_0_1
dd_Smed_v6_10663_0_1	0.531666	0.656568	0.141422	1	0.0942615	0.973594	-0.331774	0.68484	-0.327118	0.772771	0.293358	0.672252	0.498139	0.694055	0.457955	0.634958	1.03943	0.00892925	0.964694	0.0122813	0.713024	0.087027	0.107895	0.99674	0.0205512	1	0.175986	0.891745	0.10591	0.94196	0.474716	0.369585	Njmu-R1		NIM1K		Olfr1137		dd_Smed_v4_10663_0_1
dd_Smed_v6_10664_0_1	0.0578748	1	0.378632	0.582367	0.116859	0.99399	-0.240256	0.700946	0.00427719	1	0.553152	0.0281791	-0.230309	0.854146	-0.271225	0.603181	-0.249519	0.462972	-0.0733912	0.988133	-0.506613	0.0422316	0.0904482	1	-0.212241	0.837145	-0.54765	0.0523911	-0.126989	0.817252	-0.0113358	1					Ect2		dd_Smed_v4_10664_0_1
dd_Smed_v6_10665_0_1	-0.0679585	1	0.0229503	1	0.0461569	1	-0.0566885	0.958093	-0.135238	0.849715	-0.520614	0.00106229	-0.21803	0.642676	-0.367029	0.0792475	-0.124703	0.724441	-0.217377	0.343488	0.221976	0.275034	-0.127121	1	-0.252914	0.398545	-0.113433	0.823374	-0.284656	0.19689	-0.23068	0.378747							dd_Smed_v4_10665_0_1
dd_Smed_v6_10666_0_1	-0.00081868	1	0.032005	1	-0.152235	0.59559	0.0832996	0.804302	0.156571	0.595874	0.350865	0.0139245	0.000800303	1	0.194297	0.358416	-0.0688685	0.870216	-0.170919	0.390699	-0.120758	0.59212	0.033624	1	0.0428813	1	0.0152498	1	-0.0135297	1	0.230925	0.2078	LANC_like	LANC_like		LANCL2		Lancl2	dd_Smed_v4_10666_0_1
dd_Smed_v6_10667_0_1	-0.0573808	1	-0.239287	0.256144	-0.23149	0.274845	0.0281063	1	-0.00639554	1	-0.136946	0.52298	0.0576563	1	0.124589	0.699985	-0.102885	0.718884	-0.1265	0.569334	-0.108621	0.589904	-0.12425	0.725548	-0.0495205	1	-0.0173981	1	-0.0755148	0.775889	-0.188186	0.323352	GATase_4,GATase_6,GATase_7,Pribosyltran	GATase_4,GATase_6,GATase_7,Pribosyltran	PPATP1	PPAT		Ppat	dd_Smed_v4_10667_0_1
dd_Smed_v6_10669_0_1	-0.0273944	1	-0.158499	0.990396	-0.245038	0.274845	-0.38549	0.0289875	0.00261866	1	0.108834	0.700357	0.313939	0.230763	0.37171	0.0476625	0.450957	0.00373295	0.447048	0.00454561	0.285984	0.0894408	0.182835	0.527359	0.154067	0.873917	0.0928612	0.847574	0.477061	0.00214219	0.422213	0.00958528		WD40		WDR6		Wdr6	dd_Smed_v4_10669_0_1
dd_Smed_v6_1067_0_1	0.135158	1	0.0357061	1	0.176159	0.542156	0.0774987	0.881903	-0.00355044	1	-0.0798785	0.859755	-0.0776514	1	0.0875582	0.911827	-0.0706932	0.905813	-0.0815476	0.857848	0.032476	1	-0.177103	0.782022	0.128559	0.719468	-0.128352	0.824766	-0.220256	0.370443	-0.18256	0.546531	Renin_r	Renin_r		ATP6AP2	R3hdm1	Atp6ap2	dd_Smed_v4_1067_0_1
dd_Smed_v6_10670_0_1	-0.0134119	1	-0.0526287	1	-0.0160062	0.999906	0.0324935	0.964679	0.240413	0.228282	0.188307	0.255983	0.0662834	1	-0.120317	0.736249	-0.155788	0.353637	-0.447447	0.000289143	-0.437433	0.000254503	0.0270666	1	-0.122911	0.689556	-0.109883	0.663552	-0.193622	0.20522	-0.235714	0.121309	Cation_ATPase,E1-E2_ATPase,Hydrolase,Hydrolase_3,PhoLip_ATPase_C,PhoLip_ATPase_N	Cation_ATPase,E1-E2_ATPase,Hydrolase,Hydrolase_3,PhoLip_ATPase_C,PhoLip_ATPase_N	ATP11B	ATP11B	Atp11b	Atp11b	dd_Smed_v4_10670_0_1
dd_Smed_v6_10671_0_1	0.129889	0.960743	0.179215	0.768784	0.00614814	1	-0.0140625	1	0.033565	1	0.0730593	0.865823	-0.0793231	1	0.0103492	1	0.0865759	0.783177	-0.101692	0.78374	-0.0450193	0.934278	-0.0299968	1	-0.113391	0.937453	-0.0573751	0.926355	-0.198016	0.358226	-0.101849	0.731353	Sec10	COG2,Sec10		EXOC5		Exoc5	dd_Smed_v4_10671_0_1
dd_Smed_v6_10672_0_1	-0.0890967	1	0.0733555	1	-0.121658	0.774292	-0.108124	0.82241	-0.0560192	1	-0.143622	0.541287	-0.066302	1	0.151059	0.595785	0.136091	0.598576	0.182393	0.38287	0.15559	0.479802	0.0961502	0.899756	0.118497	0.90971	0.117063	0.699226	0.215471	0.295796	0.101064	0.792273	TBCC,TBCC_N	TBCC,TBCC_N		TBCC		Tbcc	dd_Smed_v4_10672_0_1
dd_Smed_v6_10673_0_1	-2.27619	2.16836e-23	-1.61137	6.96848e-12	-2.07526	1.18145e-15	-2.57251	3.44095e-25	-2.30944	9.45e-22	-2.78283	1.00283e-38	-0.542465	0.108408	-0.717325	0.00350443	-0.292869	0.324114	-0.278154	0.443267	0.478563	0.0365907	0.122347	1	-0.5164	0.410154	-0.589191	0.132687	-0.311407	0.554818	-0.028076	1	zf-C2H2,zf-C2H2_2,zf-C2H2_3rep,zf-C2H2_4,zf-C2H2_jaz,zf-H2C2_2,zf-MYST,zf_C2H2_ZHX,zinc_ribbon_15	FYVE,PhnA_Zn_Ribbon,zf-C2H2,zf-C2H2_2,zf-C2H2_3rep,zf-C2H2_4,zf-C2H2_jaz,zf-H2C2_2,zf-MYST,zf_C2H2_ZHX,zinc_ribbon_15	OVOL1	OVOL1	Ovol2	Ovol1	dd_Smed_v4_10673_0_1
dd_Smed_v6_10674_0_1	-0.07725	1	-0.170872	0.777995	0.0242251	1	0.0756436	0.87876	-0.0142254	1	-0.403014	0.00579195	-0.039541	1	-0.0587405	0.957909	0.142232	0.543806	0.187994	0.366341	0.193161	0.296819	-0.133162	0.792485	0.0427346	1	0.295126	0.0912712	0.251019	0.151628	-0.132603	0.608902	Cation_ATPase,Hydrolase,Hydrolase_3	Cation_ATPase,DUF5301,Hydrolase,Hydrolase_3	ATP2B1	ATP2B2	Atp2b1	Atp2b2	dd_Smed_v4_10674_0_1
dd_Smed_v6_10675_0_1	0.0963394	1	0.0613422	1	-0.252715	0.387825	0.257244	0.250775	-0.0114231	1	-0.466316	0.00209567	0.123399	0.990825	0.604372	0.000201442	0.670059	1.14775e-05	0.908725	1.18729e-10	0.861494	9.93154e-10	0.0884019	0.922925	0.255318	0.329358	0.830964	1.16243e-08	0.800962	4.34815e-08	0.298839	0.12437	Aminotran_5	Aminotran_5		SCLY		Scly	dd_Smed_v4_10675_0_1
dd_Smed_v6_10676_0_1	-0.0706145	1	0.219035	0.428503	-0.183043	0.450267	-0.216379	0.338459	0.133676	0.763901	0.116413	0.632527	-0.0855666	1	0.0773848	0.898178	-0.0106616	1	0.0665613	0.89281	0.0183461	1	0.204082	0.442488	-0.0350433	1	-0.156427	0.548584	0.270852	0.109037	0.205373	0.278448	BolA,GAGA,Zn-C2H2_12,zf-C2H2,zf-C2H2_2,zf-C2H2_4,zf-C2H2_6,zf-C2H2_8,zf-C2H2_jaz,zf-Di19,zf-H2C2_2,zf-met,zf_UBZ,zinc_ribbon_15	Baculo_IE-1,BolA,C1_1,C1_2,C1_4,DUF2256,DZR,Elf1,Endonuclease_7,GAGA,LIM,TRAF6_Z2,XPA_N,Zf_RING,Zn-C2H2_12,Zn-ribbon_8,zf-AN1,zf-BED,zf-C2H2,zf-C2H2_2,zf-C2H2_4,zf-C2H2_6,zf-C2H2_8,zf-C2H2_9,zf-C2H2_jaz,zf-C2HC_2,zf-C2HE,zf-C3HC4_2,zf-DBF,zf-Di19,zf-FCS,zf-H2C2_2,zf-H2C2_5,zf-LYAR,zf-MYST,zf-TRAF,zf-met,zf_C2HC_14,zf_UBZ,zinc-ribbons_6,zinc_ribbon_12,zinc_ribbon_15	ZNF143	ZNF732	Zfp322a	Platr25	dd_Smed_v4_10676_0_1
dd_Smed_v6_10677_0_1	0.4973	0.0156362	0.556807	0.00571746	0.524516	0.00378213	0.288888	0.180176	0.305151	0.322511	0.791068	7.42522e-07	0.132215	0.956243	-0.0258091	1	0.230014	0.373564	0.149545	0.632982	-0.152905	0.563893	0.191721	0.726642	0.00140727	1	0.0216026	0.976115	-0.0426042	0.96755	0.140863	0.670793	Peptidase_C2,Spore_III_AF	Globin,Peptidase_C2		ADGB		Adgb	dd_Smed_v4_10677_0_1
dd_Smed_v6_10678_0_1	0.072962	1	0.176079	1	0.58184	0.103321	0.362611	0.28437	0.227508	0.735529	0.162991	0.770741	-0.223089	0.932935	-0.401962	0.335815	-0.2642	0.471338	-0.384629	0.225427	-0.230598	0.541857	-0.119972	0.966609	0.106916	1	0.0254487	1	-0.230083	0.611816	-0.140569	0.767897	Dpy-30,Guanylate_cyc,HNOBA	Endopep_inhib,Guanylate_cyc,HNOBA	GUCY1B2	NPR2	Gucy2c	Gucy1b2	dd_Smed_v4_10678_0_1
dd_Smed_v6_10679_0_1	0.189608	1	-0.41545	0.94238	0.0820561	1	0.178208	0.86295	-0.132919	1	0.127562	0.970766	0.212531	1	0.0680471	1	0.245742	0.825017	0.372506	0.562785	0.00434765	1	-0.392527	0.850037	-0.0395045	1	0.234342	0.833392	0.0499791	1	-0.0576982	0.978458	zf-CCHC,zf-CCHC_3,zf-CCHC_4	zf-CCHC,zf-CCHC_2,zf-CCHC_3,zf-CCHC_4,zf-CCHC_5		CNBP		Cnbp	dd_Smed_v4_10679_0_1
dd_Smed_v6_1068_0_1	-0.103776	1	-0.253014	0.382122	0.371083	0.0523683	0.337031	0.0758993	0.0673794	1	0.463691	0.000697835	-0.246868	0.32551	-0.803043	1.47682e-09	-1.09246	6.81033e-19	-0.991443	1.79097e-15	-1.24969	8.901e-25	-0.396106	0.0331766	-0.328184	0.0651671	-0.651652	3.6006e-07	-0.820288	1.33141e-10	-0.682225	3.18309e-07	Usp						dd_Smed_v4_1068_0_1
dd_Smed_v6_10680_0_1	-0.115892	1	-0.76398	1	0.60869	1	Inf	0.71634	1.79224	1	0.653559	1	1.06855	1	0.349176	1	#NAME?	1	-0.270806	1	1.35731	0.968949	0.420465	1	1.07376	1	1.73951	0.947106	1.63732	0.921365	2.12676	0.785781	Dimer_Tnp_hAT						dd_Smed_v4_10680_0_1
dd_Smed_v6_10681_0_1	-0.0415499	1	0.0152486	1	-0.131724	0.63552	-0.313638	0.0520535	-0.0837989	0.92465	-0.245299	0.0795206	0.162391	0.703119	0.297743	0.0570513	0.484444	0.000100327	0.536897	9.48315e-06	0.786998	1.43914e-12	0.21919	0.235134	0.207569	0.444557	0.212356	0.186235	0.494648	5.98382e-05	0.583249	1.25321e-06	Cyclin_C,Cyclin_N	Cyclin_C,Cyclin_N,Pox_F12L					dd_Smed_v4_10681_0_1
dd_Smed_v6_10682_0_1	0.970286	1.95298e-09	1.27565	6.17126e-14	1.30976	8.72484e-16	0.908563	1.99151e-07	0.796708	5.02e-06	0.352386	0.0559527	-0.0484829	1	-0.417019	0.0815303	-0.553098	0.00393012	-0.251103	0.351392	0.358736	0.0607445	0.256884	0.707995	-0.0775486	1	-0.614821	0.000372289	-0.424681	0.0249491	-0.259164	0.305161	p450	ORF6C,p450		CYP2C18		Cyp2c66	dd_Smed_v4_10682_0_1
dd_Smed_v6_10683_0_1	0.119692	0.903822	0.32818	0.0807058	0.247988	0.292718	0.116028	0.724413	0.270119	0.105776	-0.120482	0.549614	0.180571	0.577715	-0.0737593	0.963462	-0.505322	3.37548e-05	-0.32124	0.0163398	0.183331	0.231336	0.389058	0.0292175	0.0545357	1	-0.508987	2.28943e-05	-0.170814	0.335098	-0.0568438	0.896051	MFS_1	MFS_1,MFS_4,Poxvirus_B22R_N		SLC16A4		Slc16a4	dd_Smed_v4_10683_0_1
dd_Smed_v6_10684_0_1	-0.00342758	1	0.0306827	1	-0.110772	0.936401	-0.256155	0.318645	0.19558	0.683839	0.0974895	0.771961	-0.0454778	1	0.011527	1	-0.10019	0.81337	-0.178599	0.514647	-0.0681897	0.875975	-0.0113675	1	-0.0958176	0.992612	-0.352917	0.0839242	0.0204084	1	0.0327274	1							dd_Smed_v4_10684_0_1
dd_Smed_v6_10685_0_1	0.00543987	1	0.0335659	1	-0.606874	0.143521	-0.46935	0.331919	-0.629918	0.0752831	-0.346256	0.453506	1.78167	9.18277e-09	2.31256	3.12143e-16	1.53659	7.56965e-07	1.48401	8.1738e-07	0.976571	0.00409896	1.8098	7.34933e-09	1.70025	5.02219e-09	1.0618	0.00183789	0.848652	0.0353863	0.624875	0.153175	SH2,SOCS_box						dd_Smed_v4_10685_0_1
dd_Smed_v6_10687_0_1	-0.342922	0.0737652	-0.360172	0.096165	-0.49038	0.0063886	-0.507455	0.00173759	-0.259199	0.313783	-0.426406	0.00532902	-0.161978	0.792103	-0.23657	0.283194	-0.159312	0.532916	-0.266218	0.131914	-0.0780279	0.83918	-0.179229	0.708628	-0.384028	0.0919172	-0.323845	0.0967769	-0.182496	0.471108	-0.161512	0.613118	Ephrin,Ig_3,V-set		DCP1B				dd_Smed_v4_10687_0_1
dd_Smed_v6_10688_0_1	-0.21827	0.452335	-0.132921	0.708713	-0.335672	0.0405234	-0.141725	0.635836	-0.318424	0.0633292	-0.0522119	0.885344	0.244129	0.36311	0.397829	0.00547944	0.213233	0.235956	0.158128	0.438346	0.155662	0.39242	0.329478	0.227859	0.280428	0.178845	0.289778	0.0676568	0.0579743	0.920527	0.32172	0.044142	LRR_1,LRR_4,LRR_8	LRR_1,LRR_4,LRR_8		LRRC4B		Lrrc4b	dd_Smed_v4_10688_0_1
dd_Smed_v6_10689_0_1	0.339202	0.0337779	0.0635915	1	0.368573	0.0278408	0.387059	0.0104082	0.311634	0.0779163	-0.141027	0.422747	-0.0934213	0.973077	-0.249154	0.209673	-0.0471635	0.959094	-0.0357124	0.995295	0.258403	0.0648271	-0.369032	0.025676	-0.219783	0.3539	0.000693525	1	-0.0632806	0.824036	-0.221827	0.186864	C1-set,C2-set_2,EphA2_TM,I-set,Ig_2,Ig_3,Izumo-Ig,V-set,fn3,ig	C1-set,C2-set_2,CcmD,EphA2_TM,I-set,Ig_2,Ig_3,Izumo-Ig,TMEM154,V-set,fn3,ig		NPHS1		Nphs1	dd_Smed_v4_10689_0_1
dd_Smed_v6_1069_0_1	-0.105935	0.974021	-0.0425857	1	-0.117788	0.739415	-0.23265	0.199569	0.079117	0.922026	0.184851	0.278201	-0.0447517	1	-0.0457964	0.915384	-0.0286884	1	0.029461	1	-0.129813	0.505339	0.018598	1	-0.0576495	0.953265	-0.155403	0.479919	0.214513	0.199874	0.160974	0.421196	2-oxoacid_dh,Biotin_lipoyl,E3_binding	2-oxoacid_dh,Biotin_lipoyl,Biotin_lipoyl_2,E3_binding	DLAT	DLAT	Dlat	Dlat	dd_Smed_v4_1069_0_1
dd_Smed_v6_10690_0_1	-0.0456836	1	0.238184	1	-0.0562175	1	-0.101658	1	-0.0929501	1	0.594577	0.132773	-0.236698	0.992588	0.0364667	1	-0.133688	0.88845	-0.394626	0.446986	-0.378883	0.434967	0.0471697	1	0.0259328	1	-0.189663	0.934893	-0.441893	0.437594	0.261377	0.693706			MTND2P38		Gpr135		dd_Smed_v4_10690_0_1
dd_Smed_v6_10691_0_1	-0.569031	0.000309463	-0.238356	0.676819	-0.118698	0.815541	-0.469682	0.00622844	-0.37253	0.0627898	-0.0743641	0.879714	-0.174415	0.7735	-0.0825705	0.876344	0.108153	0.774452	0.134516	0.659674	0.0303321	1	0.15626	0.710949	0.367763	0.0977428	0.207503	0.398294	0.331018	0.0526727	0.524999	0.000735658	FMN_dh,Glu_synthase,His_biosynth,IMPDH,ThiG	FMN_dh,Glu_synthase,His_biosynth,IMPDH,ThiG		HAO1		Hao1	dd_Smed_v4_10691_0_1
dd_Smed_v6_10693_0_1	-0.120628	0.919705	0.0205178	1	-0.0553478	0.965748	-0.199528	0.331982	0.0318465	1	0.159625	0.381812	-0.199754	0.518166	-0.176475	0.358997	-0.21121	0.202049	-0.194387	0.247714	-0.24763	0.0887066	-0.0586084	1	-0.111195	0.77109	-0.29011	0.0667856	-0.041912	0.970812	0.0326226	0.979349	PIP5K	PIP5K	PIP5K1B	PIP5K1A	Pip5k1a	Pip5k1a	dd_Smed_v4_10693_0_1
dd_Smed_v6_10696_0_1	-0.155458	0.683246	-0.00382223	1	0.057153	0.9764	-0.0377548	1	-0.06934	0.947007	0.109084	0.648342	-0.216613	0.413382	-0.521241	8.92168e-05	-0.339735	0.0117983	-0.497269	4.48767e-05	-0.552094	2.2698e-06	-0.0649775	0.90345	-0.308631	0.134587	-0.222032	0.230031	-0.411152	0.00194757	-0.287553	0.0576618	AAA_11,AAA_12,AAA_19,AAA_30,DUF2075,DnaJ,ResIII	AAA,AAA_11,AAA_12,AAA_19,AAA_30,DUF2075,ResIII,UvrD-helicase,zf-NF-X1	ZNFX1	ZNFX1	Setx	Znfx1	dd_Smed_v4_10696_0_1
dd_Smed_v6_10698_0_1	0.117814	1	-0.102052	1	0.0761305	0.975455	0.110154	0.94183	-0.151051	0.889813	0.205585	0.481153	0.150686	0.976751	0.156123	0.71168	0.149089	0.685866	0.130567	0.775525	0.104781	0.87841	-0.0691796	1	0.11444	0.915664	0.141429	0.862323	-0.138299	0.774516	0.192552	0.669252	RIIa	Diphtheria_C,RIIa	GPR137C	CATIP		Catip	dd_Smed_v4_10698_0_1
dd_Smed_v6_10699_0_1	0.0882002	1	0.00639431	1	0.234532	0.573252	0.0174795	0.995966	0.0393297	1	0.0288407	1	0.15232	0.990044	0.141875	0.91532	0.0859449	0.955039	0.016375	1	0.196847	0.602552	0.0705139	0.953303	0.288207	0.510503	0.0152243	1	-0.0324955	1	0.137487	0.837608	Ca_bind_SSO6904,Peroxin-3	Ca_bind_SSO6904,Peroxin-3	CCNJL	PEX3		Pex3	dd_Smed_v4_10699_0_1
dd_Smed_v6_107_0_1	-0.194697	0.411575	-0.0324206	1	-0.203225	0.31021	-0.242897	0.0758993	-0.167139	0.425207	0.0440493	0.88487	-0.091391	0.944889	0.333987	0.0108514	0.481889	1.82073e-05	0.431337	0.000130179	0.133902	0.396682	0.0708858	1	0.325459	0.0235504	0.433689	0.000596007	0.458895	8.42677e-05	0.372648	0.00215817	DUF4413,Dynein_light,Ground-like	DUF4413,Dynein_light,Ground-like,Swm2	SHROOM3	DYNLL2	Mrpl42	BC048507	dd_Smed_v4_107_0_1
dd_Smed_v6_1070_0_1	-0.603482	0.00164385	-0.461297	0.0702653	-0.464848	0.0371228	-0.647522	0.000523686	-0.143841	0.826314	0.503974	0.00509276	0.00407669	1	0.00047642	1	-0.256024	0.270565	-0.350354	0.0846358	-1.02745	1.21404e-10	0.146262	0.824	0.139111	0.962201	-0.300064	0.198163	0.109288	0.824432	0.0800046	0.898394	COLFI,Collagen	COLFI,Collagen	COL11A1	COL2A1	Col5a1	Col5a2	dd_Smed_v4_1070_0_1
dd_Smed_v6_10700_0_1	0.0265513	1	0.0516283	1	-0.0692883	0.88106	-0.106032	0.724233	0.0668134	0.960118	-0.205054	0.155761	-0.0812963	0.978958	-0.0709684	0.900326	0.0727612	0.833792	0.0904299	0.742735	0.264666	0.0474044	-0.0562194	1	-0.166808	0.512402	-0.0598224	0.936041	0.130692	0.501831	0.0330606	0.986099	DUF1604	DUF1604	GPATCH1	GPATCH1		Gpatch1	dd_Smed_v4_10700_0_1
dd_Smed_v6_10701_0_1	#NAME?	1	Inf	1	NA	NA	#NAME?	1	NA	NA	Inf	1	#NAME?	1	#NAME?	1	-1.0478	1	#NAME?	0.956328	#NAME?	0.923647	Inf	1	NA	NA	NA	NA	NA	NA	Inf	1					Lars2		dd_Smed_v4_10701_0_1
dd_Smed_v6_10703_0_1	0.565262	0.00051527	0.492925	0.0091053	0.277384	0.255272	0.0258238	1	0.664807	2.34e-05	0.833789	4.23934e-09	0.370736	0.116897	0.449949	0.0115481	0.469099	0.00474085	0.213733	0.347666	-0.0886253	0.855099	0.298399	0.32299	0.162071	0.792479	-0.0703393	0.9127	0.313278	0.111437	0.179902	0.477431	FAM221	FAM221		FAM221B		Fam221b	dd_Smed_v4_10703_0_1
dd_Smed_v6_10704_0_1	-0.121501	0.922593	-0.115307	0.888596	-0.111027	0.841201	0.072037	0.867198	-0.05197	1	-0.261229	0.0726001	0.010677	1	0.09454	0.811727	-0.00791747	1	0.0550702	0.920206	0.206149	0.19002	0.0168713	1	0.105015	0.838458	0.185621	0.331173	0.124602	0.536263	0.0664209	0.881778	Kinase-like,Pkinase,Pkinase_Tyr	APH,Kinase-like,Pkinase,Pkinase_Tyr,RIO1		STK11		Stk11	dd_Smed_v4_10704_0_1
dd_Smed_v6_10707_0_1	0.248341	0.403146	0.14377	0.907927	0.113465	0.894334	0.222373	0.392109	0.218636	0.419926	0.309374	0.0530683	0.0158645	1	0.0140683	1	0.211513	0.27007	0.152666	0.52561	0.0245008	1	-0.0887063	0.978193	-0.120808	0.787651	0.185544	0.47229	0.122961	0.637491	0.0855333	0.811957				FAM228B		Fam228b	dd_Smed_v4_10707_0_1
dd_Smed_v6_10708_0_1	0.120626	1	-0.0460969	1	0.0892277	0.876263	0.26406	0.25306	0.0164567	1	0.210897	0.294601	0.0678036	1	0.181352	0.525703	-0.225093	0.281507	-0.30305	0.0991592	-0.200892	0.32224	-0.0989193	0.967204	0.149954	0.651515	-0.0816596	0.912046	-0.40722	0.0227961	-0.110621	0.820341	Peptidase_C14	Peptidase_C14	HECW2	CASP8	Map3k7	Casp8	dd_Smed_v4_10708_0_1
dd_Smed_v6_10709_0_1	0.0254101	1	0.0892471	1	-0.263012	0.647624	0.0357463	1	-0.202621	0.833574	-0.0759642	0.941474	-0.0621569	1	0.0892433	0.957898	-0.018336	1	-0.0147956	1	0.216321	0.54212	0.00168008	1	-0.199179	0.909109	-0.00799974	1	-0.242827	0.589815	0.114947	0.860045	DUF1358	DUF1358	DNAH7	TMEM242		Tmem242	dd_Smed_v4_10709_0_1
dd_Smed_v6_1071_0_1	3.82772	1	0.441984	1	-0.0121552	1	-0.15594	1	6.55012	0.939259	-0.946069	1	-0.668615	1	-1.24097	1	-1.09209	1	-1.15486	1	0.177914	1	-4.05435	1	-5.08084	1	-5.07576	0.916762	1.56753	1	-4.59588	0.908056	DUF1194,VWA,VWA_2	DUF1194,VWA,VWA_2		VIT		Vit	dd_Smed_v4_1071_0_1
dd_Smed_v6_10710_0_1	-0.112598	1	-0.000664318	1	-0.0814069	1	-0.0373794	1	-0.0212577	1	-0.119966	0.710094	0.311843	0.497946	0.48851	0.0208144	0.340852	0.202049	0.221465	0.50131	0.584732	0.000995655	0.423777	0.1093	0.519702	0.0128357	0.416071	0.0318301	0.312805	0.180743	0.577365	0.00233062					Gm12072		dd_Smed_v4_10710_0_1
dd_Smed_v6_10711_0_1	0.0906443	1	-0.0643315	1	-0.145017	0.994396	0.0502133	0.974597	-0.121209	0.948681	-0.182264	0.724273	0.348937	0.745464	0.779138	0.0167885	0.700443	0.0223648	0.712945	0.0139047	0.865384	0.00123791	0.193962	0.897582	0.543476	0.197621	0.660012	0.0231976	0.501092	0.166716	0.592475	0.0658244	Peptidase_C48	Peptidase_C48	RIMS2	SENP8		Senp8	dd_Smed_v4_10711_0_1
dd_Smed_v6_10712_0_1	0.173738	0.881921	0.309868	0.361353	0.229979	0.475883	-0.0461857	0.970632	0.312558	0.249096	0.633315	7.61246e-05	0.165655	0.902679	0.0835499	1	0.0947402	0.837314	0.108215	0.829415	-0.0564192	0.940911	0.301784	0.383372	0.139791	0.948063	-0.125184	0.733782	0.247034	0.335641	0.403157	0.0386093	SIMPL	SIMPL				Pkp2	dd_Smed_v4_10712_0_1
dd_Smed_v6_10713_0_1	-0.334445	1	-0.196771	1	-0.0173516	1	0.223519	0.971787	-0.705528	0.867833	-1.46966	0.10843	-0.58227	0.962226	-0.349469	0.961494	-0.534952	0.694277	-0.863977	0.395156	-0.330616	0.838504	-0.444596	0.90155	-0.0323749	1	0.0230124	1	-1.23506	0.225743	-1.46583	0.120852	Sina,zf-TRAF	Sina,zf-TRAF				Traf6	dd_Smed_v4_10713_0_1
dd_Smed_v6_10714_0_1	0.267626	0.319503	0.268292	0.543683	0.201807	0.527503	0.0197991	0.999912	-0.107368	0.913462	0.308049	0.054486	0.340719	0.113396	0.376722	0.0177682	0.156187	0.527756	0.234546	0.223697	0.0408822	0.968413	0.341384	0.198063	0.310902	0.122159	-0.0916405	0.909229	-0.140449	0.654451	0.0813051	0.824349	Orf78		CBWD1				dd_Smed_v4_10714_0_1
dd_Smed_v6_10715_0_1	0.350884	0.267959	0.552226	0.0877108	0.309609	0.453585	0.0432463	1	0.645036	0.00108159	0.577377	0.00209226	-0.0660652	1	-0.000356337	1	0.176729	0.604523	-0.0346841	0.990785	-0.146414	0.681029	0.135277	1	-0.0416313	1	-0.130909	0.799641	0.259468	0.363472	0.0800788	0.929268	LRR_6	LRR_6		LRRC71		Lrrc71	dd_Smed_v4_10715_0_1
dd_Smed_v6_10716_0_1	0.210028	0.509844	0.378642	0.0401729	-0.302015	0.099122	-0.266179	0.110467	-0.255779	0.16601	-1.03545	2.98899e-19	0.336823	0.101054	1.02679	1.19264e-16	1.15325	1.58238e-21	1.29937	1.52579e-27	1.59096	6.05668e-42	0.505436	0.00281355	0.514748	0.000399571	0.677043	5.11772e-07	0.833558	8.30112e-11	0.345481	0.0351309	EGF,EGF_2,EGF_CA,FXa_inhibition,Plasmod_Pvs28,cEGF,hEGF	EB,EGF,EGF_2,EGF_3,EGF_CA,EGF_MSP1_1,FXa_inhibition,Plasmod_Pvs28,cEGF,hEGF		NOTCH1	Crb1	Notch1	dd_Smed_v4_10716_0_1
dd_Smed_v6_10717_0_1	0.133107	0.863554	0.311387	0.135033	0.306505	0.101883	0.111703	0.718862	0.166717	0.535788	-0.100254	0.6673	-0.373237	0.0375841	-0.499158	0.000427367	-0.0532952	0.950132	0.138368	0.502957	0.0920537	0.713726	-0.194957	0.498863	-0.325761	0.0636127	-0.0746989	0.869662	0.171978	0.347144	-0.141308	0.501445	Ank_2,Ank_3,Ank_4,Ank_5	Ion_trans		TRPM3		Trpm1	dd_Smed_v4_10717_0_1
dd_Smed_v6_10718_0_1	1.09829	0.0342512	-0.042091	1	-0.164319	0.999777	0.185569	0.872068	-0.00188514	1	-0.806309	0.0836469	-0.0420575	1	0.489976	0.508292	0.70566	0.168697	0.918914	0.0483816	1.48355	0.000170242	-1.18244	0.060871	-0.772638	0.286703	-0.207066	0.969278	-0.181265	0.877879	-0.421049	0.599341	Forkhead,Forkhead_N	Forkhead,Forkhead_N	FOXA3	FOXA1	Foxa3	Foxa2	dd_Smed_v4_10718_0_1
dd_Smed_v6_10719_0_1	0.00659489	1	0.0694233	1	0.0436294	0.969773	0.2126	0.286201	-0.213173	0.420354	-0.0654537	0.87915	-0.0244071	1	-0.176904	0.471718	-0.328004	0.0413956	-0.143026	0.568562	-0.175666	0.35462	0.0384214	0.981073	-0.13987	0.909048	-0.121999	0.803826	-0.362795	0.0258685	-0.247714	0.220065	Ank,Ank_2,Ank_3,Ank_4,Ank_5			CYLD		Cyld	dd_Smed_v4_10719_0_1
dd_Smed_v6_1072_0_1	-0.262352	0.241059	-0.217872	0.5623	-0.0682157	0.975088	-0.447627	0.00175845	0.0643183	1	0.558625	2.32111e-05	-0.171673	0.724984	-0.0808634	0.822477	-0.0289235	1	0.0455196	0.947822	-0.518371	8.6414e-05	-0.127194	0.872794	0.113273	0.911392	-0.214199	0.215467	0.37219	0.014931	0.302606	0.0630826	Kunitz_BPTI	Kunitz_BPTI		WFIKKN2	Lurap1l	Eppin	dd_Smed_v4_1072_0_1
dd_Smed_v6_10722_0_1	0.0402474	1	-1.11986	3.99865e-05	-1.1412	1.40591e-05	-0.585316	0.162635	-0.916761	0.000326135	-0.778937	0.00348889	0.52871	0.211088	0.385466	0.265549	0.167058	0.782431	0.205509	0.675502	0.00831545	1	-0.631398	0.133208	-0.795981	0.0185954	-0.458505	0.37015	-0.751499	0.00396704	-0.810869	0.00543172	p450	p450	SLCO4C1	CYP2S1		Cyp2a5	dd_Smed_v4_10722_0_1
dd_Smed_v6_10724_0_1	0.108789	0.987585	0.0637668	1	0.258379	0.29933	0.156642	0.599346	0.0807459	0.931479	0.299727	0.0294428	-0.0265014	1	-0.300221	0.0792419	-0.416625	0.00256515	-0.544413	1.40655e-05	-0.546747	6.67543e-06	-0.0715236	0.961632	-0.150631	0.592513	-0.368772	0.00789685	-0.572457	7.73266e-06	-0.355808	0.0174326	MFS_1,MFS_4	MFS_1,MFS_4		MFSD8	Vmn2r1	Mfsd8	dd_Smed_v4_10724_0_1
dd_Smed_v6_10725_0_1	-0.0248553	1	-0.0228918	1	-0.142989	1	-0.0124188	1	-0.273111	0.692547	-0.234022	0.574043	0.167942	0.998821	0.431779	0.26869	0.273034	0.516988	0.140514	0.855568	0.354937	0.280402	0.169906	0.87282	0.313646	0.531169	0.285471	0.518604	-0.107742	0.927488	0.145769	0.842843	Cyclin_C_2,Cyclin_N	Cyclin_C_2,Cyclin_N	PYGO1	CCNH		Ccnh	dd_Smed_v4_10725_0_1
dd_Smed_v6_10727_0_1	-0.227537	0.641401	-0.111206	1	-0.264672	0.335174	-0.209674	0.475115	-0.104723	0.921295	0.0998926	0.807815	0.175581	0.852518	0.0999413	0.924313	0.135126	0.685221	0.331834	0.104277	0.0329606	1	0.291913	0.361195	0.0628057	1	0.152989	0.651533	0.454648	0.0144637	0.36039	0.0899874							dd_Smed_v4_10727_0_1
dd_Smed_v6_10729_0_1	0.091107	1	-0.19265	0.994089	-0.454462	0.110026	-0.268266	0.447221	-0.431935	0.153768	0.253933	0.399027	0.729985	0.00532809	1.15316	7.85568e-09	0.761091	0.000592841	0.583157	0.0105728	0.157303	0.732913	0.446229	0.234334	0.607587	0.0166201	0.401719	0.198186	0.0601143	1	0.32013	0.310213			AC096861.1				dd_Smed_v4_10729_0_1
dd_Smed_v6_1073_0_1	-0.182813	0.482025	-0.288703	0.0599086	-0.187199	0.219192	-0.0383971	0.962734	-0.0713103	0.926994	0.051856	0.890624	-0.138466	0.780264	-0.29688	0.0506439	-0.637445	5.3049e-09	-0.627333	7.61517e-09	-0.501483	4.52946e-06	-0.244356	0.203481	-0.301266	0.0374034	-0.493029	2.26131e-05	-0.51583	7.48248e-06	-0.266814	0.0563773	Aminotran_1_2,Aminotran_5,Beta_elim_lyase,Cys_Met_Meta_PP	Aminotran_1_2,Aminotran_5,Beta_elim_lyase,Cys_Met_Meta_PP		TAT	Clec4a2	Tat	dd_Smed_v4_1073_0_1
dd_Smed_v6_10730_0_1	-1.13831	4.45023e-23	-0.835386	8.35579e-12	-1.1926	6.88335e-26	-1.00993	1.12987e-19	-1.00444	2.03e-18	-1.52269	1.08961e-43	0.474031	0.00055275	0.804996	4.64738e-12	0.732485	1.24725e-10	0.545386	4.12281e-06	0.503812	1.48475e-05	0.776959	1.06429e-09	0.750713	1.54244e-09	0.86087	1.75236e-12	0.679262	2.72726e-08	0.119436	0.692557	C2-set_2,Death,I-set,Ig_3,UPA,V-set,ZU5,ig	C2-set_2,Death,EZH2_WD-Binding,I-set,Ig_2,Ig_3,Ig_4,Ig_5,UPA,V-set,ZU5,ig		UNC5C	Serpinb1-ps1	Unc5c	dd_Smed_v4_10730_0_1
dd_Smed_v6_10731_0_1	0.409089	0.0249357	0.501822	0.00322435	0.35886	0.130575	0.309009	0.141784	0.497392	0.00343538	0.674718	1.1884e-06	0.14376	0.866748	0.0292215	0.986865	-0.0106085	1	-0.138064	0.638766	-0.107276	0.735286	0.236493	0.423239	-0.0210075	1	-0.110688	0.707796	-0.0497598	0.930326	0.158353	0.513939	Kinase-like,Pkinase,Pkinase_Tyr,YrbL-PhoP_reg	Kdo,Kinase-like,Pkinase,Pkinase_Tyr,Pkinase_fungal,YrbL-PhoP_reg	CAMK4	CAMK4	Camk4	Camk4	dd_Smed_v4_10731_0_1
dd_Smed_v6_10732_0_1	-5.53109	4.00915e-95	-5.65002	1.23615e-83	-5.7734	7.19606e-96	-5.65985	1.69338e-94	-4.93269	1.06e-82	-5.51012	1.42501e-82	-0.0990609	1	-0.010864	1	0.0773735	0.97065	0.0043753	1	-1.01349	5.08104e-06	-0.21799	1	-0.253177	1	-0.0513869	1	0.602769	0.304084	-0.992525	0.0572911	DXP_synthase_N,E1_dh,G-alpha,TPP_enzyme_C	DXP_synthase_N,E1_dh,G-alpha,TPP_enzyme_C		BCKDHA		Bckdha	dd_Smed_v4_10732_0_1
dd_Smed_v6_10733_0_1	-0.0225257	1	-0.132187	0.966182	-0.240964	0.29613	-0.241714	0.306529	-0.125444	0.828106	0.139468	0.572944	0.307377	0.223409	0.48783	0.0015815	0.448279	0.00405643	0.383815	0.017266	0.102007	0.741764	0.197715	0.589661	0.269392	0.270113	0.229091	0.238789	0.280897	0.112672	0.264001	0.171124				GPATCH3	Olfr1489	Gpatch3	dd_Smed_v4_10733_0_1
dd_Smed_v6_10733_1_1	-0.0793906	1	-0.637015	1	1.074	0.554255	0.591024	0.809615	-1.01497	0.653106	0.436487	0.886819	-0.468297	1	-1.00288	0.592264	-0.189388	1	0.461484	0.844568	-0.332837	0.9681	-1.02592	0.966467	0.150517	1	0.481026	0.878072	-0.4741	0.972629	0.18304	1				GTF2IRD2		Gtf2ird2	dd_Smed_v4_10733_1_1
dd_Smed_v6_10734_0_1	0.20035	0.410654	0.186807	0.542671	0.157733	0.638047	0.0786975	0.826575	0.230002	0.218667	0.161065	0.343463	0.0158585	1	0.154784	0.439549	0.0993145	0.678474	0.0138514	1	0.00403686	1	0.00231558	1	0.112167	0.90479	-0.0223382	1	0.0435034	0.971936	-0.0352484	0.945402	C2,PDZ,PDZ_6	C2,PDZ,PDZ_6	RIMS3	RIMS2	Rims1	Rims2	dd_Smed_v4_10734_0_1
dd_Smed_v6_10735_0_1	-0.112785	1	-0.0116734	1	-0.0154563	1	-0.361863	0.302151	-0.0147754	1	-0.0424325	1	0.242754	0.848973	0.209774	0.709367	0.461694	0.110718	0.428745	0.150283	0.21582	0.594358	0.343866	0.371698	0.307104	0.53718	0.212617	0.67077	0.526755	0.0587317	0.286173	0.418633			SLC4A7				dd_Smed_v4_10735_0_1
dd_Smed_v6_10737_0_1	0.440882	0.00104265	0.425996	0.0105828	0.380257	0.00955243	0.349221	0.0303905	0.493454	0.00019997	0.558158	3.7723e-06	-0.000387747	1	-0.0864961	0.86103	-0.0529788	0.912912	-0.0811126	0.78805	-0.21963	0.151453	-0.0152733	1	-0.147121	0.693895	-0.144639	0.408382	-0.028541	0.949873	-0.102354	0.675189	Cation_ATPase,Hydrolase,Hydrolase_3,PhoLip_ATPase_C,PhoLip_ATPase_N	Cation_ATPase,DUF4837,E1-E2_ATPase,Hydrolase,Hydrolase_3,PhoLip_ATPase_C,PhoLip_ATPase_N,RNaseH_C	ATP8B4	ATP10B	Atp8b2	Atp10b	dd_Smed_v4_10737_0_1
dd_Smed_v6_10738_0_1	0.3983	0.0443016	0.301592	0.300329	0.550703	0.00125615	0.256539	0.256353	0.331039	0.116343	0.139793	0.651282	0.305491	0.309125	-0.0617006	1	0.517592	0.00126245	0.241404	0.269527	0.151043	0.529865	0.208783	0.631644	0.090703	0.94978	0.37583	0.0366743	0.174143	0.499502	-0.107463	0.723665	TPR_MLP1_2		CEP290				dd_Smed_v4_10738_0_1
dd_Smed_v6_10739_0_1	-0.0154499	1	0.405797	0.838701	0.448503	0.556314	-0.265207	0.926188	-0.49064	0.515156	0.985784	0.00567753	-0.451918	0.708641	-0.571265	0.278297	-0.658693	0.111549	-0.722559	0.10267	-0.74969	0.0558651	-0.0306709	1	-0.107312	1	-0.908451	0.0519273	-1.19775	0.00198994	0.251544	0.696532	zf-U1	zf-U1	NUDT4	SNRPC	Atr	Snrpc	dd_Smed_v4_10739_0_1
dd_Smed_v6_1074_0_1	-0.0272766	1	-0.0333142	1	0.204386	0.439225	0.116356	0.745237	-0.000546468	1	-0.161588	0.415153	-0.1819	0.695933	-0.427748	0.0082414	-0.446626	0.00274693	-0.585452	1.38073e-05	-0.568542	2.26061e-05	-0.187938	0.619927	-0.196085	0.623495	-0.302993	0.0857884	-0.558722	0.000115541	-0.702853	2.66572e-07	Dynamin_M,Dynamin_N,GED,MMR_HSR1,Roc	Dynamin_M,Dynamin_N,GED,MMR_HSR1,Roc	NSL1	DNM1L	Pla2r1	Dnm1l	dd_Smed_v4_1074_0_1
dd_Smed_v6_10741_0_1	0.0358209	1	0.103561	1	-0.040642	0.976463	-0.0320109	0.963852	0.0853738	1	0.329187	0.0999269	-0.0414613	1	-0.186431	0.562171	-0.450979	0.0141338	-0.264431	0.249215	-0.487833	0.00424926	0.0262789	1	-0.262893	0.264331	-0.518811	0.00185033	-0.214878	0.318446	-0.194466	0.452196	zf-RING_11,zf-RING_2	RINGv,zf-ANAPC11,zf-C3HC4,zf-C3HC4_2,zf-RING-like,zf-RING_11,zf-RING_2,zf-RING_UBOX,zf-rbx1		RNF167		Rnf167	dd_Smed_v4_10741_0_1
dd_Smed_v6_10742_0_1	-0.0310167	1	-0.0381714	1	-0.0400443	1	0.0542817	0.924823	-0.107131	0.818944	-0.36039	0.00311547	0.0559917	1	-0.00967782	1	0.253276	0.0723244	0.194946	0.222122	0.25915	0.0468973	0.048837	1	-0.0187054	1	0.338574	0.0115821	0.118832	0.572513	-0.0702233	0.820261	AWS,SET,WW	AWS,Drf_GBD,SET,SRI,WW	UPF2	SETD2	Gm16420	Setd2	dd_Smed_v4_10742_0_1
dd_Smed_v6_10744_0_1	-0.143507	0.857601	-0.034445	1	0.0543767	1	0.0887179	0.849857	-0.0188765	1	0.21924	0.188797	-0.114632	0.920061	-0.298653	0.0684879	-0.651803	2.00459e-07	-0.604895	1.75646e-06	-0.851581	9.67709e-13	-0.00556951	1	-0.10077	0.805218	-0.419578	0.00212935	-0.480264	0.000341673	-0.488834	0.000295302	M20_dimer,Peptidase_M20	M20_dimer,Peptidase_M20	PM20D2	PM20D2		Pm20d2	dd_Smed_v4_10744_0_1
dd_Smed_v6_10745_0_1	0.0704988	1	0.0529457	1	-0.0420495	0.98094	0.0142643	1	0.148092	0.78863	0.216664	0.277558	-0.00363498	1	-0.0457453	1	-0.0680124	0.878865	-0.0313933	1	0.0937182	0.79315	-0.0211881	1	-0.158294	0.771244	-0.124247	0.794156	0.0462003	0.992697	0.239884	0.244133	Ferric_reduct,MgtE	Ferric_reduct,MgtE		SLC41A1	Klhl4	Slc41a1	dd_Smed_v4_10745_0_1
dd_Smed_v6_10746_0_1	-0.0492751	1	0.469603	1	0.946224	0.979355	1.55598	0.807917	2.08588	0.856111	1.75021	0.864344	-0.78093	1	-0.111347	1	-1.55045	0.666365	-2.66844	0.417593	-3.59232	0.206494	-0.262052	1	0.884153	1	0.0548039	1	-0.53328	0.946934	-1.79284	0.610609	TIL	TIL		MUC5B		Zan	dd_Smed_v4_10746_0_1
dd_Smed_v6_10747_0_2	0.60975	1	-0.387528	1	-0.8866	0.613667	-0.0371319	1	-0.287675	1	0.266261	0.940839	1.14627	0.711739	1.74809	0.0803044	1.28509	0.30113	1.09421	0.395579	0.964456	0.476077	0.148989	1	0.251742	1	0.638211	0.734143	0.196787	1	0.620967	0.711452					Olfr1161		dd_Smed_v4_10747_0_2
dd_Smed_v6_10748_0_1	-0.35993	0.152254	-0.147763	0.973031	-0.347457	0.123452	-0.515984	0.0114366	-0.29615	0.358986	0.0752579	0.935521	-0.106611	0.979197	-0.253122	0.437962	-0.432064	0.0346659	-0.439862	0.0241618	-0.692762	4.83535e-05	0.105556	0.991601	-0.24065	0.561334	-0.588118	0.00277777	-0.376082	0.11041	-0.257574	0.353588							dd_Smed_v4_10748_0_1
dd_Smed_v6_10749_0_1	-0.293124	0.674117	-0.267123	0.739318	0.0518866	1	0.176146	0.749398	-0.389031	0.252887	0.0429439	1	-0.138244	1	-0.238389	0.675641	0.493366	0.0553931	0.591039	0.0117397	-0.302781	0.283608	-0.112244	0.970494	0.106622	0.974105	0.962636	1.32774e-05	0.495132	0.0576949	0.0332871	1	Gal-bind_lectin				Phf8		dd_Smed_v4_10749_0_1
dd_Smed_v6_1075_0_1	-0.0698372	1	-0.082192	0.950533	-0.0158952	1	-0.111919	0.609304	-0.170052	0.496182	-0.028425	0.9922	-0.0360981	1	-0.0902835	0.811727	-0.115917	0.588027	-0.0402388	0.953146	-0.155907	0.333476	-0.0484529	0.956681	-0.0363415	1	-0.157999	0.370163	-0.140454	0.479303	-0.114495	0.637043	Prok-E2_B,UEV,UQ_con	Prok-E2_B,UEV,UQ_con	UBE2N	UBE2N	Ube2n-ps1	Ube2n	dd_Smed_v4_1075_0_1
dd_Smed_v6_10750_0_1	0.113661	1	-0.0727776	1	-0.704439	0.00545977	-0.919393	0.00031859	-0.0430933	1	0.15006	0.754023	0.313756	0.672845	0.423776	0.190024	0.286196	0.453397	0.330087	0.287974	0.160791	0.708974	0.127318	0.827833	-0.394323	0.35152	-0.746857	0.00567112	0.173333	0.630516	0.197191	0.572835	Carb_anhydrase	Carb_anhydrase		CA11	Olfr1277	Car11	dd_Smed_v4_10750_0_1
dd_Smed_v6_10750_1_1	-0.226122	0.680691	0.0158348	1	-0.311384	0.362637	-0.175706	0.580007	-0.33024	0.212612	-0.501893	0.00295824	-0.396779	0.177209	-0.0810889	0.910497	-0.308009	0.160076	-0.0785967	0.908419	0.226729	0.282931	-0.154822	0.970494	-0.166351	0.868765	-0.257593	0.289582	-0.182715	0.55192	-0.0490418	0.985846	Carb_anhydrase	Carb_anhydrase		CA10		Car10	dd_Smed_v4_10750_1_1
dd_Smed_v6_10751_0_1	-0.0475023	1	-0.10162	0.983327	-0.24442	0.141932	-0.0445584	0.942432	-0.0319596	1	-0.213285	0.147769	0.105487	0.912279	0.254249	0.0949265	0.151464	0.409915	0.123802	0.592775	0.116927	0.547303	0.0513692	1	0.0573313	1	0.154408	0.474155	0.139345	0.534631	-0.0488562	0.908935	MATH,zf-B_box,zf-C3HC4_2,zf-C3HC4_3,zf-RING_2	MATH,zf-B_box,zf-C3HC4_2,zf-C3HC4_3,zf-RING_2	TRIM37	TRIM37	Trim37	Trim37	dd_Smed_v4_10751_0_1
dd_Smed_v6_10752_0_1	-0.0983698	1	-0.266935	0.384767	-0.0418403	0.994736	0.0993866	0.866279	-0.165237	0.619028	-0.663872	1.03827e-07	-0.00305473	1	0.0741006	0.849377	0.182255	0.352072	0.273109	0.0898305	0.660927	1.27331e-07	-0.17162	0.740617	0.13063	0.789462	0.380012	0.0183318	0.206242	0.252569	0.0954254	0.778595	TH1	TH1		NELFCD		Nelfcd	dd_Smed_v4_10752_0_1
dd_Smed_v6_10753_0_1	0.0527867	1	-0.139686	1	-0.471942	0.728318	-0.321294	0.931688	0.204435	0.99018	-0.379055	0.656382	0.137621	1	0.585555	0.510395	0.268417	0.915184	0.250253	0.92762	0.933252	0.0857604	-0.0548512	1	0.0608258	1	-0.105664	1	0.401902	0.588156	0.50141	0.467136	DUF3889,Med30						dd_Smed_v4_10753_0_1
dd_Smed_v6_10754_0_1	0.177441	0.866424	0.113456	1	0.225931	0.530762	0.336547	0.188001	0.247888	0.581756	0.0494167	0.931107	-0.202684	0.797369	-0.325481	0.208508	-0.404645	0.056502	-0.621591	0.00110921	-0.307957	0.151031	-0.266668	0.41968	-0.27699	0.454533	-0.245538	0.366619	-0.551144	0.00333057	-0.435981	0.0362856	zf-LITAF-like	zf-LITAF-like,zinc-ribbons_6		LITAF		Litaf	dd_Smed_v4_10754_0_1
dd_Smed_v6_10755_0_1	0.0342166	1	-0.0644527	1	0.161802	0.800759	0.19153	0.672127	-0.327964	0.391206	-0.667169	0.000449647	-0.197109	0.859086	-0.224471	0.634958	0.0818368	0.923327	0.12969	0.799549	0.430905	0.0419474	-0.295779	0.353954	-0.0968859	1	0.239151	0.540942	-0.23249	0.486841	-0.27048	0.315652							dd_Smed_v4_10755_0_1
dd_Smed_v6_10756_0_1	Inf	1	-0.883776	1	-0.156944	1	#NAME?	0.669743	Inf	0.634483	#NAME?	0.340275	Inf	1	Inf	0.92811	Inf	0.600744	NA	NA	Inf	0.385044	0.289474	1	1.01532	1	#NAME?	1	2.63328	0.712975	#NAME?	1	WAP		ZNF506		Zim1		dd_Smed_v4_10756_0_1
dd_Smed_v6_10757_0_1	0.270444	0.511809	0.357044	0.45169	0.466196	0.0146206	0.42478	0.0441361	0.374728	0.116443	0.331743	0.103098	0.045656	1	-0.205246	0.47743	-0.0458001	0.964188	-0.0458799	0.989129	-0.0325016	0.99068	0.132256	1	-0.00949462	1	0.108535	0.823286	0.0584035	0.948357	0.0287969	1	Cep57_CLD_2,zf-C2H2	Cep57_CLD_2	OTULIN	CCDC157		Ccdc157	dd_Smed_v4_10757_0_1
dd_Smed_v6_10758_0_1	0.0291159	1	0.0823703	1	0.302361	0.241623	0.118185	0.753797	-0.169938	0.705426	0.329579	0.0786643	-0.214497	0.643889	-0.413856	0.0301993	-0.336569	0.0831882	-0.334286	0.0777768	-0.540211	0.000638496	-0.161243	0.820952	-0.140611	0.851872	-0.2475	0.349985	-0.53334	0.00164506	-0.239747	0.301676				WDR41		Wdr41	dd_Smed_v4_10758_0_1
dd_Smed_v6_10759_0_1	0.181868	0.837012	0.066524	1	-0.0674678	1	0.482706	0.0131703	0.153336	0.841794	-0.000278517	1	0.0385306	1	0.258746	0.363398	0.00968067	1	-0.0877401	0.880008	0.0604808	0.917482	-0.0768135	0.991822	0.00941001	1	0.310519	0.159085	-0.116272	0.703547	-0.121666	0.689579					Adgrl3	Enpp5	dd_Smed_v4_10759_0_1
dd_Smed_v6_1076_0_1	-0.189104	0.617881	-0.132414	0.840501	-0.151446	0.653307	0.0161673	1	-0.107154	0.840865	0.0301326	0.964281	-0.290901	0.15926	-0.0892004	0.860855	-0.231454	0.162922	-0.116188	0.664764	-0.0490804	0.900774	-0.234211	0.260854	-0.0515419	1	-0.0261826	0.917858	-0.0342374	0.99207	0.170157	0.433989			LMO7		Rad1		dd_Smed_v4_1076_0_1
dd_Smed_v6_10760_0_1	-0.411869	0.0481444	-0.221704	0.684971	-0.251011	0.527383	-0.153834	0.620014	-0.236186	0.403988	-0.447284	0.00585373	-0.0182123	1	0.225778	0.434719	0.0973637	0.83461	0.104399	0.790747	0.176086	0.455467	0.171952	0.793005	0.386636	0.0524117	0.355399	0.0897616	0.280081	0.208257	0.14067	0.713754	CUB,Ldl_recept_a	CUB,Ldl_recept_a	C12orf29	NETO2		Neto2	dd_Smed_v4_10760_0_1
dd_Smed_v6_10761_0_1	0.020429	1	-0.102796	1	-0.159845	0.835423	-0.212343	0.596243	-0.0526257	1	-0.0253235	1	0.236206	0.868221	0.247656	0.595785	0.282002	0.367996	0.314931	0.324127	0.267439	0.409699	0.112981	0.967204	0.0673821	1	0.04923	1	0.241877	0.580928	0.221687	0.556476	PA	PA		PRADC1		Pradc1	dd_Smed_v4_10761_0_1
dd_Smed_v6_10762_0_1	0.628581	0.000236877	0.727269	5.35174e-05	0.644754	0.000162863	0.532408	0.00690029	0.739555	8.1e-06	0.503986	0.00261536	-0.213262	0.704471	-0.230444	0.473009	-0.00180982	1	-0.0578585	0.961488	-0.112665	0.741338	-0.114574	0.876079	-0.21427	0.704075	-0.0979833	0.798507	0.0531149	0.982215	-0.237261	0.316825	Biopterin_H						dd_Smed_v4_10762_0_1
dd_Smed_v6_10763_0_1	0.430284	0.801831	-0.306702	1	0.672603	0.266552	0.513613	0.375091	-0.134149	1	0.245973	0.807815	0.514732	0.692075	-0.313961	0.799608	0.203699	0.877818	0.245576	0.820858	0.115644	0.962414	-0.222254	1	-0.0716417	1	0.287029	0.736562	-0.318857	0.721115	-0.0686663	1	Phage_min_cap2						dd_Smed_v4_10763_0_1
dd_Smed_v6_10764_0_1	-0.206566	0.462459	-0.0475559	1	0.0445301	1	-0.129889	0.663499	0.226038	0.348636	0.290599	0.050223	-0.25663	0.299027	-0.469438	0.00055384	-0.418139	0.00184946	-0.339598	0.0171618	-0.269478	0.0624747	-0.0976193	0.968948	-0.218341	0.369476	-0.341462	0.0256476	0.0930065	0.788684	0.227687	0.205147	Ank,Ank_2,Ank_3,Ank_4,Ank_5,Baculo_LEF-11	Ank,Ank_2,Ank_3,Ank_4,Ank_5,Baculo_LEF-11		ANKRD6		Ankrd6	dd_Smed_v4_10764_0_1
dd_Smed_v6_10765_0_1	0.248403	0.432657	0.421776	0.0171949	0.301754	0.229243	-0.177374	0.547335	0.402698	0.0363831	0.541399	0.000187535	0.0317352	1	0.000208729	1	0.194263	0.375173	0.0452957	0.966968	-0.0924324	0.785445	0.205107	0.477902	0.0535593	1	-0.231515	0.327044	0.19959	0.408011	0.200563	0.355931				KIF17	Ryr2	Kif17	dd_Smed_v4_10765_0_1
dd_Smed_v6_10766_0_1	-0.193992	0.625172	-0.362923	0.0375524	-0.455585	0.0016091	-0.199371	0.361834	-0.254188	0.236096	-0.351386	0.0175996	-0.0552711	1	-0.000248544	1	-0.412995	0.00560789	-0.502657	0.000351956	-0.398969	0.00429577	-0.224202	0.419354	-0.261841	0.233074	-0.418375	0.00571273	-0.562852	5.90021e-05	-0.556363	7.14063e-05	Innexin	Innexin	LONRF2	PANX2		Panx2	dd_Smed_v4_10766_0_1
dd_Smed_v6_10768_0_1	-0.0861719	1	-0.0417471	0.955818	0.229926	0.630505	0.0798673	0.91681	-0.110298	0.918985	-0.0677218	0.922268	-0.340899	0.417703	-0.341315	0.218265	-0.357258	0.145718	-0.1445	0.727228	0.0848615	0.897567	-0.296474	0.201	-0.0252173	1	-0.191219	0.739102	-0.168626	0.650719	0.103312	0.829664			ANKUB1				dd_Smed_v4_10768_0_1
dd_Smed_v6_10769_0_1	-0.0458858	1	-0.172349	0.89834	-0.0985257	0.793828	-0.0255883	1	-0.00912261	1	0.0963113	0.735031	0.182117	0.669021	0.0690444	0.909837	0.0452681	0.979888	-0.0233997	1	0.0159843	1	0.0556546	0.975208	0.0164046	1	0.0655656	0.912792	0.0133635	1	0.158181	0.541667	MFS_1,MFS_4	MFS_1,MFS_4		SLC16A9		Slc16a14	dd_Smed_v4_10769_0_1
dd_Smed_v6_1077_0_1	-0.0833381	1	-0.0537505	1	0.0477754	1	-0.0750691	0.834574	-0.0637685	0.957427	0.216243	0.123418	-0.0813908	0.980556	-0.250206	0.0909165	-0.385857	0.00169578	-0.30926	0.0158373	-0.360855	0.00237748	-0.0518032	1	-0.119093	0.757145	-0.377588	0.0036396	-0.28969	0.0344787	-0.0612738	0.90948	KH_1	KH_1		PNO1	Togaram1	Pno1	dd_Smed_v4_1077_0_1
dd_Smed_v6_10770_0_1	0.107734	1	0.166684	0.834982	-0.128876	0.779609	-0.380099	0.0837397	-0.156003	0.812456	-0.0623731	0.930444	0.238392	0.68758	0.190075	0.617819	0.445929	0.0240355	0.475257	0.0124759	0.463153	0.0116115	0.297343	0.286543	-0.0465352	1	-0.0419038	0.977265	0.21152	0.417595	0.293046	0.209107	zf-C2H2_jaz,zf-met		PLEKHA1		Gm7063		dd_Smed_v4_10770_0_1
dd_Smed_v6_10771_0_1	0.0598161	1	-0.0643911	1	0.271451	0.731145	0.262136	0.720886	0.0795949	1	-0.604295	0.0712076	-0.119724	1	0.0276012	1	-0.0612575	1	-0.161134	0.879976	0.476328	0.168776	-0.243932	0.868038	0.239236	0.820811	0.141063	0.944979	-0.141355	0.888794	-0.187783	0.814369	DUF1115,RWD,YqgF	DUF1115,RWD,YqgF		RWDD2B		Rwdd2b	dd_Smed_v4_10771_0_1
dd_Smed_v6_10774_0_1	-0.188977	0.84009	-0.405956	0.108594	0.033664	1	-0.309526	0.175115	-0.308773	0.263753	-0.21902	0.32562	-0.217131	0.736705	-0.192205	0.605051	-0.200621	0.419412	-0.0967808	0.867312	-0.319294	0.123796	-0.43411	0.0906371	0.0304355	1	-0.321171	0.100938	-0.216577	0.422245	-0.349337	0.103563					Olfr1159-ps1		dd_Smed_v4_10774_0_1
dd_Smed_v6_10776_0_1	0.670787	3.81845e-06	0.614008	9.11476e-05	0.439621	0.00731058	0.347	0.0649806	0.65965	3.86e-06	1.1459	4.2864e-19	0.27911	0.300994	0.438687	0.00918748	0.444864	0.0044792	0.484439	0.00131413	-0.101108	0.731584	0.222332	0.505509	0.207521	0.517396	0.121078	0.757149	0.473302	0.00178962	0.374008	0.0183008	SHIPPO-rpt	SHIPPO-rpt		LEXM	Kdm2a	Lexm	dd_Smed_v4_10776_0_1
dd_Smed_v6_10777_0_1	0.649486	0.000725484	0.68372	0.000463022	0.729532	5.00396e-05	0.442211	0.0336683	0.373825	0.143554	0.895973	7.62615e-08	0.0738161	1	-0.116854	0.870979	0.36551	0.0945448	0.0932768	0.866333	-0.299662	0.15648	0.10805	0.970458	-0.0368086	1	0.158235	0.615305	-0.182384	0.550517	-0.0531745	0.971862							dd_Smed_v4_10777_0_1
dd_Smed_v6_10778_0_1	0.118818	0.969877	0.17716	0.970062	0.281486	0.301667	0.254267	0.308329	-0.0578366	0.987597	-0.386611	0.0205204	-0.208692	0.703119	-0.0773802	1	-0.181062	0.481882	-0.0483722	1	0.224426	0.229875	-0.15035	0.662691	0.0852872	0.97897	-0.0456142	0.942245	-0.225027	0.248279	-0.281004	0.15934	Arf,FeoB_N,G-alpha,MMR_HSR1,Ras,Roc,RsgA_GTPase,Zeta_toxin	Arf,FeoB_N,MMR_HSR1,Ras,Roc,RsgA_GTPase,SRPRB	DIRAS1	DIRAS2	Diras1	Diras2	dd_Smed_v4_10778_0_1
dd_Smed_v6_1078_1_1	-0.127359	0.861612	-0.0248165	1	-0.0271596	1	-0.163463	0.393606	-0.0918991	0.84651	0.10217	0.617475	-0.0938447	0.932392	-0.0450788	0.95055	-0.112712	0.588027	-0.0505215	0.906346	-0.20591	0.14135	0.00869814	1	0.0551209	1	-0.148816	0.429398	-0.0150613	1	0.0236192	1	NDUF_B12	NDUF_B12		NDUFB3		Ndufb3	dd_Smed_v4_1078_1_1
dd_Smed_v6_10780_0_1	0.642923	0.00170607	0.481493	0.0508185	0.202347	0.51017	0.283248	0.32105	0.486028	0.0446189	0.309836	0.128719	0.245171	0.713589	0.541951	0.0123993	0.496447	0.0150632	0.155568	0.708022	0.331014	0.179912	0.0837407	0.990383	0.101375	0.898637	0.136772	0.751536	-0.00132675	1	-0.00207336	1	Dpy-30,IQ	Dpy-30,IQ	DDX20	IQCK	Tmem121b	Iqck	dd_Smed_v4_10780_0_1
dd_Smed_v6_10781_0_1	-0.0918325	1	-0.219728	0.686521	-0.147601	0.63552	-0.210268	0.32481	-0.107648	0.86937	0.0341205	1	0.360604	0.132707	0.380547	0.0353891	0.380084	0.0219806	0.343653	0.0533447	0.284162	0.102722	0.232708	0.519361	0.324778	0.239585	0.261649	0.280585	0.327838	0.0934036	0.410115	0.0200384		Myb_DNA-bind_7,Myb_DNA-binding		BDP1	4931428F04Rik	Bdp1	dd_Smed_v4_10781_0_1
dd_Smed_v6_10782_0_1	0.0179214	1	0.192545	0.989448	-0.151065	0.978047	0.121279	0.839935	-0.428534	0.0981735	-0.380965	0.0459081	-0.406256	0.253707	-0.266339	0.319188	-0.175138	0.578976	-0.0253486	1	0.307741	0.133187	-0.231632	0.683358	-0.435325	0.178192	-0.0717806	0.962574	-0.471804	0.0293074	-0.0911459	0.900153	NAD_binding_1,NAD_binding_6	NAD_binding_1,NAD_binding_6		OXNAD1	Olfr1044	Oxnad1	dd_Smed_v4_10782_0_1
dd_Smed_v6_10783_0_1	-0.00759218	1	0.295304	0.652025	-0.492755	0.0563331	-0.535857	0.0308956	-0.0231647	1	0.437072	0.0609824	1.17528	1.21502e-07	1.50107	1.12286e-13	1.32804	8.77443e-11	1.3029	1.49862e-10	0.564294	0.0233428	1.47818	4.40796e-12	1.0159	7.9525e-06	0.799773	0.00102886	1.28732	8.55842e-10	1.00896	3.33301e-06							dd_Smed_v4_10783_0_1
dd_Smed_v6_10784_0_1	0.261187	0.821769	-0.0446772	1	0.0117417	1	0.298794	0.417627	-0.284858	0.611937	-0.581868	0.00966864	0.0848767	1	0.26131	0.505827	0.425175	0.125911	0.450105	0.093145	0.988908	2.07289e-06	-0.220987	0.777573	0.0118654	1	0.462783	0.0854058	-0.0959401	0.958796	0.145853	0.809135	IF4E	IF4E		EIF4E2		Eif4e2	dd_Smed_v4_10784_0_1
dd_Smed_v6_10785_0_1	-0.196766	0.464013	-0.0424849	1	-0.116825	0.727491	0.0050065	1	0.0683761	0.993624	-0.124698	0.521964	-0.279922	0.159564	-0.224099	0.205217	-0.273888	0.0637516	-0.121735	0.595783	-0.200446	0.183299	-0.125641	0.733932	-0.144158	0.681883	-0.0721151	0.851335	0.143408	0.518444	-0.128378	0.577032	Collagen	Collagen		COL21A1	Mettl16	Col6a5	dd_Smed_v4_10785_0_1
dd_Smed_v6_10786_0_1	-0.0863114	1	0.0523179	1	-0.12826	0.663447	-0.142152	0.56321	-0.00998466	1	-0.31489	0.0164362	0.41835	0.00634448	0.52144	3.48088e-05	0.577067	1.87608e-06	0.398707	0.00210574	0.345921	0.00654707	0.556979	2.29217e-05	0.479492	0.000518175	0.521226	3.12906e-05	0.475033	0.000153672	0.117342	0.648991			GTF2H5				dd_Smed_v4_10786_0_1
dd_Smed_v6_10787_0_1	-0.0269525	1	-0.0809665	1	-0.0422626	0.965262	-0.132543	0.651871	-0.168159	0.540275	-0.234488	0.113106	0.182211	0.618575	0.0750373	0.844806	0.378879	0.00459148	0.474624	0.000171428	0.34602	0.00785868	0.128197	0.80459	0.0597272	1	0.273288	0.0680746	0.333417	0.0200374	0.138485	0.57474	DUF1664,Sad1_UNC	Sad1_UNC		SUN1	A730046J19Rik	Sun2	dd_Smed_v4_10787_0_1
dd_Smed_v6_10789_0_1	0.178399	0.957288	-0.143577	1	0.0142103	1	0.141185	0.66055	-0.157534	0.838182	0.00124066	1	0.472091	0.0922486	0.504228	0.0195719	0.224727	0.516099	0.177879	0.609536	0.15149	0.711358	0.150115	0.876079	0.34004	0.166175	0.187513	0.52698	-0.158054	0.71253	-0.0256686	1							dd_Smed_v4_10789_0_1
dd_Smed_v6_1079_0_1	-0.0374637	1	-0.0597988	1	-0.0156676	1	-0.0605383	0.927462	-0.0180888	1	-0.0403951	0.964927	0.0628622	1	0.0666109	0.8792	0.14027	0.440555	0.0977359	0.6915	-0.0170331	1	0.0405271	1	0.088407	0.935123	0.117196	0.559788	0.117111	0.559594	-0.0199645	1	Elf1,IBR,Tmemb_55A	IBR,Tmemb_55A	PIP4P1	PIP4P2	Pip4p2	Pip4p2	dd_Smed_v4_1079_0_1
dd_Smed_v6_10790_0_1	0.0488261	1	0.1003	1	-0.0138234	1	0.0952112	0.917143	0.352239	0.14849	0.269839	0.16535	-0.00989417	1	0.110801	0.893177	-0.0998754	0.911723	-0.119933	0.783265	0.00437254	1	0.0415797	1	0.0481515	1	-0.0534903	0.98112	0.18348	0.542928	0.225386	0.363173	DUF4736,SHP,Synaptobrevin	Synaptobrevin	VAMP1	VAMP2	Vamp3	Vamp3	dd_Smed_v4_10790_0_1
dd_Smed_v6_10791_0_1	-0.152342	0.976232	0.247504	0.96813	0.358695	0.220937	-0.586955	0.0171698	0.726771	0.00164043	0.378069	0.0881078	-0.00374227	1	-1.01771	2.20775e-08	-1.26202	3.15406e-13	-1.97591	1.04408e-29	-0.831232	3.18666e-06	0.396104	0.395129	-0.506673	0.0390951	-1.69663	4.26802e-21	-1.0968	4.3917e-10	-0.300821	0.286208	DAO,FAD_binding_2,NAD_binding_8,Pyr_redox_2,Thi4,Trp_halogenase	DAO,FAD_binding_2,NAD_binding_8,Pyr_redox_2,Thi4,Trp_halogenase	FOXRED1	FOXRED1		Foxred1	dd_Smed_v4_10791_0_1
dd_Smed_v6_10792_0_1	-0.0873943	1	-0.171336	0.878819	-0.164893	0.918124	-0.201293	0.618835	-0.0588001	1	-0.195495	0.429566	-0.005617	1	0.0760383	0.997398	0.337268	0.134505	0.329411	0.125096	0.34771	0.0963858	-0.0895584	0.981771	-0.00146064	1	0.223369	0.371467	0.358005	0.0773006	0.239609	0.411853	HLH	HLH,Lzipper-MIP1		TFAP4		Tfap4	dd_Smed_v4_10792_0_1
dd_Smed_v6_10793_0_1	0.0129509	1	-0.107873	1	-0.404978	0.536857	0.50206	0.147047	0.164553	0.91641	0.506352	0.0970542	-0.214956	0.939494	-0.0393239	1	-0.559302	0.0747251	-0.30582	0.490511	-0.50501	0.0970257	-0.33578	0.718607	-0.457253	0.397907	-0.0701922	1	-0.154219	0.878448	-0.0116091	1							dd_Smed_v4_10793_0_1
dd_Smed_v6_10794_0_1	0.0810298	1	0.203119	0.618697	0.189281	0.540998	0.287404	0.1003	0.325991	0.063059	0.214114	0.206554	-0.133125	0.844809	-0.0942936	0.860534	-0.347953	0.01659	-0.262662	0.106881	-0.209352	0.205264	-0.011036	1	0.0139577	1	-0.141579	0.567148	-0.0177002	1	-0.0762688	0.830722	Neur_chan_LBD,Neur_chan_memb	Neur_chan_LBD,Neur_chan_memb	GABRA6	GLRA2		Glra2	dd_Smed_v4_10794_0_1
dd_Smed_v6_10796_0_1	-0.150586	0.916306	-0.112778	1	-0.0992601	0.922813	-0.0674776	0.967727	0.151722	0.732682	-0.0893715	0.769199	0.269012	0.387821	0.250313	0.308721	0.117539	0.724586	0.0768314	0.870666	0.359925	0.0238065	0.30682	0.206781	0.301639	0.243204	0.200648	0.379777	0.37914	0.0252	0.421139	0.0143223	DUF4147,MOFRL	DUF4147,MOFRL		GLYCTK		Glyctk	dd_Smed_v4_10796_0_1
dd_Smed_v6_10797_0_1	0.233161	1	-0.349806	0.860837	-0.198	0.952423	0.443829	0.367957	-0.542094	0.365717	-0.235322	0.694925	0.390622	0.785263	0.735775	0.042695	0.1872	0.887057	0.272887	0.6484	0.546074	0.145515	-0.192344	0.942739	0.304614	0.697144	0.397868	0.489646	-0.502368	0.294339	0.0775914	1	Cons_hypoth95,N6-adenineMlase	Cons_hypoth95,N6-adenineMlase		EEF1AKMT1		Eef1akmt1	dd_Smed_v4_10797_0_1
dd_Smed_v6_10798_0_1	0.105778	1	0.228328	0.890908	0.348965	0.128529	-0.0169931	1	0.227078	0.569751	0.0430705	0.944207	-0.222045	0.657258	-0.430542	0.0250897	-0.265916	0.201142	-0.36052	0.0576429	-0.103977	0.742252	-0.0994957	0.825604	-0.187355	0.710349	-0.388687	0.0298198	-0.23922	0.249166	-0.166685	0.578293	PSP	PSP		ZCCHC8		Zcchc8	dd_Smed_v4_10798_0_1
dd_Smed_v6_108_0_1	-0.070807	1	-0.0826433	1	-0.0958429	0.772762	-0.0988374	0.647876	-0.0794656	0.896909	-0.0819666	0.710094	-0.08963	0.942844	-0.0359514	0.979587	-0.144468	0.398655	-0.0847231	0.72361	-0.119965	0.485208	-0.101466	0.856553	-0.0609873	0.94776	-0.172498	0.25928	-0.0933816	0.675472	-0.131125	0.502972	Ribosomal_L2,Ribosomal_L2_C	Ribosomal_L2,Ribosomal_L2_C	RPL8	RPL8	Rpl8	Rpl8	dd_Smed_v4_108_0_1
dd_Smed_v6_10801_0_1	0.367595	0.110758	0.302712	0.519361	0.419335	0.0490136	0.190645	0.486532	0.39025	0.0530711	0.0546525	0.923723	0.0269414	1	-0.0407739	1	0.225027	0.341003	0.175664	0.496083	0.354821	0.0409428	-0.0379415	1	0.0109661	1	0.0480769	0.971078	0.198319	0.368685	0.0418785	0.962945							dd_Smed_v4_10801_0_1
dd_Smed_v6_10802_0_1	-0.0501815	1	-0.118975	0.877798	0.0632943	0.970424	0.0994738	0.754081	-0.174804	0.478402	-0.461443	9.61378e-05	0.0208531	1	-0.168004	0.468308	0.0394171	0.964098	0.0114342	1	0.106608	0.593701	-0.0479405	0.979157	-0.0545284	1	0.189072	0.334135	-0.113188	0.58002	-0.304654	0.0277319	S1	DUF4899,NRDE-2,PCB_OB,Pox_F12L,S1,S1_2,SLT_L,TPR_14,TPR_19		PDCD11	Olfr1093	Pdcd11	dd_Smed_v4_10802_0_1
dd_Smed_v6_10803_0_1	-0.0915569	1	-0.1581	1	0.319426	0.194045	-0.0958818	0.963781	0.304044	0.392808	0.842312	8.57191e-06	-0.12081	1	0.0627645	1	-0.0602657	0.929806	-0.775939	3.11698e-05	-1.21779	5.65358e-12	-0.187353	0.90523	0.473748	0.027901	-0.0645906	1	-0.380338	0.123216	-0.283924	0.308401	Prok-RING_4,zf-C3HC4_3	Prok-RING_4,zf-C3HC4_3,zf-RING_5		BIRC3		Birc2	dd_Smed_v4_10803_0_1
dd_Smed_v6_10804_0_1	0.0313654	1	0.0561497	1	-0.00435174	1	0.278461	0.0948676	-0.0111111	1	-0.215324	0.182455	-0.0403488	1	-0.0111751	1	0.0258593	1	-0.00564209	1	0.0474738	0.945015	-0.0155646	1	-0.0468923	1	0.272955	0.074056	-0.0481186	0.947256	-0.199215	0.266354	LisH	LisH	RELCH	RELCH	Relch	Relch	dd_Smed_v4_10804_0_1
dd_Smed_v6_10805_0_1	-0.312947	0.0691205	0.0142363	1	0.123931	0.735652	0.043401	0.988699	-0.536955	5.8e-05	-0.438975	0.00140012	-0.261415	0.302906	-0.314748	0.0394666	-0.19264	0.282189	0.147371	0.536609	-0.114402	0.607159	0.0657681	1	0.12213	0.827401	0.163708	0.461999	-0.0766375	0.784628	-0.240429	0.242802							dd_Smed_v4_10805_0_1
dd_Smed_v6_10806_0_1	0.172617	0.87869	0.138602	0.969837	0.0343016	1	-0.117781	0.782164	0.336715	0.156409	0.203378	0.332375	0.288623	0.394937	0.266184	0.287821	0.396836	0.0273611	0.488955	0.00329245	0.453704	0.00566993	0.254609	0.459063	0.127869	0.941614	0.106438	0.803408	0.653052	5.55639e-05	0.484465	0.00442312	ANAPC4_WD40,Ge1_WD40,WD40,WD40_like	ANAPC4_WD40,BBS2_Mid,Cytochrom_D1,Frtz,Ge1_WD40,IKI3,Nucleoporin_N,PD40,WD40,WD40_like,eIF2A	POC1A	POC1A	Poc1a	Poc1a	dd_Smed_v4_10806_0_1
dd_Smed_v6_10808_0_1	0.140156	0.866905	0.105161	1	0.231478	0.317536	0.29593	0.102293	0.201193	0.520626	0.0861733	0.812164	-0.177237	0.724265	-0.472419	0.00258677	-0.479075	0.000841025	-0.519602	0.000212835	-0.240595	0.159887	-0.212232	0.49628	-0.381097	0.0443431	-0.323301	0.0558374	-0.458564	0.00113051	-0.294577	0.0767199	5_3_exonuc,XPG_I,XPG_N	5_3_exonuc,XPG_I,XPG_I_2,XPG_N	ERCC5	ERCC5	Ercc5	Ercc5	dd_Smed_v4_10808_0_1
dd_Smed_v6_1081_0_1	0.00323907	1	0.137489	0.78251	0.0133901	1	-0.0961011	0.729456	0.0330171	1	-0.082191	0.690665	0.160471	0.617648	0.125519	0.547724	0.143414	0.400196	0.139692	0.405845	0.179933	0.195513	0.29472	0.0747433	0.13567	0.592743	0.044074	0.952604	0.16947	0.263877	0.094503	0.726036	CAF1	CAF1		CNOT7		Cnot7	dd_Smed_v4_1081_0_1
dd_Smed_v6_10811_0_1	-0.0206349	1	-0.0821984	1	-0.0756923	0.954831	0.0961771	0.822129	-0.0491338	1	-0.300491	0.0661981	-0.118252	0.964469	-0.0449635	1	-0.0502853	0.964296	-0.0610265	0.9383	0.299186	0.0713318	-0.179816	0.664957	-0.100021	0.93263	0.0665267	0.936041	-0.0895253	0.800495	0.0193302	1	zf-H2C2_2	Zn-C2H2_12,zf-C2H2,zf-H2C2_2		AEBP2		Aebp2	dd_Smed_v4_10811_0_1
dd_Smed_v6_10812_0_1	0.535686	0.0435456	0.48439	0.173486	0.374705	0.200059	0.335097	0.362273	0.321402	0.445559	0.632022	0.00159268	0.0105346	1	0.134914	0.814763	-0.17201	0.704534	0.0608949	0.966968	-0.0137826	1	-0.0407614	1	-0.026066	1	-0.372599	0.145	-0.153389	0.722487	0.0825534	0.861119	Arf,Dynamin_N,G-alpha,GTP_EFTU,Gtr1_RagA,MMR_HSR1,Ras,Roc,SRPRB	AAA_22,Arf,Dynamin_N,G-alpha,GTP_EFTU,Gtr1_RagA,MMR_HSR1,PduV-EutP,Ras,Roc,SRPRB	ARL6	ARL6	Arl6	Arl6	dd_Smed_v4_10812_0_1
dd_Smed_v6_10813_0_1	-0.053641	1	-0.0152636	1	-0.157295	0.64819	-0.170118	0.505189	-0.106766	0.829326	0.0309616	0.95454	0.198198	0.592228	0.486586	0.000745451	0.879992	6.36833e-13	0.89095	3.74794e-13	0.257084	0.106523	0.236576	0.411357	0.382932	0.0265247	0.763515	1.2526e-09	0.837825	6.75484e-11	0.341687	0.0318471	Hydrolase_4,Peptidase_S28,Peptidase_S9	Abhydrolase_1,Hydrolase_4,Peptidase_S28,Peptidase_S9		PRCP	Nr2c2	Prcp	dd_Smed_v4_10813_0_1
dd_Smed_v6_10815_0_1	-0.0868711	1	0.167304	0.938838	0.263188	0.242017	0.142174	0.589734	-0.00773579	1	-0.274823	0.0512158	-0.0337431	1	-0.18738	0.512084	0.112621	0.636557	0.0550012	0.925796	0.10486	0.624681	0.220432	0.656685	0.162679	0.627318	0.341666	0.025441	0.134137	0.591615	-0.0830919	0.752179	Torus,zf-CCCH,zf-CCCH_2,zf-CCCH_4,zf_CCCH_4	Torus,zf-CCCH,zf-CCCH_2,zf-CCCH_3,zf-CCCH_4,zf_CCCH_4		ZC3H6		Zc3h4	dd_Smed_v4_10815_0_1
dd_Smed_v6_10816_0_1	0.0598989	1	0.153857	0.928153	-0.0582036	0.959634	-0.191896	0.546207	-0.0118952	1	0.334663	0.0388531	-0.15443	0.848962	-0.209656	0.420583	0.080065	0.889551	0.154496	0.538002	-0.00796506	1	-0.0604714	1	-0.327759	0.115069	-0.17173	0.590323	0.0827019	0.817804	0.266799	0.158915	Haspin_kinase,Kinase-like,Pkinase,Pkinase_Tyr,Seadorna_VP7	APH,Haspin_kinase,Kdo,Kinase-like,Pkinase,Pkinase_Tyr,Pkinase_fungal,Seadorna_VP7		CDK9	Stk26	Cdk9	dd_Smed_v4_10816_0_1
dd_Smed_v6_10817_0_1	-0.0462792	1	-0.0119465	1	0.194926	0.840336	-0.124284	1	0.337064	0.804335	0.587975	0.17782	0.171587	1	-0.0544079	0.984496	-0.0583338	1	-0.0999965	1	0.0445657	1	0.205919	0.894331	0.186797	0.977928	-0.136338	1	0.283347	0.66561	0.67882	0.12953			PSMB2		Trabd2b		dd_Smed_v4_14625_0_1
dd_Smed_v6_10819_0_1	0.409181	0.890953	0.16309	1	0.322181	0.830022	-0.0283947	1	0.764028	0.4176	-0.317729	0.678927	-0.0965383	1	0.104357	1	-0.138586	0.952543	-0.437362	0.674301	0.374818	0.603018	-0.342629	0.884335	0.0173565	1	-0.576162	0.324834	-0.0825152	0.951038	-0.352092	0.638041							dd_Smed_v4_10819_0_1
dd_Smed_v6_1082_0_1	0.303262	0.428389	0.437268	0.223369	0.302642	0.370968	0.093958	0.918135	0.119998	0.968282	0.152779	0.669832	-0.133466	1	-0.0108138	1	-0.0428913	1	0.196381	0.529277	-0.0178558	1	0.000540959	1	-0.0114332	1	-0.252195	0.37846	0.0131169	1	-0.168339	0.629415	Baculo_PEP_C,PID,YojJ	PID		NOS1AP		Nos1ap	dd_Smed_v4_1082_0_1
[truncated: 27,541 more rows]
