# Supplementary material for: The planarian wound epidermis gene equinox is required for blastema formation in regeneration
Source: Nat Commun. 2022 May 18;13:2726. doi: 10.1038/s41467-022-30412-6 (PMC9117669; doi:10.1038/s41467-022-30412-6)
Supplement: Supplementary file 5 — Supplementary Data 2 [file 41467_2022_30412_MOESM5_ESM.xlsx]

## Sheet: Sheet1
Species	gene name	gene type	n_sequence	p_sequence	accession	EGF repeat trimmed	Notes	Tree Name	Phylum
Branchiostoma floridae	vwde	vwde		MKRITGSVCGCTGAWLAVLAAVWAVCRGQEAIPECAPSGHVVLDNPYRSVAVADVPQARRICDRDLQPGWYRLQLHGKDAQIPTQCVQMNHCGTQAPIWLSLGDGSLPTPGETGAYTGCVVWGFPGQTPDCCLLRMPVKVRNCGDYFVYHLQPAQGCMMAYCAVGERAKCQPGMYSADGYEPCRKPHPTLTATPFIRPAVIGRTVYLNCSHRSEASDESGDVEYEVTWFRERYNGERVEITMAKTQQPYSLLRRGAQWRVGETVLCKVQAYYIDPPELREAGLESAPFFAGMKIYPLQSVIQENGKAHELTFELTVPVVCQSDICRLRIPLNVRDKDGALPPDIALTECTVEIPSQPCTPQHCGKHVVHMSAVTDFVADGKRKSVILTQEVKSEDQNWL…	XP_035664410.1			BfVwde	Cephalochordata
Branchiostoma floridae	teneurin 3 like	teneurin		MEKRSKYRSRGSLPRDRVARYSSSADEYSEHRSCGYSSDETLKAYEKYGKYDKYNDRYDPAAGDRTSRSSAGTDVTLTANSPRNSSDIGAAYIPSFVSGAEGDEDTDGENFDSNLDELAKKGYIQAMRYWEHQNKGSSSDPLRDSVLSSDTENEGLEGCGDRMADAGSVENIITCVYCRLPSSPSGPTELASPVSRTSTPSPNPGDTPHSMSGEIARNTNYSESEDEFEGSFLVQTASGNVYVPTSLPDQEGSCRAQEADQTSTRREEPTSGEGDVHWAPDPPDRQQFLYHADTVGSSAAVPLPPYSLYPNERPVSLTSTSTFKMKRPYRCNWRCAAIVFMVVSFLLAALLAYFLAMRLFALNWSLQPDTQLVNPVNGMDHTEDPKPLFTPGTGTGLIP…	XP_035680807.1			BfTeneurin	Cephalochordata
Branchiostoma floridae	Equinox	Equinox		MLLRDTVLPRSVVFIFMFPVFLDVVGGCIELLNGWDPVPVAERARRADVVLSGTVVRTDALPRQPGLTYSARVRVRTVLKGKSRLREIPAISDQPRVYNVSNFGRRAQCYSEVTQGDDVIFFLGIFREGELAARYDDIFGATADLTRENEEEILLGLGWRPWSDWQPCSQSCGGGVQTRSRTCDKSVVESCEGVSKENRSCNKFKCDVEAPITDRSAGEPPSSLFEAHHLNKTCWHETPNPSRFPIRWQQPLLTSGRQVFSTVSDKIGGNISPTVVPLQPHGFRLYCNGATPPSMTQQGGEAVRTVGSKSKGVKDLLRFVDVSNVPRSKERPSAFLFDNIRELPFPTAILFPKSFPSDFSVIATAKPREGSRGFLTTVASSSGETQIAIEVGNMPTFRY…	XP_035657363.1			BfEqnx	Cephalochordata
Mus musculus	vwde	vwde		MRGGAWARLVTALMLLVQGKCQQAQECSPGGHRILQSPYRSVHFDSVYLQYSAVQDLICDHSLSPGWYRFLIFDRPAEMPTKCVEMNHCGTQAPIWLSLSDSEALPLPGEMKKLTACATWQFLFSTEKDCCLFQIPVSVRNCGDFFVYLLQPTQGCMGYCAEAISDVKLHTCGPGETENEGGCVGQLSMAQPPAPPAPPGRPKISVELLGSLVFCRCTFDVSPTNTSVGFLIAWSRLSSQEIKEELRQESTLQAFSLLELDGINLRLGDTIFCSAAVFYLEKPDVQSIAVESQEFFAGIKLKPELDTISEDGKEYQLKIESTIPIVCSEFSELDQGCKISLKLKTIEQGKEHLGLNLALSSCHVDLHQNSCANGICSQAVLYYTAVTDFSRDGDRVTDI…	NP_001355800.1			MmVwde	Chordata
Mus musculus	teneurin 2 (isoform x3)	teneurin		MDVKDRRHRSLTRGRCGKECRYTSSSLDSEDCRVPTQKSYSSSETLKAYDHDSRMHYGNRVTDLVHRESDEFSRQGTNFTLAELGICEPSPHRSGYCSDMGILHQGYSLSTGSDADSDTEGGMSPEHAIRLWGRGIKSRRSSGLSSRENSALTLTDSDNENKSDDDNGRPIPPTSSSSLLPSAQLPSSHNPPPVSCQMPLLDSNTSHQIMDTNPDEEFSPNSYLLRACSGPQQASSSGPPNHHSQSTLRPPLPPPHNHTLSHHHSSANSLNRNSLTNRRSQIHAPAPAPNDLATTPESVQLQDSWVLNSNVPLETRHFLFKTSSGSTPLFSSSSPGYPLTSGTVYTPPPRLLPRNTFSRKAFKLKKPSKYCSWKCAALSAIAAALLLAILLAYFIAMHL…	XP_006533355.1			MmTeneurin	Chordata
Nematostella vectensis	Equinox	Equinox		MDFVLFSRVSLVVLVFVLTINPAHACIKLLNGWTRMTEAQRAQLAKVVFIGKVADIYSLDNETQTYAADFEIHRVLKGRQIIDEVLAKHPGRTVKVYGFGEKRMCFSEVYKGETHMVFMVYHAASGSLVARYDDIFGAISRATEENENEVLSALGWREWSPWSMCTRSCSSGTQWRTRQCVHNSCDGRSRDGRKCNFFSCYGIKNVGQYFSPAHPNRVSSVVRSGIPRHIRLRGDAPLTLRTPQVFQYYFPDHYSILITFRVQRHNSDLYLLALKDYESSHIQFAIRLARNTITFELAKNMDYNIKHRWSYEFNVGVVPHTWHSATFSLRERQITFYWDCEKAGSKSLPGRFTFAPDPLGSISLGQPVKARAGNSRHTSKNARHRVVEIRELFFIPDTR…	XP_032222936.1			NvEquinox	Cnidarian
Cryptotermes secundus	Equinox	Equinox		RVNVTHFGDKAQCFFPIAPQNYYIVFAEVRASQLVAKYDDLFGAAANWSQESEERVWSGVGWEPWSDWSPCSASCGEGTQERRRFCRQNASCHGYNKERRRCNMFSCQGAVYPLDVEDRRYFHPSSRAQWERVPGRPTAWRLHPYSYMWIPSSELFPAVGHSHTGSFPREFSLLVTLRLHPHELAQGTVFSLRSRRQQDTYLSLELAGPDSVKLIHAGPNGTQTVDIPAALGDGDWHQLAVGLHDDSSVRSYLDCGWVSTNILRRNTLDTPEDADIVIGYLFKGDLEQLVIVPNPSAVGQQCSATRIPLLDPALLQATRSVTAGGPRQRRGRRSKGRKGVDYHHNEPVAPWKLTNKFDDVEDTAAASRRDSASQLEKKPVHGTSTLKQKDSDNSSDSSD…	XP_023713674.1			CsEquinox	Ecdysozoa
Asterias rubens	vwde	vwde		MARDAAIVVMSLLAYVWSTTGQLTQDLPYQCALGGHRVLGNPFRSVSYSASGTSGKLCDKTLERGWYRFQIFGKYAEMPTECVQVSQCGTDAPMWLDTGGRSYPPPGESARHVACAAWSLGSQRSTQDCCLYSFPITVTNCVDFFVYNLLPARGCNMAYCATEGREKCAPGQISPDGFAPCRESFPSILGLPLITPAILDDVLFKCAFRGVDSSQRSLKGYTVSWYKADGTGSYQKVASEDTFQNFVFINPRDYLRMGDKIICSVQAFFNETRELKSPAIESDPYEATIKVTPSSLEILENGQPHFLIFESTMPITCGQKDSVCSIRVALTTINNDVHLGPDIVLSECFVDFRSRVCLEPRCRRASVLVTAVTDFTQDGRRSSVIVTGAVTSSDPFWNG…	XP_033628836.1			ArVwde	Echinodermata
Strongylocentrotus purpuratus	vwde	vwde		MDNMVGVGMRQVSGHCQTVMPGVRAQREVASTWKHALLLVLVMAGTVYSAMAQTECSPEEHRILDSPFRSVEYAASAMTTKLCDKSIERGWYRFTIYGKSAELPTECVQVNQCGTEAPIWLDTKGDSLPPPGESARHAACVSWTPSTTQACCFFSFPVTVTNCGDFFVYLLQPARGCNMAYCAKEARRKCGPGEISPDGFEPCRESFPAILGLPEITPTHFEDVVELRCSFRGLESRQGSTKGYTVTWFKAGPEEMYQQLSKNDTIENFASLELRKHFSLGDKVICTVQAFFNATRQLKSPPIESDPFHITISVSPRRLEIAEDGQRHLVAFESTVPIHCEDPQQSCSVLIPLSTISNDATVGYDIALSECFVELRPRSCGISEARCRQAFMFVTAVTD…	XP_030852857.1			SpVwde	Echinodermata
Patiria miniata	Equinox	Equinox		MGGRIKVKMVWTRSNLSLILVMVCAICKLSAIPSQACMMRNEAWTPKSLENRTVLAPLVIAGTVLRLRDRALTPPGGSGVYSAEVEVDEVYKGYPFFNKVSALTDSESDGKVYLIGGFGSRERCLAQVEPGGKYIMFLTAVPVRNGREEDGMRLLARYDDIFGAVVEFDAEQEARVHKVVGWREWAPWSSCTLTCGDGLQLRRRMCVQDVPDACEGAAEQSRHCNSFKCRDVKDFLQLMSLSSFPPGVRRSPRRRAYRISSDAILKLPISAVYPEGFPEEFSVLLMVKPPRYFSSRQNGYLYAMLVTGPDGGVQLGVQLSTSPALVYSRRDRVTGKVRPDAVTFTDYTVLKRKWNALAFSVRKGSVTMYAECTKEFRVDLEEGEGIRVGSGSGDISIGN…	XP_038079130.1			PmEquinox	Echinodermata
Strongylocentrotus purpuratus	Equinox	Equinox		MTQRPRTSTPALTKLTVKLDNGAFGANQSNSDVIKDIMDPEESVEFGVESESSIDNNHATAEPVYDDSSRSSAGRSDATKKYTDDSRYWTITPTTPTSRRGPSAYSQVKVLPTTITESTTHKMTTTTKKPTTVPSTTKATTTMTTTPATTTTPASTTTTSVPTTRTIPTTTPLSTTSTVSMKSTSEMNDILGDADVDNNSERPLNDGLIPAPPGDALSPVAPAIAQRPSIYHGRPIDENANWSTWSTCSRTCGSGTRYRYTVCSPDSKLPDCRTGRGIAAQHKSCQLNNDCKGVLRWSDWGACTQTCGSGFETRVAICRDIDSHENCTKVGQLMIERRGCEGLSECPNYCIGGCLNGGTCMPGGVCQCLAGYEGRVCETALCNPPCQNNGRCIHPGRCV…	XP_030828677.1			SpEquinox	Echinodermata
Saccoglossus kowalevskii	vwde	vwde		INHCSTQAPIWMNVGSGSMPSVGETRKATACAAFTRNAQTESPSNCCILRIETKIKNCGNYYVYFLSPPQSCFMAYCTQEPREACGDGEYSKDGYQPCRPAHPYLISDPHIRPIVAENRVYLQCTILPPVTNVTLDVGFTVRWLKLGDHGDRTELLAADIEKMFSRLEVKDNLLMGELVICEIKAYYFETINLKSDKRESSPFFAGINIVPNSLTLAENGTFHMVTMETTIPIVCNDPLLNQCSITVNIQTRDEDGLNLRDDIVLSRCSIHFVPQLCKELHCGIETILVTAVTDFAEDGDRRITIVTESIESSNAIWHGYDPADIQVMVKDIPTSMCYSFTDPHFITLDGRKYDYYKTGTFILYKSTIRDFEVQNTLWPCGGTSHPVSCNCGFVVRENN…	XP_006811990.1			SkVwde	Hemichordata
Saccoglossus kowalevskii	teneurin 3 like	teneurin		MADEEEISMKDIPVVVPADTRLQTPLRSYKREPVSPDKQDKSKRGTVIALAVMGVVIFILLVALIVVVAFSLVLYMDSKQAPVEVPTPTTDFLTTPGSAGYATKQTISETETISTTQQSTTSRLVPDISIGEPVPILVPAGSFQYFTDNLDETSDVTFSLRDTGSDVIVAVYGRRDLAPTHVQYDVVETLISKSRPSTWKRETSDATTQISFYNLTPGKWVFGIFNGADEDLESVIVMEQSDSQLPCPMDCLGRGDCISGVCRCVDGWRGDDCSEAEPIICSPEDCSGHGYFRDGACQCYDGWTGDKCQIADCIPSDCSNHGDCVEAVCECYQGWTGPACGKLDCIPPNCNSNGNCVDGVCRCYQGWQGSVCTTAYRACPQDCSGHGSCDNVTGICSCY…	XP_006816557.1			SkTeneurin	Hemichordata
Biomphalaria glabrata	Equinox	Equinox		MRYRHCLVLSLVYSVVHWSHIALSCVLLLQGWTPLSVRERAARGEIAALGTVLRTFKDQRTEDGTYTAEFRLDTVYKGHDLLSKVTRSVAPGNVYNISNFGNKTQCFADVEAGERYILFLTVYSGQLSAQYEDLFGAASDFDESDEEEVINYLGWNHWTPWSPCNAGCSGGQQIRRRTCSRANSSDCIGVEAEVRTCNLFSCEVSHDLLTLMRVRELPIGVTKSSNQSETYTISKQAKLSLPISQIYQKTFPPTFSLLTKVKVGHRRTRSYFFVISDVQGKQQVALFLGKNIKFQYLGNNYVFKMDIAENVWHSIALSVDATTVTLYADCHNVIRKRLRSREEFLGTNLMMSIGPYFSQYGGQFEGEVEQLVLSSDSEVAKSQCGLILLDQNAVNNFYE…	XP_013090568.1			BgEquinox	Mollusca	has transmemb
Mizuhopecten yessoensis	vwde	vwde		MAVCFILVTYMCILHVHLLGFTYAQADPCVEGQYVVIDDVRRRPIYNPGQLCDDRLSPGWYRFLLNGTDAEIPTACVESKSCGTFAPVWLRLPAKGLPLPGETTTGEGCANYEGCCAFSFPVVIRNCRDFFIYKLDWIYGCPVAYCAYTPMTTCSQGQIYIRHLHSCVDHIVEITKPVIRVRVKGSTISLNCSFHIPNDVIASTSPTFHVVWYKGERGLSSIIRKTFRTETSDTIRVGSDVYAGRSITCAVQPVSGTPSGEITSDPYFLGVKIQDGNVTLTEDGPAQNLTWVSRLPIVCNKRRRRRANSCGANLIFRLSSSGGSDYSTLLFSTCKIALRRIKRCPRNICALDQLQVVVARNLFNLEPEEYDISGDIYFHDGRLWEGTLSKTYITVYDLP…	XP_021366879.1			MyVwde	Spiralia (Mollusca)
Schmidtea mediterannea	dd_20318	Equinox	acttcatcattttcatatacgaaaatattattaagataaattatgaattcgactccaatcataattgtcatttttattgtcgttctcaatttcagtctctgttgtatagagttattgaatgcccaatggtcgcaaatgtctatcgaagagagagtagaacgagctgaaatcgttttggtaattcgagtcattaagaagcttcaaccgtcttcgaagattataaaattctattcagccgagtgtgaaattattgacgttttaaaaggttggcaaaatttcaagaggaaacccgacgaagaaaacggctggattactaggaagagcataaggattcatggatttggtagtgctttggactgtttgtcagaacctatggaggatgagatttatttatttttt…	MNSTPIIIVIFIVVLNFSLCCIELLNAQWSQMSIEERVERAEIVLVIRVIKKLQPSSKIIKFYSAECEIIDVLKGWQNFKRKPDEENGWITRKSIRIHGFGSALDCLSEPMEDEIYLFFGMFKIDSNLWASYFTSFGALENLNTDSYERSLSVLGLHHWDAWSVCSKKCETGIQLRKRNCVLITSCDYSWTYQYKFCNWQSCDNTILSHVGLLEKEIIDIKKTQIAIMRTILISILFKNQTQINSKIKDFFSLELIDENSLIVSISITHDAIINIKSGDGNNSSKFSLEKLQALKNEDLSFNVFINDSGIFVETFCIFRMFTIYNEKIRKFFSGSVQKLNLKVSKNVIIRVSTDSLETFKNTVCSNVFYDHSSNVLNASKIQQRSIPLSTVSPRSSWST…	planmine blast			SmEqnx	Spiralia (Platyhelminthes)
Schmidtea mediterannea	dd_5439	teneurin	ttacattaattattcatgaacactcgctaatgaatatttgaatagtttgcaattaaaaatcctgaatcagatgaagaatatttgaattttagagattttttctccctatgtattttactcacaaaaacgaaatcaatcttgaccatttgaataataaaaaacatttgaatgagaaaaattctactaatgaggatttactgccaccgacattgaaacacggcagacgagacaaattccaagaagaaaccatgccttttctcggtgaattcgaacctccggttccgtatccggtctcatcgaacttgttgcataacaatggaagtaatagcagtggaatcggctcctacaccggtcaaggcttgcatttcggcagcgcagcgatgcgaaatacaaatcatc…	MYFTHKNEINLDHLNNKKHLNEKNSTNEDLLPPTLKHGRRDKFQEETMPFLGEFEPPVPYPVSSNLLHNNGSNSSGIGSYTGQGLHFGSAAMRNTNHREGRIVTTDVEDLSTDDDNTCPANNKRGLDEMFDSISSNPASSIMNQEMSHPSALLNSIPPPPSEPPPSTPRDSYQESVFPKCSMMGPVSHNGLQGIRVRMDQDHILQQIPGVMESDNNQMPYLMMGQTNSRGTNIFSDNPNGFTPIQTMGTIGRYRNQMPMSETSAMSTLPHTHSQTGFGIPSIPRAPGSVSGTSNVYENPYNSLNRHNNNNNSKPMKTVTSGKFPPSNSTHDMAYPLVNPSGMPQNHIIYRQSSIRSPQNHSFTDPFFGIGKTGSGRCSWTCIRISLFGLAILLLLSLIA…	planmine blast			SmTeneurin	Spiralia (Platyhelminthes)
Macrostomum ligano	Mlig010866g2	Equinox		MKAFSVRLLLLLLLLLAVWESRACYLNLAMSGSGSRGSGVSKSIEDLAESSPIVLTGHVLNTTASGSGSGSRRSYSAEIQVLEVLKGNGLLPLSNRSAFDDTNDRTVVIDEYGDPVSCLSEVFQDDWLIFFLSKSGSRLMAFYARPSAATAQLTESNLARAATALGWFSWSSWTACSGSCGLAGIRQRVRNCAGPPCDYGDAKQTRQCNRWPCEAMRPVKTEVLGEQLNAKNTSNESIAIPIDNQRIEKFSKETALALMISPILSGIRVAMETVAEDHVSVLTMTSASSMWRDISTAPSVAIYLRIIANESEGSFAEFSIECLSSGSVPVPGAGSKFILTPRKALLSANFVPWSEATDCSEEQKVTPPPTYWTAWSSCSATCGEGIRSRHSLCRGNSPA…	PAA55049.1			MlEquinox	Spiralian
Lingula anatina	vwde	vwde		MPTLKDFVSLTVLQLFWYLFIVVSAGRRSCEGGQSSADGQEPCADDSVPFLPGPPTLEAVARWGQVYLRCHYPAARAGDSSNTALVRYEVVVTALRGSTRADLARKITHGTEVFLDDVRLGDEATCEVRTFYSSDPNTKSPPVRSLPLHLGVTTNTQTLQLREDGQYHNVTYELTLPLVCGQSKDVCSLKFGLRTLESFHKHVDNVGSDIFLSSCVIEFSAELCRSESCKQTIQVTAGNDGFDDDGRETEIHLDLLEAKNLEWKGYETPRVKVTVKDVPTARCYVFGDPHVITFDGRQFDLYKTGTFVLYQSKRRQFQVDVRAWACSETPNRAACACGVVAREGQDTVAVDMCNTVPGSSGQPDIDVKSGTLSRNAKIFKARDGKIVTVAFGSGSFVRI…	XP_023932732.1			LaVwde	Spiralian (Brachiopoda)

## Sheet: Sheet2
SmEquinox	>SmEquinox	MNSTPIIIVIFIVVLNFSLCCIELLNAQWSQMSIEERVERAEIVLVIRVIKKLQPSSKIIKFYSAECEIIDVLKGWQNFKRKPDEENGWITRKSIRIHGFGSALDCLSEPMEDEIYLFFGMFKIDSNLWASYFTSFGALENLNTDSYERSLSVLGLHHWDAWSVCSKKCETGIQLRKRNCVLITSCDYSWTYQYKFCNWQSCDNTILSHVGLLEKEIIDIKKTQIAIMRTILISILFKNQTQINSKIKDFFSLELIDENSLIVSISITHDAIINIKSGDGNNSSKFSLEKLQALKNEDLSFNVFINDSGIFVETFCIFRMFTIYNEKIRKFFSGSVQKLNLKVSKNVIIRVSTDSLETFKNTVCSNVFYDHSSNVLNASKIQQRSIPLSTVSPRSSWST…
SmTeneurin	>SmTeneurin	MYFTHKNEINLDHLNNKKHLNEKNSTNEDLLPPTLKHGRRDKFQEETMPFLGEFEPPVPYPVSSNLLHNNGSNSSGIGSYTGQGLHFGSAAMRNTNHREGRIVTTDVEDLSTDDDNTCPANNKRGLDEMFDSISSNPASSIMNQEMSHPSALLNSIPPPPSEPPPSTPRDSYQESVFPKCSMMGPVSHNGLQGIRVRMDQDHILQQIPGVMESDNNQMPYLMMGQTNSRGTNIFSDNPNGFTPIQTMGTIGRYRNQMPMSETSAMSTLPHTHSQTGFGIPSIPRAPGSVSGTSNVYENPYNSLNRHNNNNNSKPMKTVTSGKFPPSNSTHDMAYPLVNPSGMPQNHIIYRQSSIRSPQNHSFTDPFFGIGKTGSGRCSWTCIRISLFGLAILLLLSLIA…
MmVwde	>MmVwde	MRGGAWARLVTALMLLVQGKCQQAQECSPGGHRILQSPYRSVHFDSVYLQYSAVQDLICDHSLSPGWYRFLIFDRPAEMPTKCVEMNHCGTQAPIWLSLSDSEALPLPGEMKKLTACATWQFLFSTEKDCCLFQIPVSVRNCGDFFVYLLQPTQGCMGYCAEAISDVKLHTCGPGETENEGGCVGQLSMAQPPAPPAPPGRPKISVELLGSLVFCRCTFDVSPTNTSVGFLIAWSRLSSQEIKEELRQESTLQAFSLLELDGINLRLGDTIFCSAAVFYLEKPDVQSIAVESQEFFAGIKLKPELDTISEDGKEYQLKIESTIPIVCSEFSELDQGCKISLKLKTIEQGKEHLGLNLALSSCHVDLHQNSCANGICSQAVLYYTAVTDFSRDGDRVTDI…
MmTeneurin	>MmTeneurin	MDVKDRRHRSLTRGRCGKECRYTSSSLDSEDCRVPTQKSYSSSETLKAYDHDSRMHYGNRVTDLVHRESDEFSRQGTNFTLAELGICEPSPHRSGYCSDMGILHQGYSLSTGSDADSDTEGGMSPEHAIRLWGRGIKSRRSSGLSSRENSALTLTDSDNENKSDDDNGRPIPPTSSSSLLPSAQLPSSHNPPPVSCQMPLLDSNTSHQIMDTNPDEEFSPNSYLLRACSGPQQASSSGPPNHHSQSTLRPPLPPPHNHTLSHHHSSANSLNRNSLTNRRSQIHAPAPAPNDLATTPESVQLQDSWVLNSNVPLETRHFLFKTSSGSTPLFSSSSPGYPLTSGTVYTPPPRLLPRNTFSRKAFKLKKPSKYCSWKCAALSAIAAALLLAILLAYFIAMHL…
SkVwde	>SkVwde	INHCSTQAPIWMNVGSGSMPSVGETRKATACAAFTRNAQTESPSNCCILRIETKIKNCGNYYVYFLSPPQSCFMAYCTQEPREACGDGEYSKDGYQPCRPAHPYLISDPHIRPIVAENRVYLQCTILPPVTNVTLDVGFTVRWLKLGDHGDRTELLAADIEKMFSRLEVKDNLLMGELVICEIKAYYFETINLKSDKRESSPFFAGINIVPNSLTLAENGTFHMVTMETTIPIVCNDPLLNQCSITVNIQTRDEDGLNLRDDIVLSRCSIHFVPQLCKELHCGIETILVTAVTDFAEDGDRRITIVTESIESSNAIWHGYDPADIQVMVKDIPTSMCYSFTDPHFITLDGRKYDYYKTGTFILYKSTIRDFEVQNTLWPCGGTSHPVSCNCGFVVRENN…
SkTeneurin	>SkTeneurin	MADEEEISMKDIPVVVPADTRLQTPLRSYKREPVSPDKQDKSKRGTVIALAVMGVVIFILLVALIVVVAFSLVLYMDSKQAPVEVPTPTTDFLTTPGSAGYATKQTISETETISTTQQSTTSRLVPDISIGEPVPILVPAGSFQYFTDNLDETSDVTFSLRDTGSDVIVAVYGRRDLAPTHVQYDVVETLISKSRPSTWKRETSDATTQISFYNLTPGKWVFGIFNGADEDLESVIVMEQSDSQLPCPMDCLGRGDCISGVCRCVDGWRGDDCSEAEPIICSPEDCSGHGYFRDGACQCYDGWTGDKCQIADCIPSDCSNHGDCVEAVCECYQGWTGPACGKLDCIPPNCNSNGNCVDGVCRCYQGWQGSVCTTAYRACPQDCSGHGSCDNVTGICSCY…
BfVwde	>BfVwde	MKRITGSVCGCTGAWLAVLAAVWAVCRGQEAIPECAPSGHVVLDNPYRSVAVADVPQARRICDRDLQPGWYRLQLHGKDAQIPTQCVQMNHCGTQAPIWLSLGDGSLPTPGETGAYTGCVVWGFPGQTPDCCLLRMPVKVRNCGDYFVYHLQPAQGCMMAYCAVGERAKCQPGMYSADGYEPCRKPHPTLTATPFIRPAVIGRTVYLNCSHRSEASDESGDVEYEVTWFRERYNGERVEITMAKTQQPYSLLRRGAQWRVGETVLCKVQAYYIDPPELREAGLESAPFFAGMKIYPLQSVIQENGKAHELTFELTVPVVCQSDICRLRIPLNVRDKDGALPPDIALTECTVEIPSQPCTPQHCGKHVVHMSAVTDFVADGKRKSVILTQEVKSEDQNWL…
BfTeneurin	>BfTeneurin	MEKRSKYRSRGSLPRDRVARYSSSADEYSEHRSCGYSSDETLKAYEKYGKYDKYNDRYDPAAGDRTSRSSAGTDVTLTANSPRNSSDIGAAYIPSFVSGAEGDEDTDGENFDSNLDELAKKGYIQAMRYWEHQNKGSSSDPLRDSVLSSDTENEGLEGCGDRMADAGSVENIITCVYCRLPSSPSGPTELASPVSRTSTPSPNPGDTPHSMSGEIARNTNYSESEDEFEGSFLVQTASGNVYVPTSLPDQEGSCRAQEADQTSTRREEPTSGEGDVHWAPDPPDRQQFLYHADTVGSSAAVPLPPYSLYPNERPVSLTSTSTFKMKRPYRCNWRCAAIVFMVVSFLLAALLAYFLAMRLFALNWSLQPDTQLVNPVNGMDHTEDPKPLFTPGTGTGLIP…
ArVwde	>ArVwde	MARDAAIVVMSLLAYVWSTTGQLTQDLPYQCALGGHRVLGNPFRSVSYSASGTSGKLCDKTLERGWYRFQIFGKYAEMPTECVQVSQCGTDAPMWLDTGGRSYPPPGESARHVACAAWSLGSQRSTQDCCLYSFPITVTNCVDFFVYNLLPARGCNMAYCATEGREKCAPGQISPDGFAPCRESFPSILGLPLITPAILDDVLFKCAFRGVDSSQRSLKGYTVSWYKADGTGSYQKVASEDTFQNFVFINPRDYLRMGDKIICSVQAFFNETRELKSPAIESDPYEATIKVTPSSLEILENGQPHFLIFESTMPITCGQKDSVCSIRVALTTINNDVHLGPDIVLSECFVDFRSRVCLEPRCRRASVLVTAVTDFTQDGRRSSVIVTGAVTSSDPFWNG…
SpVwde	>SpVwde	MDNMVGVGMRQVSGHCQTVMPGVRAQREVASTWKHALLLVLVMAGTVYSAMAQTECSPEEHRILDSPFRSVEYAASAMTTKLCDKSIERGWYRFTIYGKSAELPTECVQVNQCGTEAPIWLDTKGDSLPPPGESARHAACVSWTPSTTQACCFFSFPVTVTNCGDFFVYLLQPARGCNMAYCAKEARRKCGPGEISPDGFEPCRESFPAILGLPEITPTHFEDVVELRCSFRGLESRQGSTKGYTVTWFKAGPEEMYQQLSKNDTIENFASLELRKHFSLGDKVICTVQAFFNATRQLKSPPIESDPFHITISVSPRRLEIAEDGQRHLVAFESTVPIHCEDPQQSCSVLIPLSTISNDATVGYDIALSECFVELRPRSCGISEARCRQAFMFVTAVTD…
PmEquinox	>PmEquinox	MGGRIKVKMVWTRSNLSLILVMVCAICKLSAIPSQACMMRNEAWTPKSLENRTVLAPLVIAGTVLRLRDRALTPPGGSGVYSAEVEVDEVYKGYPFFNKVSALTDSESDGKVYLIGGFGSRERCLAQVEPGGKYIMFLTAVPVRNGREEDGMRLLARYDDIFGAVVEFDAEQEARVHKVVGWREWAPWSSCTLTCGDGLQLRRRMCVQDVPDACEGAAEQSRHCNSFKCRDVKDFLQLMSLSSFPPGVRRSPRRRAYRISSDAILKLPISAVYPEGFPEEFSVLLMVKPPRYFSSRQNGYLYAMLVTGPDGGVQLGVQLSTSPALVYSRRDRVTGKVRPDAVTFTDYTVLKRKWNALAFSVRKGSVTMYAECTKEFRVDLEEGEGIRVGSGSGDISIGN…
SpEquinox	>SpEquinox	MTQRPRTSTPALTKLTVKLDNGAFGANQSNSDVIKDIMDPEESVEFGVESESSIDNNHATAEPVYDDSSRSSAGRSDATKKYTDDSRYWTITPTTPTSRRGPSAYSQVKVLPTTITESTTHKMTTTTKKPTTVPSTTKATTTMTTTPATTTTPASTTTTSVPTTRTIPTTTPLSTTSTVSMKSTSEMNDILGDADVDNNSERPLNDGLIPAPPGDALSPVAPAIAQRPSIYHGRPIDENANWSTWSTCSRTCGSGTRYRYTVCSPDSKLPDCRTGRGIAAQHKSCQLNNDCKGVLRWSDWGACTQTCGSGFETRVAICRDIDSHENCTKVGQLMIERRGCEGLSECPNYCIGGCLNGGTCMPGGVCQCLAGYEGRVCETALCNPPCQNNGRCIHPGRCV…
NvEquinox	>NvEquinox	MDFVLFSRVSLVVLVFVLTINPAHACIKLLNGWTRMTEAQRAQLAKVVFIGKVADIYSLDNETQTYAADFEIHRVLKGRQIIDEVLAKHPGRTVKVYGFGEKRMCFSEVYKGETHMVFMVYHAASGSLVARYDDIFGAISRATEENENEVLSALGWREWSPWSMCTRSCSSGTQWRTRQCVHNSCDGRSRDGRKCNFFSCYGIKNVGQYFSPAHPNRVSSVVRSGIPRHIRLRGDAPLTLRTPQVFQYYFPDHYSILITFRVQRHNSDLYLLALKDYESSHIQFAIRLARNTITFELAKNMDYNIKHRWSYEFNVGVVPHTWHSATFSLRERQITFYWDCEKAGSKSLPGRFTFAPDPLGSISLGQPVKARAGNSRHTSKNARHRVVEIRELFFIPDTR…
CsEquinox	>CsEquinox	RVNVTHFGDKAQCFFPIAPQNYYIVFAEVRASQLVAKYDDLFGAAANWSQESEERVWSGVGWEPWSDWSPCSASCGEGTQERRRFCRQNASCHGYNKERRRCNMFSCQGAVYPLDVEDRRYFHPSSRAQWERVPGRPTAWRLHPYSYMWIPSSELFPAVGHSHTGSFPREFSLLVTLRLHPHELAQGTVFSLRSRRQQDTYLSLELAGPDSVKLIHAGPNGTQTVDIPAALGDGDWHQLAVGLHDDSSVRSYLDCGWVSTNILRRNTLDTPEDADIVIGYLFKGDLEQLVIVPNPSAVGQQCSATRIPLLDPALLQATRSVTAGGPRQRRGRRSKGRKGVDYHHNEPVAPWKLTNKFDDVEDTAAASRRDSASQLEKKPVHGTSTLKQKDSDNSSDSSD…
BgEquinox	>BgEquinox	MRYRHCLVLSLVYSVVHWSHIALSCVLLLQGWTPLSVRERAARGEIAALGTVLRTFKDQRTEDGTYTAEFRLDTVYKGHDLLSKVTRSVAPGNVYNISNFGNKTQCFADVEAGERYILFLTVYSGQLSAQYEDLFGAASDFDESDEEEVINYLGWNHWTPWSPCNAGCSGGQQIRRRTCSRANSSDCIGVEAEVRTCNLFSCEVSHDLLTLMRVRELPIGVTKSSNQSETYTISKQAKLSLPISQIYQKTFPPTFSLLTKVKVGHRRTRSYFFVISDVQGKQQVALFLGKNIKFQYLGNNYVFKMDIAENVWHSIALSVDATTVTLYADCHNVIRKRLRSREEFLGTNLMMSIGPYFSQYGGQFEGEVEQLVLSSDSEVAKSQCGLILLDQNAVNNFYE…
MyVwde	>MyVwde	MAVCFILVTYMCILHVHLLGFTYAQADPCVEGQYVVIDDVRRRPIYNPGQLCDDRLSPGWYRFLLNGTDAEIPTACVESKSCGTFAPVWLRLPAKGLPLPGETTTGEGCANYEGCCAFSFPVVIRNCRDFFIYKLDWIYGCPVAYCAYTPMTTCSQGQIYIRHLHSCVDHIVEITKPVIRVRVKGSTISLNCSFHIPNDVIASTSPTFHVVWYKGERGLSSIIRKTFRTETSDTIRVGSDVYAGRSITCAVQPVSGTPSGEITSDPYFLGVKIQDGNVTLTEDGPAQNLTWVSRLPIVCNKRRRRRANSCGANLIFRLSSSGGSDYSTLLFSTCKIALRRIKRCPRNICALDQLQVVVARNLFNLEPEEYDISGDIYFHDGRLWEGTLSKTYITVYDLP…
LaVwde	>LaVwde	MPTLKDFVSLTVLQLFWYLFIVVSAGRRSCEGGQSSADGQEPCADDSVPFLPGPPTLEAVARWGQVYLRCHYPAARAGDSSNTALVRYEVVVTALRGSTRADLARKITHGTEVFLDDVRLGDEATCEVRTFYSSDPNTKSPPVRSLPLHLGVTTNTQTLQLREDGQYHNVTYELTLPLVCGQSKDVCSLKFGLRTLESFHKHVDNVGSDIFLSSCVIEFSAELCRSESCKQTIQVTAGNDGFDDDGRETEIHLDLLEAKNLEWKGYETPRVKVTVKDVPTARCYVFGDPHVITFDGRQFDLYKTGTFVLYQSKRRQFQVDVRAWACSETPNRAACACGVVAREGQDTVAVDMCNTVPGSSGQPDIDVKSGTLSRNAKIFKARDGKIVTVAFGSGSFVRI…
MlEquinox	>MlEquinox	MKAFSVRLLLLLLLLLAVWESRACYLNLAMSGSGSRGSGVSKSIEDLAESSPIVLTGHVLNTTASGSGSGSRRSYSAEIQVLEVLKGNGLLPLSNRSAFDDTNDRTVVIDEYGDPVSCLSEVFQDDWLIFFLSKSGSRLMAFYARPSAATAQLTESNLARAATALGWFSWSSWTACSGSCGLAGIRQRVRNCAGPPCDYGDAKQTRQCNRWPCEAMRPVKTEVLGEQLNAKNTSNESIAIPIDNQRIEKFSKETALALMISPILSGIRVAMETVAEDHVSVLTMTSASSMWRDISTAPSVAIYLRIIANESEGSFAEFSIECLSSGSVPVPGAGSKFILTPRKALLSANFVPWSEATDCSEEQKVTPPPTYWTAWSSCSATCGEGIRSRHSLCRGNSPA…
BfEquinox	>BfEquinox	MLLRDTVLPRSVVFIFMFPVFLDVVGGCIELLNGWDPVPVAERARRADVVLSGTVVRTDALPRQPGLTYSARVRVRTVLKGKSRLREIPAISDQPRVYNVSNFGRRAQCYSEVTQGDDVIFFLGIFREGELAARYDDIFGATADLTRENEEEILLGLGWRPWSDWQPCSQSCGGGVQTRSRTCDKSVVESCEGVSKENRSCNKFKCDVEAPITDRSAGEPPSSLFEAHHLNKTCWHETPNPSRFPIRWQQPLLTSGRQVFSTVSDKIGGNISPTVVPLQPHGFRLYCNGATPPSMTQQGGEAVRTVGSKSKGVKDLLRFVDVSNVPRSKERPSAFLFDNIRELPFPTAILFPKSFPSDFSVIATAKPREGSRGFLTTVASSSGETQIAIEVGNMPTFRY…
