# Supplementary material for: The planarian wound epidermis gene equinox is required for blastema formation in regeneration
Source: Nat Commun. 2022 May 18;13:2726. doi: 10.1038/s41467-022-30412-6 (PMC9117669; doi:10.1038/s41467-022-30412-6)
Supplement: Supplementary file 6 — Supplementary Data 3 [file 41467_2022_30412_MOESM6_ESM.xlsx]

## Sheet: Sheet1
Data 3: RNA-sequencing analysis of equinox RNAi animals during regeneration
dd_Smed_v6 id	control (unc22 RNAi) vs equinox RNAi												control 0 hpa vs control XX hpa										equinox RNAi 0 hpa vs equinox RNAi XX hpa										Pfam match(es) to longest ORF	Pfam match(es) to best blastx HSP	human blastn name	human blastx name	mouse blastn name	mouse blastx name
	00 hpa		03 hpa		06 hpa		16 hpa		24 hpa		48 hpa		03 hpa		06 hpa		16 hpa		24 hpa		48 hpa		03 hpa		06 hpa		16 hpa		24 hpa		48 hpa
		0_padj	3_log2FC	3_padj	6_log2FC	6_padj	16_log2FC	16_padj	24_log2FC	24_padj	48_log2FC	48_padj	3_log2FC	3_padj	6_log2FC	6_padj	16_log2FC	16_padj	24_log2FC	24_padj	48_log2FC	48_padj	3_log2FC	3_padj	6_log2FC	6_padj	16_log2FC	16_padj	24_log2FC	24_padj	48_log2FC	48_padj
dd_Smed_v6_1_0_1	-0.158229	1	0.20032	0.868888	-0.0792032	1	-0.173254	1	-0.141526	0.862113	0.0591496	1	-0.25742	1	0.15797	1	0.112528	1	-0.0701847	1	-0.25886	0.713455	0.101129	1	0.236996	1	0.0975033	1	0.27086	1	-0.0414814	1	SEA
dd_Smed_v6_10_0_1	0.0171888	1	-0.0573377	1	-0.0308287	1	-0.00844853	1	-0.104499	0.734997	0.0959091	1	-0.0981237	1	-0.0266644	1	-0.09877	1	-0.0522654	1	-0.308997	0.48585	-0.17265	1	-0.074682	1	-0.124407	1	-0.136571	1	-0.230277	0.989481	Noggin	Noggin		NOG		Nog
dd_Smed_v6_10_1_1	-1.63815	0.116004	-0.648842	0.710685	0.533556	1	-0.770983	1	0.256047	1	-0.942745	0.319579	-0.103561	1	-1.38413	0.21636	0.321951	1	1.50938	0.0182806	1.56495	0.0140492	0.885751	1	0.78758	1	1.18912	0.266333	2.04017	0.00308742	2.26036	0.00106349	DXP_synthase_N,E1_dh,G-alpha,TPP_enzyme_C	DXP_synthase_N,E1_dh,G-alpha,TPP_enzyme_C		BCKDHA		Bckdha
dd_Smed_v6_100_0_1	-0.152997	1	0.324412	0.486255	0.224368	1	-0.241662	1	-0.0841965	0.899694	0.00185354	1	-0.354881	1	-0.115034	1	0.175328	0.833564	0.184744	0.742306	-0.218136	0.794287	0.122528	1	0.262331	1	0.0866634	1	0.245562	1	-0.0632852	1			ELOVL4		Edil3
dd_Smed_v6_1000_0_1	0.155017	0.938833	0.367909	0.342621	0.00612095	1	0.0319099	1	-0.0846593	0.884194	0.115606	0.977478	-0.238226	1	0.199475	0.717273	-0.0205556	1	0.256441	0.261747	0.192748	0.409947	-0.025334	1	0.0505794	1	-0.143662	0.988242	0.067527	1	0.153338	1	SEA				Kat6b
dd_Smed_v6_10001_0_1	0.0856341	1	0.108957	0.856657	-0.119129	1	0.0532099	1	0.372414	0.397248	-0.0587214	1	0.0658479	1	0.410335	0.75967	-0.189233	0.807216	-0.272314	0.686325	0.181457	0.953867	0.0891706	1	0.205573	1	-0.221657	1	-0.228515	1	0.0371014	1	BolA,zf-C2H2,zf-C2H2_4,zf-C2H2_6,zf-C2H2_jaz,zf-H2C2_2,zf-met	BolA,FYVE,zf-C2H2,zf-C2H2_11,zf-C2H2_2,zf-C2H2_4,zf-C2H2_6,zf-C2H2_jaz,zf-C2HC_2,zf-C2HE,zf-C3HC4_2,zf-H2C2_2,zf-RING_11,zf-met	ZBTB24	PRDM1	Prdm1	Prdm1
dd_Smed_v6_10002_0_1	-0.203144	0.987086	-0.762982	0.240614	-0.6386	0.684814	-0.402283	1	0.253027	0.564785	-0.193436	1	0.75693	0.950913	0.359028	0.871871	0.0965775	1	-0.640401	0.143414	-0.37087	0.408312	0.197092	1	-0.0764275	1	-0.102561	1	-0.367582	1	-0.361162	1	ABC1,Pkinase,Pkinase_Tyr,RIO1	ABC1,APH,Choline_kinase,Pkinase,Pkinase_Tyr,Pox_ser-thr_kin,RIO1	DYRK3	DYRK4	Zfp444	Dyrk4
dd_Smed_v6_100023_0_1	-0.352634	1	1.29879	1	Inf	1	0.690832	1	1.04021	1	Inf	1	-0.957358	1	#NAME?	1	-1.97613	1	-0.18296	1	#NAME?	1	0.69407	1	-1.35002	1	-0.932664	1	-0.614249	1	0.344377	1
dd_Smed_v6_100026_0_1	-1.07961	1	-0.0779191	1	Inf	1	0.0132703	1	-0.451958	1	-1.67723	0.984395	0.86613	1	#NAME?	1	-0.695521	1	0.591684	0.950914	-0.788818	1	1.86783	1	1.49712	1	0.397364	1	1.74653	1	-1.38643	1
dd_Smed_v6_10003_0_1	-0.114292	1	-0.222938	0.57753	-0.195021	0.971953	-0.123324	1	0.0630736	0.961076	-0.176852	0.794466	0.240372	1	0.171851	0.857176	0.0813169	1	0.0402956	1	0.244017	0.428501	0.131726	1	0.0911224	1	0.0722852	1	0.0147232	1	0.181457	0.980389	T-box	T-box	TBX3	TBX2	Tbx2	Tbx3
dd_Smed_v6_10004_0_1	-0.0443199	1	0.222741	0.720747	0.125768	1	0.0690395	1	-0.264209	0.160677	-0.15853	0.809912	-0.106467	1	0.285858	0.54161	0.355229	0.172984	0.476924	0.0220156	0.37802	0.088153	0.160595	1	0.455946	0.404608	0.468588	0.175971	0.257141	1	0.263811	0.801876		LEA_6	CCDC66		Olfr312
dd_Smed_v6_100044_0_1	Inf	1	Inf	1	Inf	1	1.06651	1	-1.81767	1	-0.780787	1	NA	NA	NA	NA	Inf	1	Inf	1	Inf	1	-0.772194	1	-1.26174	1	0.30387	1	-0.492559	1	-0.933549	1	Porphobil_deam,Porphobil_deamC	Porphobil_deam,Porphobil_deamC	HMBS	HMBS	Hmbs	Hmbs
dd_Smed_v6_100047_0_1	NA	NA	#NAME?	0.935289	Inf	1	Inf	1	-0.238234	1	NA	NA	Inf	1	NA	NA	NA	NA	NA	NA	NA	NA	NA	NA	Inf	1	Inf	1	NA	NA	NA	NA	DUF3410		TMEM192		Map9
dd_Smed_v6_100048_0_1	Inf	1	NA	NA	NA	NA	#NAME?	1	NA	NA	NA	NA	NA	NA	NA	NA	Inf	1	Inf	1	NA	NA	#NAME?	1	#NAME?	1	#NAME?	1	#NAME?	1	#NAME?	1			LRRC49
dd_Smed_v6_10005_0_1	0.081929	1	0.414505	0.320144	0.144642	1	0.0669531	1	-0.0654729	0.995365	0.465591	0.161808	-0.182723	1	0.134797	0.844151	0.167054	0.769937	0.37364	0.129978	0.0519213	0.996837	0.149853	1	0.19751	1	0.152078	1	0.394319	0.676945	0.435583	0.450533					Wwc2
dd_Smed_v6_10006_0_1	-0.00840335	1	-0.0515047	1	0.0301885	1	-0.175914	1	-0.134647	0.908132	-0.528714	0.170957	0.344988	1	0.334573	0.669325	0.322951	0.472732	0.393715	0.233595	0.765569	0.00526821	0.301887	1	0.373165	1	0.155441	1	0.121511	1	0.245258	1	PDZ_6
dd_Smed_v6_100062_0_1	0.107666	1	Inf	1	Inf	1	-2.02585	1	-0.874148	1	-0.579059	1	#NAME?	1	#NAME?	1	1.25003	1	#NAME?	1	-0.045097	1	-0.280176	1	0.851344	1	-0.883488	1	1.13055	1	-0.731822	1			HK2		Tia1
dd_Smed_v6_100065_0_1	#NAME?	1	#NAME?	0.934667	-0.963733	1	-0.136398	1	#NAME?	1	#NAME?	0.993637	1.00547	1	0.704088	1	-0.395212	1	1.18398	1	1.21466	1	NA	NA	Inf	1	Inf	1	Inf	1	NA	NA	MFS_1,MFS_2,Sugar_tr	MFS_1,MFS_2,Sugar_tr		SVOPL		Svopl
dd_Smed_v6_10007_0_1	0.119469	1	0.0322119	1	0.142671	1	0.0564554	1	-0.0127318	1	-0.149202	0.865055	-0.0145215	1	-0.274516	0.684741	-0.163755	0.684975	0.00400569	1	0.110427	0.919387	-0.101779	1	-0.251314	0.96943	-0.226769	0.745805	-0.174255	1	-0.158244	0.993884	Beta-lactamase	Beta-lactamase	HS6ST3	LACTB		Lactb
dd_Smed_v6_100074_0_1	NA	NA	NA	NA	NA	NA	NA	NA	NA	NA	NA	NA	NA	NA	NA	NA	NA	NA	NA	NA	NA	NA	NA	NA	NA	NA	NA	NA	NA	NA	NA	NA
dd_Smed_v6_100081_0_1	Inf	1	-2.24493	1	Inf	1	#NAME?	1	Inf	0.0522828	Inf	0.967995	Inf	1	NA	NA	Inf	1	NA	NA	NA	NA	0.177233	1	-0.350023	1	#NAME?	1	0.314142	1	1.6784	1
dd_Smed_v6_100082_0_1	0.346981	1	0.395667	1	-1.66299	1	0.466341	1	-1.066	1	0.170711	1	-0.543142	1	-0.683815	1	-1.16478	1	-2.32628	0.88681	-0.515363	1	-0.494456	1	-2.69378	1	-1.04542	1	-1.56959	1	-0.691633	1	Auto_anti-p27,GATA,OrfB_Zn_ribbon,TF_Zn_Ribbon,Vps36-NZF-N	Auto_anti-p27,DUF2387,DZR,Elf1,GATA,OrfB_Zn_ribbon,TF_Zn_Ribbon,Vps36-NZF-N,Zn-ribbon_8,eIF-5_eIF-2B	GATA3	GATA3	Gata2	Gata3
dd_Smed_v6_100086_0_1	3.06731	0.721163	0.87134	1	0.157268	1	0.217524	1	1.43016	0.719293	1.50385	1	1.12444	1	1.16182	1	1.96898	0.755319	0.720626	0.972391	0.109141	1	-1.07153	1	-1.74822	1	-0.880808	1	-2.43168	0.93053	-1.45432	0.980389	Porphobil_deam,Porphobil_deamC	Porphobil_deam,Porphobil_deamC		HMBS		Hmbs
dd_Smed_v6_1001_0_1	0.209078	0.920024	0.347672	0.313412	0.212192	1	0.044837	1	-0.136199	0.649135	-0.030945	1	-0.0856151	1	0.217975	0.783072	0.256014	0.430718	0.552564	0.00800552	0.545465	0.00680427	0.0529785	1	0.221089	1	0.0917727	1	0.251661	1	0.305441	0.730252	EGF,EGF_2,NtA,TSP_1,hEGF	EGF,EGF_2,hEGF		VWDE	Vwde	Vwde
dd_Smed_v6_10010_0_1	0.0318754	1	0.250606	1	0.0441348	1	0.0393819	1	-0.0764124	0.967743	0.115923	1	0.0338202	1	0.196309	0.98264	0.0942942	0.919385	0.217399	0.45874	0.0537712	0.931366	0.252551	1	0.208569	1	0.101801	1	0.0368547	1	0.137819	1	EGF_3,I-set,Ig_3,ig	EB,EGF,EGF_2,EGF_3,I-set,Ig_3,V-set,ig		TNXB		Tnxb
dd_Smed_v6_10011_0_1	0.0114684	1	-0.00527003	1	0.315473	0.733896	0.0650977	1	0.0311587	1	0.438819	0.055866	0.0575974	1	-0.281191	0.611042	-0.0170822	1	-0.114276	0.712941	-0.472401	0.01469	0.040859	1	0.0228134	1	0.0365472	1	0.0129879	1	-0.0450502	1	Sulfotransfer_4	Sulfotransfer_4
dd_Smed_v6_100129_0_1	NA	NA	NA	NA	#NAME?	1	NA	NA	#NAME?	1	#NAME?	1	NA	NA	Inf	1	NA	NA	NA	NA	Inf	1	NA	NA	NA	NA	NA	NA	Inf	1	NA	NA	Mdv1	Snapin_Pallidin	USP9X
dd_Smed_v6_10013_0_1	-0.044581	1	-0.323365	0.425521	-0.152886	1	0.123328	1	0.500097	0.00604429	0.424579	0.208659	0.336263	1	-0.213329	1	-0.671867	0.000591104	-1.02485	1.24268e-06	-0.770795	0.000630402	0.0574784	1	-0.321635	1	-0.503958	0.205575	-0.723001	0.0111387	-0.301635	0.801876			USP51		Sult2a8
dd_Smed_v6_100131_0_1	-0.757011	1	0.0269198	1	Inf	1	1.12938	1	-1.32746	0.984455	1.6983	0.992975	-1.31827	1	#NAME?	1	-0.942538	1	-0.502703	1	-1.25177	1	-0.534337	1	0.624859	1	0.943852	1	-0.54769	1	1.20354	1		GDNF
dd_Smed_v6_10014_0_1	0.203005	0.966291	0.0963338	1	0.157088	1	0.00243491	1	-0.423039	0.459042	0.0904486	0.968892	-0.0367926	1	0.105161	1	0.431414	0.0879372	0.324532	0.199327	0.057959	0.976981	-0.143463	1	0.0592438	1	0.230844	0.840226	0.0682009	1	-0.0545972	1	Caveolin	Caveolin		CAV1		Cav3
dd_Smed_v6_100143_0_1	-1.23854	1	#NAME?	0.925234	Inf	1	-1.05224	1	#NAME?	0.992333	1.22056	1	-0.312881	1	#NAME?	1	-0.784539	1	-2.30031	1	-1.04513	1	#NAME?	1	-0.976491	1	-0.598241	1	0.782375	1	1.41397	1	DUF4455,GDNF	Colipase-like,GDNF	PYGL
dd_Smed_v6_100149_0_1	-0.310546	1	NA	NA	NA	NA	#NAME?	1	#NAME?	1	Inf	1	#NAME?	1	#NAME?	1	-1.56051	1	-0.631846	1	#NAME?	1	#NAME?	1	#NAME?	1	#NAME?	1	#NAME?	1	0.688711	1					Ube2t
dd_Smed_v6_10015_0_1	-0.168762	0.991363	-0.253426	0.792049	0.220377	0.908766	-0.112651	1	0.000563431	1	-0.248365	0.553257	0.212569	1	-0.427033	0.15021	0.145291	0.877837	-0.029696	1	0.05143	1	0.127905	1	-0.037894	1	0.201401	0.980785	-0.0580399	1	-0.0281735	1	PDZ,PDZ_1,PDZ_2,PDZ_4,PDZ_6,PHC2_SAM_assoc		AC009501.2		U2surp
dd_Smed_v6_10016_0_1	0.111807	0.999074	0.16312	0.632722	0.168003	1	0.138756	1	-0.115416	0.757153	-0.354944	0.168854	0.0464027	1	-0.213021	0.811118	0.131815	0.705395	0.515871	0.00460147	0.781727	2.34828e-06	0.0977155	1	-0.156825	1	0.158765	1	0.219114	1	0.314977	0.610722	Mpv17_PMP22	Mpv17_PMP22		MPV17L2	Ddx58	Mpv17l2
dd_Smed_v6_10017_0_1	0.324194	1	0.206962	0.867584	0.210015	1	0.0786621	1	-0.314027	0.61061	0.00245405	1	-0.506983	1	-0.270585	1	0.125315	1	0.083674	0.972152	0.279951	0.765268	-0.624215	1	-0.384763	1	-0.120217	1	0.0848143	1	-0.0417884	1	zf-C2H2,zf-C2H2_2,zf-C2H2_3rep,zf-C2H2_4,zf-C2H2_jaz,zf-H2C2_2,zf-MYST,zf_C2H2_ZHX,zinc_ribbon_15	FYVE,PhnA_Zn_Ribbon,zf-C2H2,zf-C2H2_2,zf-C2H2_3rep,zf-C2H2_4,zf-C2H2_jaz,zf-H2C2_2,zf-MYST,zf_C2H2_ZHX,zinc_ribbon_15	OVOL1	OVOL1	Ovol2	Ovol1
dd_Smed_v6_100170_0_1	#NAME?	1	0.113418	1	Inf	1	1.05358	1	NA	NA	Inf	0.976084	-0.327276	1	#NAME?	1	-1.49361	1	-1.7286	0.913377	#NAME?	0.815793	Inf	1	Inf	1	Inf	1	Inf	1	Inf	1	zf-C2H2,zf-C2H2_4,zf-C2H2_jaz,zf-H2C2_2,zf-met	HypA,zf-C2H2,zf-C2H2_4,zf-C2H2_8,zf-C2H2_jaz,zf-DBF,zf-H2C2_2,zf-MYST,zf-met	ZNF969P	EGR4	Gm3325	Egr4
dd_Smed_v6_10018_0_1	-0.0186006	1	-0.0841302	1	0.0239025	1	0.054699	1	0.0462098	1	-0.0670985	1	-0.0670363	1	-0.145932	1	-0.0273184	1	-0.0249188	1	0.0546048	0.993555	-0.132566	1	-0.103429	1	0.0459813	1	-0.0224487	1	0.00610684	1	Cation_ATPase,Cation_ATPase_C,Cation_ATPase_N,E1-E2_ATPase,Hydrolase,Hydrolase_3	Cation_ATPase,Cation_ATPase_C,Cation_ATPase_N,E1-E2_ATPase,Hydrolase,Hydrolase_3,hSH3	ATP1A2	ATP1A3	Atp1a2	Atp1a3
dd_Smed_v6_100181_0_1	#NAME?	1	#NAME?	1	NA	NA	Inf	1	NA	NA	NA	NA	-0.149015	1	#NAME?	1	#NAME?	1	#NAME?	1	#NAME?	1	NA	NA	NA	NA	Inf	1	Inf	1	NA	NA	Mito_carr	Mito_carr		SLC25A48	Tnf	Slc25a48
dd_Smed_v6_100188_0_1	1.10767	1	1.73552	1	Inf	1	-0.446161	1	1.29725	0.839196	NA	NA	-0.403518	1	#NAME?	1	0.276421	1	-0.783928	1	#NAME?	1	0.224335	1	-1.26174	1	-1.27741	1	0.0589983	1	#NAME?	1
dd_Smed_v6_10019_0_1	-0.104011	1	-0.185467	0.336671	-0.314505	0.94842	0.0570786	1	-0.281782	0.384148	-0.459306	0.399849	0.223131	0.856188	0.0802383	1	0.276937	0.800905	0.501018	0.209995	0.742371	0.0387518	0.141675	1	-0.130255	1	0.438027	1	0.410089	1	0.387076	1			EP400P1
dd_Smed_v6_100192_0_1	-0.0212216	1	0.326302	1	-2.12276	1	-1.46382	1	-0.092964	1	#NAME?	0.528545	0.679447	1	2.09029	1	1.71331	1	-0.242567	1	1.52558	0.958779	1.02697	1	-0.0112445	1	0.270718	1	1.28569	1	#NAME?	1	Pkinase,Pkinase_Tyr,Rad60-SLD_2	Pkinase,Pkinase_Tyr	CPEB3	STK4	Cpeb3	Stk4
dd_Smed_v6_1002_0_1	-0.210872	0.896614	0.087689	0.980614	-0.298009	0.72282	-0.061236	1	-0.00771689	1	0.0428572	1	-0.2074	1	0.0783436	1	-0.524188	0.00487113	-0.400903	0.0271351	-0.606213	0.000451131	0.0911607	1	-0.00879404	1	-0.374552	0.227451	-0.178026	1	-0.352484	0.264507	Colipase-like	Colipase-like	RP2
dd_Smed_v6_10020_0_1	0.151864	1	0.333738	0.851202	0.0688081	1	-0.0343707	1	0.00425539	1	-0.402617	0.261079	-0.130515	1	0.040732	1	0.238574	0.743583	0.198328	0.637502	0.657559	0.00506323	0.0513587	1	-0.0423236	1	0.0523393	1	-0.025967	1	0.103079	1					Zc3h12b
dd_Smed_v6_10021_0_1	-0.49278	0.963363	-0.554231	0.291645	-0.614833	0.86134	-0.113487	1	-0.325531	0.640355	-0.771091	0.242834	0.0535949	1	0.115758	1	-0.181514	0.976385	-0.37817	0.79449	0.212623	0.854412	-0.00785557	1	-0.00629466	1	0.197779	1	0.180204	1	-0.0656877	1			WNK1		Ric3
dd_Smed_v6_100217_0_1	1.102	1	1.39559	1	-2.66131	1	0.0756431	1	0.952926	1	Inf	1	-0.727626	1	2.39155	1	0.454298	1	0.0362507	1	#NAME?	0.923998	-0.434041	1	-1.37177	1	-0.572063	1	0.461431	1	-0.998082	1
dd_Smed_v6_100219_0_1	-1.24777	1	-1.50244	0.741773	-2.12496	0.851534	-1.20994	1	2.16715	0.961478	0.201702	1	2.18106	1	2.71708	0.426231	1.46132	0.929105	0.783434	0.947567	1.41708	0.791362	1.92639	1	1.83989	1	1.49915	1	0.590572	1	2.86655	0.801876	Runt	Runt	RUNX1	RUNX2		Runx2
dd_Smed_v6_10022_0_1	-0.110793	1	0.342946	1	-0.289284	0.952514	-0.0341271	1	0.112559	0.834247	-0.0770954	1	-0.327166	1	-0.00221196	1	-0.351223	0.160378	-0.328724	0.152732	-0.302398	0.274141	0.126573	1	-0.180703	1	-0.274557	0.928463	-0.301983	0.927674	-0.268701	0.782521
dd_Smed_v6_100225_0_1	0.713283	1	-1.90944	0.90557	1.53836	1	0.305004	1	0.187399	1	1.45886	0.974868	-0.238929	1	-0.377973	1	-0.0620098	1	-1.34368	0.860626	-0.29848	1	-2.86166	1	0.447099	1	-0.470289	1	0.129212	1	0.447099	1		SMC_N
dd_Smed_v6_100226_0_1	NA	NA	-0.255755	1	Inf	1	#NAME?	1	-0.716903	1	-0.540893	1	Inf	1	NA	NA	Inf	1	Inf	0.934096	Inf	1	Inf	1	Inf	1	NA	NA	NA	NA	Inf	1			DNAL1
dd_Smed_v6_100232_0_1	0.455709	1	Inf	1	NA	NA	NA	NA	-0.610696	1	#NAME?	1	#NAME?	1	#NAME?	1	#NAME?	1	1.43764	1	-0.0252315	1	-0.822767	1	#NAME?	1	#NAME?	1	#NAME?	1	#NAME?	1	C2-set_2,Death,I-set,Ig_3,UPA,V-set,ZU5,ig	C2-set_2,Death,EZH2_WD-Binding,I-set,Ig_2,Ig_3,Ig_4,Ig_5,UPA,V-set,ZU5,ig		UNC5C	Serpinb1-ps1	Unc5c
dd_Smed_v6_100234_0_1	NA	NA	NA	NA	NA	NA	NA	NA	NA	NA	NA	NA	NA	NA	NA	NA	NA	NA	NA	NA	NA	NA	NA	NA	NA	NA	NA	NA	NA	NA	NA	NA					Cyth1
dd_Smed_v6_10024_0_1	-0.335027	0.708281	-0.692607	0.00582013	-0.619922	0.128647	-0.357411	1	-0.135105	0.679044	-0.388873	0.304467	0.204513	1	-0.195145	0.971128	-0.301075	0.295932	-0.291179	0.278636	-0.235314	0.392539	-0.153067	1	-0.480039	0.599514	-0.323458	0.961076	-0.142046	1	-0.289159	0.855826	DUF4205	DUF4205		MINDY4		Mindy4
dd_Smed_v6_100246_0_1	-0.753975	1	0.776702	1	-0.930672	1	0.0332889	1	Inf	1	-1.54089	1	-1.35344	1	0.411637	1	-0.176775	1	-2.18928	1	-0.234916	1	0.177233	1	0.23494	1	0.610489	1	0.296274	1	-1.02183	1	Prok-RING_4,zf-C3HC4,zf-C3HC4_2,zf-C3HC4_3,zf-RING_2,zf-rbx1	Prok-RING_4,zf-ANAPC11,zf-C3HC4,zf-C3HC4_2,zf-C3HC4_3,zf-RING_11,zf-RING_2,zf-RING_UBOX,zf-rbx1		PHRF1		Phrf1
dd_Smed_v6_10025_0_1	-0.114541	1	-0.128927	1	0.0992291	1	-0.175707	1	0.0505994	1	-0.13276	1	-0.00369205	1	-0.2315	1	0.0220663	1	-0.489413	0.322713	-0.263277	0.791072	-0.0180784	1	-0.0177301	1	-0.0391	1	-0.0444853	1	-0.281497	1	Sigma_reg_N		TXNL1
dd_Smed_v6_10026_0_1	0.111345	1	0.169297	1	0.397275	0.897196	-0.0263093	1	-0.251542	0.54758	-0.258477	0.711721	-0.172494	1	-0.456344	0.599035	-0.025703	1	-0.0952484	1	0.0695651	1	-0.114542	1	-0.170413	1	-0.163357	1	-0.348937	1	-0.300256	0.88836	Amidinotransf	Amidinotransf	GATM	GATM		Gatm
dd_Smed_v6_100263_0_1	0.581078	1	2.03742	1	Inf	1	-0.473052	1	-0.885914	1	-1.22223	1	-1.28473	1	#NAME?	1	0.133892	1	-0.0312095	1	-0.277886	1	0.171605	1	-2.61111	1	-0.920239	1	-1.84193	1	-2.08119	1			BICD2
dd_Smed_v6_100265_0_1	1.89535	1	Inf	1	0.660003	1	Inf	1	0.0268918	1	0.839254	1	#NAME?	1	1.97016	1	#NAME?	1	1.85854	0.99135	1.5218	1	-0.74557	1	0.734816	1	-0.485613	1	-2.23876	1	0.465701	1			PYM1		Pid1
dd_Smed_v6_100266_0_1	Inf	1	1.73811	1	-2.47606	1	1.46789	1	#NAME?	0.708367	-2.4937	0.736625	Inf	1	Inf	0.641904	Inf	0.974854	Inf	0.852443	Inf	0.302811	2.2243	1	0.323224	1	1.82345	1	#NAME?	1	0.268178	1			TDRD12
dd_Smed_v6_10027_0_1	0.046588	1	-0.00245032	1	0.00389796	1	0.0714261	1	0.145779	0.699936	-0.24947	0.613812	0.0836553	1	0.104726	1	0.073597	0.992374	0.189942	0.615287	0.313033	0.298578	0.034617	1	0.0620356	1	0.0984352	1	0.0132761	1	0.0169752	1	Na_K-ATPase	Na_K-ATPase	CEPT1	ATP1B2		Atp1b2
dd_Smed_v6_100278_0_1	NA	NA	#NAME?	1	NA	NA	Inf	1	Inf	1	-0.381018	1	Inf	1	NA	NA	NA	NA	Inf	1	Inf	1	NA	NA	NA	NA	Inf	1	Inf	1	Inf	1	KR,adh_short,adh_short_C2	KR,adh_short,adh_short_C2		SDR9C7		Bdh1
dd_Smed_v6_10028_0_1	-0.125527	1	-0.730616	0.0787002	-0.71285	0.454881	-0.454095	1	-0.519129	0.15419	-0.866321	0.0644824	0.401794	0.832286	0.636106	0.276487	0.352003	0.922532	0.214468	0.765372	0.590087	0.179433	-0.203294	1	0.048783	1	0.0234345	1	0.0948828	1	-0.150707	1	Vinculin	Vinculin		CTNNAL1		Ctnnal1
dd_Smed_v6_10029_0_1	0.000738753	1	-0.27282	0.316815	-0.292488	0.743852	-0.169624	1	0.535687	0.000115164	0.573548	0.00245736	0.110393	1	-0.0551772	1	-0.0591623	0.999003	-0.420602	0.0365519	-0.85187	3.81363e-07	-0.163166	1	-0.348404	0.668484	-0.229525	0.987135	-0.354403	0.431734	-0.27906	0.658229
dd_Smed_v6_1003_0_1	1.035	0.881621	0.418062	0.964294	-0.470295	1	0.54503	1	0.304823	0.813078	1.11424	0.470803	0.6634	1	1.58697	0.150115	-0.92314	0.550112	-0.344181	0.817476	-2.91673	8.20791e-05	0.04646	1	0.0816707	1	-1.41311	0.67255	-0.619207	1	-2.83749	0.000263375	Caps_synth,Gly_transf_sug,TcdA_TcdB	Caps_synth,Gly_transf_sug,TcdA_TcdB		A4GNT		A4gnt
dd_Smed_v6_10030_0_1	-0.139276	1	-0.378022	0.628916	0.0784591	1	-0.102969	1	-0.327865	0.28683	-0.409928	0.392278	0.282311	1	-0.231603	0.918184	0.149434	1	-0.436781	0.149333	-0.0165651	1	0.0435641	1	-0.0138685	1	0.185741	1	-0.0494721	1	-0.287218	0.920985			APTX
dd_Smed_v6_100300_0_1	#NAME?	1	NA	NA	-2.73124	1	2.42804	1	-0.708396	1	Inf	1	#NAME?	1	1.83692	1	0.0329093	1	1.22558	1	#NAME?	1	NA	NA	Inf	1	Inf	1	Inf	1	Inf	1					Llph-ps1
dd_Smed_v6_10031_0_1	0.149341	1	-0.0370656	1	0.0770627	1	-0.118637	1	-0.37375	0.0112643	-0.59629	0.00472617	0.149324	1	0.332288	0.631182	0.71917	0.000469849	0.861207	8.87836e-06	1.0671	7.37289e-09	-0.0370827	1	0.260009	1	0.451193	0.184301	0.416505	0.281594	0.321472	0.562181	PyrI_C,zf-C2H2,zf-C2H2_4,zf-C2H2_6,zf-C2H2_jaz,zf-CHCC,zf-H2C2_2,zf-Sec23_Sec24,zf-met	PyrI_C,zf-C2H2,zf-C2H2_4,zf-C2H2_6,zf-C2H2_jaz,zf-C2HC_2,zf-CHCC,zf-H2C2_2,zf-Sec23_Sec24,zf-met,zinc_ribbon_15	ZNF41	EGR4	Gm49359	Egr4
dd_Smed_v6_100316_0_1	Inf	1	Inf	1	Inf	1	2.98975	1	#NAME?	1	#NAME?	1	NA	NA	NA	NA	Inf	1	Inf	1	Inf	1	-0.822767	1	-1.35002	1	1.36626	1	#NAME?	1	#NAME?	1	Amidinotransf	Amidinotransf		GATM	Gatm	Gatm
dd_Smed_v6_100318_0_1	0.107666	1	0.0118928	1	0.473216	1	-1.08975	1	Inf	1	0.0635576	1	-1.40877	1	0.361562	1	0.313927	1	-1.07578	1	-0.401927	1	-1.50455	1	0.727112	1	-0.883488	1	-1.34509	1	-0.446035	1	Peptidase_C14	Peptidase_C14,SICA_alpha	CASP7	CASP3	Arhgap5	Casp3
dd_Smed_v6_100319_0_1	1.02323	1	0.904376	1	0.109328	1	1.65172	1	2.61434	0.673923	0.220647	1	-0.279477	1	-0.43163	1	-2.3035	1	-1.65989	1	0.436078	1	-0.398332	1	-1.34553	1	-1.67501	1	-0.779868	1	-0.366506	1
dd_Smed_v6_10032_0_1	0.497033	0.427978	0.260107	0.348646	0.159758	1	-0.0227438	1	0.536645	0.00979597	0.354427	0.454193	-0.132293	1	0.183468	0.961121	0.224938	0.686731	0.404604	0.144268	0.3214	0.333123	-0.369218	1	-0.153807	1	-0.294839	0.665406	-0.142121	1	0.178795	1	Pro_isomerase	Pro_isomerase	PPIAP68	PPIC	Ranbp2	Ppib
dd_Smed_v6_100326_0_1	#NAME?	1	1.22426	1	0.22662	1	-1.2139	1	1.71438	0.75478	1.98838	0.80883	2.07805	1	2.08146	1	2.49855	0.75904	1.02753	1	1.08178	1	Inf	1	Inf	1	Inf	1	Inf	1	Inf	0.735582	Homeodomain	Homeodomain		MSX1	Msx3	Msx1
dd_Smed_v6_100327_0_1	-0.960169	1	NA	NA	-2.41202	1	-0.0728335	1	#NAME?	0.893483	#NAME?	0.95441	#NAME?	1	1.82731	1	1.00162	1	0.274027	1	-0.184515	1	#NAME?	1	0.375466	1	1.88896	1	1.8761	1	#NAME?	1					Mccc1
dd_Smed_v6_10033_0_1	0.0184695	1	0.27007	0.319225	0.390943	0.87678	-0.122019	1	-0.210416	0.440213	-0.203219	0.681903	0.0205777	1	-0.133149	1	0.323101	0.394007	0.359598	0.184957	0.415156	0.0724833	0.272178	1	0.239324	1	0.182612	1	0.363798	0.811494	0.193467	1	Pox_D5,RFX_DNA_binding	Pox_D5,RFX_DNA_binding	RFX6	RFX4	Rfx6	Rfx4
dd_Smed_v6_10034_0_1	0.314754	0.649028	0.505243	0.260436	0.103918	1	0.0156201	1	-0.0691053	0.97035	-0.296051	0.294969	-0.279247	1	0.305032	0.361743	0.350972	0.108294	0.620783	0.00048114	0.765775	8.66509e-06	-0.0887578	1	0.0941959	1	0.0518386	1	0.197088	1	0.154971	1		DUF5492			Syap1
dd_Smed_v6_100347_0_1	NA	NA	-0.218043	1	NA	NA	0.341356	1	-0.224127	1	Inf	1	Inf	1	NA	NA	Inf	1	Inf	1	NA	NA	Inf	1	NA	NA	Inf	1	Inf	1	Inf	1
dd_Smed_v6_10035_0_1	-0.793744	0.764509	-1.04802	0.156327	-0.691268	0.899881	-0.193179	1	0.0691977	1	-0.684435	0.586073	0.244385	1	-0.323788	1	-0.620775	0.424369	-1.3456	0.0149932	-0.616701	0.359701	-0.00988717	1	-0.221312	1	-0.0202103	1	-0.211729	1	-0.507392	0.996547	Porphobil_deam,Porphobil_deamC	Porphobil_deam,Porphobil_deamC		HMBS		Hmbs
dd_Smed_v6_100359_0_1	#NAME?	1	#NAME?	1	Inf	1	Inf	1	-0.0151363	1	-2.13792	1	-0.114751	1	#NAME?	1	#NAME?	1	#NAME?	1	1.31204	1	NA	NA	Inf	1	Inf	1	NA	NA	Inf	1	IU_nuc_hydro		PBLD
dd_Smed_v6_10036_0_1	0.190757	0.987817	0.0880751	0.648621	0.324884	0.997892	0.148098	1	-0.125022	0.777534	-0.0188748	1	0.297713	1	0.0165963	1	0.225569	0.643196	0.418949	0.113973	0.472241	0.03411	0.19503	1	0.150723	1	0.182909	1	0.17167	1	0.262609	0.885285	Activin_recp,RIFIN	Activin_recp,LapA_dom,RIFIN
dd_Smed_v6_100364_0_1	#NAME?	1	Inf	1	-0.684032	1	#NAME?	1	Inf	0.836598	0.672134	1	#NAME?	1	1.16182	1	-0.0853659	1	-1.78794	1	-0.532757	1	Inf	1	Inf	1	NA	NA	Inf	1	Inf	1	MFS_1,Sugar_tr	MFS_1,Sugar_tr	CFH	SVOP		Svopl
dd_Smed_v6_10037_0_1	-0.524839	0.808362	-0.939903	0.125572	-0.559033	0.853655	-0.19425	1	-0.197292	0.642998	-0.684193	0.303806	0.257213	1	-0.0662991	1	-0.0627031	0.953373	-0.506472	0.273608	-0.124024	0.906522	-0.157851	1	-0.100494	1	0.267886	1	-0.155124	1	-0.283378	1	Otopetrin		NIFKP8
dd_Smed_v6_100370_0_1	NA	NA	NA	NA	NA	NA	NA	NA	NA	NA	NA	NA	NA	NA	NA	NA	NA	NA	NA	NA	NA	NA	NA	NA	NA	NA	NA	NA	NA	NA	NA	NA	Pfk_N,SapB_2	Pfk_N,SapB_2		PSAPL1		Psapl1
dd_Smed_v6_100376_0_1	#NAME?	1	NA	NA	-1.92556	1	#NAME?	1	Inf	1	-1.33292	1	#NAME?	1	2.65579	1	2.05008	1	#NAME?	1	2.55439	0.954757	NA	NA	Inf	1	NA	NA	Inf	1	Inf	1	Cation_ATPase,Cation_ATPase_C,Cation_ATPase_N,E1-E2_ATPase,Hydrolase,Hydrolase_3	Cation_ATPase,Cation_ATPase_C,Cation_ATPase_N,E1-E2_ATPase,Hydrolase,Hydrolase_3	ATP1A1	ATP1A2	Atp1a1	Atp1a3
dd_Smed_v6_10038_0_1	0.0798721	1	-0.0255407	1	0.311067	1	-0.0514306	1	0.216115	0.397359	-0.0523274	1	0.116333	1	-0.468923	0.422364	0.0175247	1	0.107552	0.832216	0.21611	0.512665	0.0109204	1	-0.237728	1	-0.113778	1	-0.0919342	1	0.0839109	1	Ig_3,TSP_1	I-set,Ig_3,TSP_1	YIPF4	ADAMTSL3		Adamtsl3
dd_Smed_v6_100387_0_1	NA	NA	Inf	1	Inf	1	Inf	1	-1.13831	1	#NAME?	0.951793	NA	NA	NA	NA	NA	NA	Inf	1	Inf	0.918111	Inf	1	Inf	1	Inf	1	Inf	1	NA	NA	Peptidase_M8	Peptidase_M8		LMLN	Cdc37	Lmln
dd_Smed_v6_10039_0_1	0.800693	0.115692	0.641973	0.02908	0.108354	1	0.587112	0.832456	0.0212122	1	0.211124	0.850014	0.185932	1	0.0453481	1	0.102426	1	0.0865221	1	0.519956	0.152554	0.0272128	1	-0.646991	0.152619	-0.111155	1	-0.00528996	1	-0.0696129	1	ALAD	ALAD	ALAD	ALAD	Alad	Alad
dd_Smed_v6_1004_0_1	-0.149363	0.987086	-0.130397	0.860878	-0.199023	0.984425	0.0151003	1	-0.0577875	0.983503	-0.197068	0.616253	-0.0499949	1	-0.114138	1	-0.290919	0.292999	-0.219746	0.371432	-0.134811	0.713427	-0.0310294	1	-0.163798	1	-0.126456	1	-0.032918	1	-0.182516	0.950614	HNOB	HNOB		GUCY1B1		Gucy1b2
dd_Smed_v6_10040_0_1	0.383308	0.943912	-0.557616	0.723174	0.151142	1	-0.16662	1	0.998605	2.51815e-06	0.22868	0.901072	0.336966	1	-0.266068	1	-0.241163	0.781102	-0.0610792	1	-0.127747	0.977239	-0.603958	1	-0.498234	1	-0.791091	0.196804	-0.664651	0.527798	-0.282375	1	C2-set_2,I-set,Ig_2,Ig_3,V-set,ZU5,ig	C2-set_2,Death,I-set,Ig_2,Ig_3,TSP_1,UPA,V-set,ZU5,ig	SSPO	UNC5A		Unc5a
dd_Smed_v6_10041_0_1	-0.0624731	1	0.0480914	1	-0.0144854	1	-0.00704032	1	0.124001	0.762581	-0.0466385	1	-0.0270573	1	-0.151849	1	-0.363273	0.205164	-0.282155	0.304772	-0.0219658	1	0.0835073	1	-0.103861	1	-0.30784	0.569798	-0.0486636	1	-0.00613123	1	Caleosin,EF-hand_1,EF-hand_4,EF-hand_5,EF-hand_6,EF-hand_7,EF-hand_8,EF-hand_9,EspA,Lip_prot_lig_C,Nif11,SAM_3,SPARC_Ca_bdg,TerB	Caleosin,EF-hand_1,EF-hand_4,EF-hand_5,EF-hand_6,EF-hand_7,EF-hand_8,EF-hand_9,EspA,Lip_prot_lig_C,Nif11,SAM_3,SPARC_Ca_bdg,TerB	CALM1	CALML5		Calm1
dd_Smed_v6_10042_0_1	-0.236441	0.966291	-0.396628	0.633296	0.0245582	1	0.0250269	1	-0.081218	1	-0.80003	0.0146263	0.253878	1	-0.35533	0.602486	-0.0105669	1	0.166631	0.918593	0.646766	0.0528475	0.0936915	1	-0.0943312	1	0.250901	1	0.175822	1	0.083177	1	PhzC-PhzF,Pro_racemase	PhzC-PhzF,Pro_racemase,PrpF		L3HYPDH		L3hypdh
dd_Smed_v6_100427_0_1	1.21239	1	1.26101	1	1.738	1	-0.843722	1	NA	NA	-0.413165	1	0.00929054	1	0.267626	1	1.71833	0.890995	1.8121	0.677376	1.69843	0.756182	0.0579038	1	0.793235	1	-0.337788	1	0.238759	1	0.0728712	1	ShK	C8,TIL,VWD	AL035555.2	ZAN		9530053A07Rik
dd_Smed_v6_10043_0_1	-0.241884	1	0.000656758	1	0.214479	1	-0.160574	1	0.0687031	1	0.143112	1	0.0900546	1	-0.452734	0.766902	-0.521658	0.242361	-0.457192	0.276582	-0.793854	0.0395532	0.332595	1	0.00362927	1	-0.440348	1	-0.356069	1	-0.408858	0.909862	Orn_Arg_deC_N,Orn_DAP_Arg_deC	Orn_Arg_deC_N,Orn_DAP_Arg_deC	ZNF578	ODC1		Odc1
dd_Smed_v6_10044_0_1	-0.183801	0.93309	0.0962607	1	0.662441	0.331774	0.373235	1	0.29001	0.373993	0.0824404	1	0.241191	1	-0.660411	0.131338	-0.730697	0.00114787	-0.504466	0.054653	-0.579317	0.0246578	0.521253	0.623016	0.18583	1	-0.173661	1	0.142887	1	-0.313076	0.932858	Scramblase	Scramblase	AC087359.1	PLSCR1	Cep170	Plscr1
dd_Smed_v6_10045_0_1	0.220532	0.937949	0.0872492	1	-0.112853	1	0.0667136	1	0.124565	0.722402	0.0508168	1	0.204464	1	0.418189	0.19194	0.541804	0.0247445	0.330589	0.22472	0.269818	0.433021	0.071181	1	0.0848028	1	0.387985	0.35109	0.039655	1	0.100102	1
dd_Smed_v6_100457_0_1	NA	NA	NA	NA	#NAME?	1	Inf	1	NA	NA	Inf	1	NA	NA	Inf	1	NA	NA	Inf	1	NA	NA	NA	NA	NA	NA	Inf	1	NA	NA	Inf	1	Orn_Arg_deC_N,Orn_DAP_Arg_deC	Orn_Arg_deC_N,Orn_DAP_Arg_deC		ODC1		Odc1
dd_Smed_v6_100458_0_1	#NAME?	1	#NAME?	1	Inf	1	#NAME?	1	NA	NA	Inf	1	-0.957358	1	#NAME?	1	-1.97613	1	-0.773721	1	#NAME?	1	NA	NA	Inf	1	NA	NA	Inf	1	Inf	1	I-set,Ig_3,LRR_4,LRR_8,LRR_9,N1221	I-set,Ig_3,LRR_4,LRR_8,LRR_9,ig		PXDN		Pxdn
dd_Smed_v6_10046_0_1	0.115742	1	0.135207	1	0.108663	1	0.047464	1	0.405706	0.103412	0.0142394	1	-0.0461752	1	-0.0555037	1	0.0806935	0.989055	-0.264731	0.614929	0.0334757	1	-0.0267099	1	-0.0625823	1	0.0124156	1	-0.10967	1	-0.0680268	1	Aminotran_1_2,Aminotran_5,Cys_Met_Meta_PP,DegT_DnrJ_EryC1,Preseq_ALAS	Aminotran_1_2,Aminotran_5,Cys_Met_Meta_PP,DegT_DnrJ_EryC1	ALAS1	ALAS2	Alas2	Alas2
dd_Smed_v6_10047_0_1	0.0868196	1	-0.846073	0.326359	-0.346497	0.999924	0.0140286	1	0.364864	0.536241	-0.597696	0.458784	0.755461	0.920871	0.0266077	1	-0.0618623	1	-0.349092	0.826861	0.115211	0.932533	-0.177432	1	-0.406709	1	-0.134653	1	-0.555893	1	-0.569305	0.810905	GCS	GCS	GCLC	GCLC	Gclc	Gclc
dd_Smed_v6_10048_0_1	-0.000430633	1	-0.188799	0.963166	-0.116691	1	-0.0385221	1	-0.0374527	1	0.276178	0.398421	-0.0893703	1	-0.0898169	1	-0.0750099	1	-0.169714	0.650413	-0.287658	0.290656	-0.277738	1	-0.206077	1	-0.113101	1	-0.384475	0.195923	-0.0110489	1	Somatomedin_B,TSP_1	ADAM17_MPD,Somatomedin_B,TSP_1		SBSPON	Creb1	Sbspon
dd_Smed_v6_100481_0_1	#NAME?	1	2.475	1	0.222462	1	0.521339	1	#NAME?	0.985532	-0.310831	1	-1.80036	1	-0.947256	1	-0.107716	1	#NAME?	0.627172	0.594101	1	Inf	1	Inf	1	Inf	1	Inf	1	Inf	1	AAA_21,AAA_23,AAA_29,ABC2_membrane_3,ABC_tran,DUF4162,RsgA_GTPase	AAA_21,AAA_23,AAA_29,ABC2_membrane_3,ABC_tran,DUF4162,RsgA_GTPase	ABCA1	ABCA1	Abca16	Abca1
dd_Smed_v6_100485_0_1	1.10767	1	Inf	0.651867	-1.37928	1	-0.0917749	1	-0.668218	1	-1.30597	0.968139	#NAME?	1	1.57716	1	1.31393	1	2.4845	0.659588	2.40763	0.697308	1.62552	1	-0.909781	1	0.114487	1	0.544216	1	-0.00601153	1	Glyco_tranf_2_2,Glyco_transf_7C,Glycos_transf_2,Ricin_B_lectin	Glyco_tranf_2_2,Glyco_transf_7C,Glycos_transf_2,Ricin_B_lectin	GALNT1	GALNT1	Galnt1	Galnt1
dd_Smed_v6_10049_0_1	0.20914	0.98675	0.397612	0.369368	0.0478762	1	-0.0434048	1	-0.0441843	1	-0.547662	0.0162942	0.0257503	1	0.45967	0.223373	0.590103	0.00688627	0.76739	0.00016146	1.14592	1.11091e-09	0.214222	1	0.298406	1	0.337558	0.749533	0.308871	0.91055	0.389117	0.431667	Hemopexin	Hemopexin,Kelch_3
dd_Smed_v6_1005_0_1	2.06645	0.858167	0.767274	0.934007	0.333789	1	1.37525	1	0.972163	0.464524	-0.40083	1	1.75829	1	2.48943	0.430803	-1.63091	0.556997	0.768688	0.875695	-1.72891	0.4471	0.459118	1	0.756766	1	-2.32211	0.774791	-1.34133	1	-4.19619	0.0334439			RUNX1		Rabgap1
dd_Smed_v6_10050_0_1	-1.5767	0.814417	-2.26302	0.140926	-2.11746	0.306298	0.137474	1	-0.796992	0.345255	-1.06432	0.664514	1.69365	1	0.757219	0.891014	-0.797143	0.626266	-1.36205	0.28933	-0.273131	0.992115	1.00733	1	0.216454	1	0.917027	1	0.79541	1	0.239244	1
dd_Smed_v6_10051_0_1	-0.792548	0.00150775	-0.23419	0.897507	-0.396239	0.673873	-0.101386	1	-0.176892	0.522591	0.20194	0.759206	-0.210308	1	-0.138652	1	-1.15803	7.93767e-09	-1.08261	4.36684e-09	-1.47062	2.75583e-14	0.34805	1	0.257657	0.999085	-0.466873	0.463519	-0.288431	1	-0.476134	0.30139	Gln-synt_C,Gln-synt_N_2	Gln-synt_C,Gln-synt_N_2		LGSN	Immt	Lgsn
dd_Smed_v6_100519_0_1	0.23184	1	0.724208	1	-2.06282	1	-2.20094	1	#NAME?	1	0.344361	1	0.542387	1	1.78188	1	1.29096	1	1.78212	0.750547	2.15832	0.665978	1.03476	1	-0.512772	1	-1.14182	1	1.98718	1	2.27085	0.980389	ADIP,APG6_N,ATG16,DUF1664,Fib_alpha,Filament,GIT_CC,Golgin_A5,KASH_CCD,Myosin_tail_1,SNCAIP_SNCA_bd,Spc7,TFA2_Winged_2,Tropomyosin	AAA_13,ADIP,APG6_N,ATG16,BST2,CENP-F_leu_zip,DUF1664,DUF3450,DUF745,Fez1,Fib_alpha,Filament,FlaC_arch,GAS,GIT_CC,Golgin_A5,HMMR_N,KASH_CCD,Laminin_II,Lebercilin,MAD,MscS_porin,Myosin_tail_1,SNCAIP_SNCA_bd,Shugoshin_N,Spc7,T7SS_ESX_EspC,TFA2_Winged_2,TMF_TATA_bd,TPR_MLP1_2,Taxilin,Tropomyosin,Uso1_p115_C	MYH8	MYH7	Myh3	Myh7
dd_Smed_v6_10052_0_1	0.196945	1	0.350048	1	-0.0733877	1	-0.120045	1	0.136371	0.829383	0.129724	1	-0.257235	1	-0.0738799	1	-0.124596	0.908404	-0.245533	0.644686	-0.110445	0.969703	-0.104133	1	-0.344213	1	-0.441587	0.455796	-0.40927	0.621173	-0.177666	1	AAA_16,AAA_22,AAA_29,ABC_tran,DLIC,FtsK_SpoIIIE,GTP_EFTU,Roc,RsgA_GTPase	AAA_16,AAA_22,AAA_29,ABC_tran,DLIC,FtsK_SpoIIIE,G-alpha,GTP_EFTU,Roc,RsgA_GTPase,T2SSE		DYNC1LI1		Dync1li2
dd_Smed_v6_100524_0_1	NA	NA	NA	NA	NA	NA	NA	NA	NA	NA	NA	NA	NA	NA	NA	NA	NA	NA	NA	NA	NA	NA	NA	NA	NA	NA	NA	NA	NA	NA	NA	NA	Pro_isomerase	Pro_isomerase	PPIAP46	PPIC		Ppic
dd_Smed_v6_10053_0_1	-0.0880148	1	-0.336808	0.414747	-0.307342	1	0.0364978	1	-0.121723	0.889633	-0.744152	0.0739573	0.263606	1	0.10917	1	0.173156	1	0.0988293	1	0.544872	0.304592	0.0148128	1	-0.110158	1	0.297669	0.867051	-0.0204672	1	-0.111265	1	EF-hand_1,EF-hand_5,EF-hand_6,EF-hand_7,EF-hand_8,EFhand_Ca_insen,UPF0154	EF-hand_1,EF-hand_5,EF-hand_6,EF-hand_7,EF-hand_8,EF-hand_9,EFhand_Ca_insen,UPF0154	MYL5	MYL12B	Myl9	Gm49909
dd_Smed_v6_10054_0_1	-0.686526	0.673575	-0.741797	0.503228	-0.287818	1	-0.174919	1	0.094854	1	-0.66396	0.388092	0.2421	1	-0.507001	0.74883	-0.31941	0.699957	-0.805374	0.0673466	-0.484159	0.372314	0.186829	1	-0.108294	1	0.192197	1	0.00941961	1	-0.461593	0.959608	Transgly_assoc		CXXC4
dd_Smed_v6_10055_0_1	0.0282215	1	0.403224	0.955716	-0.108851	1	-0.0452101	1	0.786376	9.1231e-09	0.0293879	1	-0.151575	1	0.0808352	1	0.167241	0.892221	-0.00881468	1	0.102671	1	0.223427	1	-0.0562378	1	0.0938093	1	-0.0838914	1	0.103838	1	LSDAT_euk,LSDAT_prok	LSDAT_euk,LSDAT_prok		TRPM3		Trpm3
dd_Smed_v6_100558_0_1	Inf	1	NA	NA	Inf	1	NA	NA	Inf	1	-1.8519	1	NA	NA	NA	NA	NA	NA	Inf	1	Inf	0.918692	#NAME?	1	-0.628947	1	#NAME?	1	#NAME?	1	-0.990074	1	Arf,G-alpha,Gtr1_RagA,MMR_HSR1,Ras,Roc,SRPRB	Arf,G-alpha,Gtr1_RagA,MMR_HSR1,Ras,Roc,SRPRB	ARF4	ARF3		Arf3
dd_Smed_v6_10056_0_1	-0.113434	1	-0.37829	0.586532	-0.303016	1	-0.0321689	1	-0.112785	0.964353	-0.500349	0.138149	0.42971	1	0.315349	0.767205	0.250683	0.784419	0.158592	0.853345	0.18227	0.885791	0.164854	1	0.125768	1	0.331948	0.541874	0.0994252	1	-0.204645	1	CAP	CAP		GLIPR1L1		Pi16
dd_Smed_v6_100573_0_1	Inf	0.999436	-0.495901	1	-0.738435	1	1.25781	1	2.18887	0.331095	Inf	0.551878	Inf	1	Inf	0.780702	Inf	1	Inf	0.856091	NA	NA	-0.313197	1	-0.170205	1	-1.80533	1	0.326907	1	0.816913	1	CH,Calponin	CH,Calponin	METTL15	CNN2	Optc	Cnn2
dd_Smed_v6_100575_0_1	#NAME?	1	#NAME?	1	#NAME?	1	-3.4493	1	NA	NA	-0.841711	1	0.145008	1	1.40334	1	1.91769	1	1.11123	1	0.275587	1	NA	NA	NA	NA	Inf	1	Inf	1	Inf	1					Sh3yl1
dd_Smed_v6_10058_0_1	0.0272837	1	-0.170881	0.419552	-0.145007	1	-0.117006	1	0.326194	0.296511	0.111147	0.850418	0.0464353	1	-0.192456	0.787924	-0.0518713	1	-0.569866	0.00237389	-0.683837	0.000254094	-0.151729	1	-0.364746	0.684719	-0.196161	1	-0.565205	0.023556	-0.599974	0.0117857		PLAC8		PLAC8		Plac8
dd_Smed_v6_10059_0_1	-0.218471	0.970115	-0.234521	1	0.065666	1	-0.141797	1	-0.0395588	1	0.205068	0.76261	0.0753773	1	-0.45459	0.242578	-0.602511	0.0292584	-0.55858	0.0190006	-0.834516	0.000212914	0.0593267	1	-0.170453	1	-0.525838	0.129569	-0.290622	1	-0.410978	0.475636	ADAM_CR_2,GON,Reprolysin,Reprolysin_2,Reprolysin_3,Reprolysin_4,Reprolysin_5,TSP_1	ADAM_CR_2,GON,Reprolysin,Reprolysin_2,Reprolysin_3,Reprolysin_4,Reprolysin_5,TSP_1		ADAMTS20		Adamts20
dd_Smed_v6_1006_0_1	0.0890775	1	0.254259	0.530529	0.0192631	1	-0.072349	1	-0.0764812	0.923196	-0.192113	0.670401	0.13729	1	0.778732	0.000534791	0.797072	2.7333e-05	0.75362	9.58386e-05	0.562558	0.00513408	0.302472	1	0.708918	0.0135254	0.635645	0.0258793	0.364715	0.664601	0.281367	0.805525	Amidinotransf	Amidinotransf	GATM	GATM	Gatm	Gatm
dd_Smed_v6_10060_0_1	-0.469391	0.863311	-0.545273	0.574794	0.0138429	1	-0.269403	1	-0.305724	0.401073	-0.693741	0.0649848	0.276028	1	-0.321121	1	0.173165	0.929334	-0.253886	0.821304	0.339509	0.404026	0.200146	1	0.162112	1	0.373152	0.892232	0.329865	1	0.115159	1	Neur_chan_LBD,Neur_chan_memb,SBF_like	Neur_chan_LBD,Neur_chan_memb,SBF_like	CHRNA5	CHRNB3	Gsk3b	Chrna5
dd_Smed_v6_10061_0_1	0.0408451	1	-0.277424	0.854107	-0.250855	0.951469	-0.136276	1	0.203414	0.540356	0.129654	0.856839	0.0492215	1	0.0599473	1	0.151969	0.945928	-0.165003	0.719853	-0.0650788	0.997147	-0.269048	1	-0.231753	1	-0.0251517	1	-0.360439	0.542542	0.0237305	1
dd_Smed_v6_100615_0_1	NA	NA	Inf	1	-0.246445	1	Inf	1	NA	NA	NA	NA	NA	NA	Inf	1	NA	NA	Inf	1	NA	NA	Inf	1	Inf	1	Inf	1	Inf	1	NA	NA
dd_Smed_v6_10062_0_1	0.102122	1	0.122003	0.966405	-0.0657852	1	0.0477321	1	0.475659	0.000261675	0.187701	0.670613	-0.107332	1	0.0365962	1	-0.0227781	1	-0.259949	0.381003	-0.302361	0.276363	-0.0874512	1	-0.131311	1	-0.0771684	1	-0.274984	0.813932	-0.216782	0.871799	ASC	ASC		SCNN1G	Gm14609	Scnn1g
dd_Smed_v6_100629_0_1	1.31674	1	2.66533	1	NA	NA	0.22036	1	-0.771959	1	-1.1347	1	-0.727626	1	#NAME?	1	0.690998	1	-0.558204	1	1.45065	1	0.620967	1	#NAME?	1	-0.40538	1	-0.288047	1	-1.00078	1	Astacin,DUF4953,Metallopep,PG_binding_1,Peptidase_M10,Peptidase_M66,Reprolysin_3,Reprolysin_4,Reprolysin_5	Astacin,DUF4953,Metallopep,PG_binding_1,Peptidase_M10,Peptidase_M6,Peptidase_M66,Peptidase_M7,Reprolysin_3,Reprolysin_4,Reprolysin_5	MMP3	MMP19	Ice2	Mmp19
dd_Smed_v6_10064_0_1	0.111566	1	0.255095	1	0.165985	1	0.0200489	1	-0.221472	0.344459	-0.435418	0.129634	0.0545859	1	0.379227	0.505056	0.44878	0.116965	0.737903	0.000392193	0.848901	5.77646e-05	0.198115	1	0.433646	0.730911	0.357263	0.773084	0.436221	0.471904	0.301917	0.793405	Homeodomain	Homeodomain,Homez,TPX2	MSX2	MSX1	Msx3	Msx1
dd_Smed_v6_100647_0_1	0.179784	1	3.09474	0.921858	0.238244	1	#NAME?	1	0.0402106	1	Inf	1	-1.53648	1	0.0106194	1	1.18617	0.930476	0.0819162	1	#NAME?	0.926455	1.37847	1	0.0690799	1	#NAME?	1	-0.128531	1	-2.13863	1		PyrI_C,Zf_RING,zf-C2H2,zf-C2H2_4,zf-C2H2_6,zf-C2H2_jaz,zf-C2HE,zf-CHCC,zf-H2C2_2,zf-H2C2_5,zf-Sec23_Sec24,zf-met	ZNF189	EGR1	Zfp101	Egr1
dd_Smed_v6_10065_0_1	0.205148	0.933086	0.504541	0.463255	0.336657	0.746646	0.134963	1	0.0383075	1	0.0336125	1	-0.223263	1	0.076745	1	0.115656	0.813689	0.45257	0.0243943	0.361527	0.0972128	0.0761303	1	0.208254	1	0.0454709	1	0.121333	1	0.189992	0.980389
dd_Smed_v6_100650_0_1	-0.956685	1	-1.42381	1	-0.0816006	1	3.19807	1	-1.05103	1	0.498431	1	1.30207	1	-0.0878336	1	-3.13166	0.736163	-0.416406	1	-2.02704	0.757357	0.83495	1	0.787251	1	1.0231	1	0.286382	1	-0.571924	1	M60-like_N,Peptidase_M60	M60-like_N,Peptidase_M60	PTCH1	TCAF2		Tcaf1
dd_Smed_v6_100658_0_1	2.1196	1	0.317255	0.950838	2.35799	1	-1.30399	1	-1.84765	0.964722	-0.0214522	1	2.1955	1	-0.295912	1	2.24166	0.703496	0.689717	1	1.43834	0.933281	0.393151	1	-0.0575207	1	-1.18193	1	-0.504445	1	-0.702715	1	Inhibitor_I29,Peptidase_C1	Inhibitor_I29,Peptidase_C1	CTSLP6	CTSL	4930486L24Rik	Ctsk
dd_Smed_v6_10066_0_1	-0.121354	1	0.129282	0.907196	0.086168	1	0.0554748	1	0.23679	0.235544	0.00146787	1	-0.197442	1	-0.217688	0.626963	-0.180768	0.800905	-0.166562	0.613875	-0.0444014	1	0.0531934	1	-0.0101658	1	-0.0039396	1	0.114154	1	0.0784204	1	C2,Calpain_III,Peptidase_C2	Calpain_III,Peptidase_C2	MEGF11	CAPN5		Capn5
dd_Smed_v6_100663_0_1	NA	NA	NA	NA	NA	NA	Inf	1	NA	NA	#NAME?	0.910561	NA	NA	NA	NA	NA	NA	Inf	1	Inf	0.874767	NA	NA	NA	NA	Inf	1	Inf	1	NA	NA	ABC_membrane,ABC_tran,Dynamin_N,MMR_HSR1,RsgA_GTPase,SMC_N	ABC_membrane,ABC_tran,Dynamin_N,MMR_HSR1,Nucleos_tra2_N,RsgA_GTPase,SMC_N	ABCC13	ABCC3	Abcc12	Abcc1
dd_Smed_v6_10067_0_1	0.282399	1	-1.07084	0.450966	-1.24452	0.909062	0.86644	1	0.822993	0.708281	-0.527382	0.963814	1.24618	1	0.858764	0.961303	-0.48165	0.886586	-0.260599	0.889597	0.793741	0.879106	-0.107059	1	-0.668157	1	0.102391	1	-0.525931	1	-0.0160396	1
dd_Smed_v6_10068_0_1	-0.162825	1	-0.168297	0.68494	-0.322738	1	-0.0837297	1	-0.293414	0.583508	-0.344104	0.616785	-0.104948	1	0.00309654	1	-0.167848	0.815757	-0.516369	0.108677	-0.278432	0.551457	-0.11042	1	-0.156817	1	-0.0887526	1	-0.164465	1	-0.459711	0.698288	GATA,OrfB_Zn_ribbon	Elf1,GATA,OrfB_Zn_ribbon,TF_Zn_Ribbon		GATA4	Gata1	Gata5
dd_Smed_v6_10069_0_1	0.0707967	1	0.0427478	1	0.126307	1	0.00684475	1	-0.133287	0.681861	-0.327014	0.223999	0.0747355	1	0.141649	0.964728	0.235958	0.393452	0.38745	0.0721471	0.511547	0.00671738	0.0466867	1	0.197159	1	0.172006	1	0.199392	1	0.113737	1	DCX,Kinase-like,Pkinase,Pkinase_Tyr	AIPR,DCX,Kdo,Kinase-like,Nrf1_DNA-bind,Pkinase,Pkinase_Tyr		DCLK2		Pskh1
dd_Smed_v6_100699_0_1	0.2799	1	Inf	1	1.60284	1	1.90899	1	Inf	0.966077	0.660834	1	#NAME?	1	-0.911361	1	-2.01066	1	0.435425	1	-1.64068	1	-1.28114	1	0.411576	1	-0.381571	1	-0.960616	1	-1.25975	1	Homeodomain	DUF2996,Homeobox_KN,Homeodomain	MEOX1	HOXB9	Meox1	Hoxb9
dd_Smed_v6_1007_0_1	0.049677	1	0.177132	0.558743	-0.0242106	1	0.0239815	1	-0.0659127	0.950867	-0.0907255	0.935709	-0.120773	1	0.226712	0.695408	0.0445795	0.981634	0.334272	0.0965346	0.32921	0.0955682	0.00668268	1	0.152824	1	0.018884	1	0.185952	1	0.188807	0.992986	Noggin	Noggin		NOG		Nog
dd_Smed_v6_10070_0_1	0.0210952	1	0.134481	0.94227	0.118015	1	0.0180247	1	-0.146267	0.642635	-0.0309063	1	-0.180914	1	-0.0450189	1	0.0996679	0.859608	0.140281	0.711911	0.111533	0.778198	-0.0675283	1	0.0519011	1	0.0965974	1	0.0329393	1	0.0595318	1	Arginosuc_synth,QueC,tRNA_Me_trans	Arginosuc_synth,QueC,tRNA_Me_trans	ASS1P5	ASS1	Ass1	Ass1
dd_Smed_v6_100703_0_1	2.31674	1	#NAME?	1	Inf	1	2.44435	1	0.488543	1	0.796071	1	0.566397	1	#NAME?	1	0.690998	1	1.67155	1	1.33887	1	#NAME?	1	-1.29446	1	0.818609	1	-1.0308	1	-0.181794	1
dd_Smed_v6_100708_0_1	-0.665703	1	2.45481	0.881733	-0.754677	1	-0.408214	1	0.1058	1	-0.601787	1	-1.33848	1	0.870009	1	0.308979	1	1.29198	0.83266	1.02623	0.900519	1.78203	1	0.781036	1	0.566468	1	-0.238756	1	1.09014	1
dd_Smed_v6_100712_0_1	#NAME?	1	NA	NA	NA	NA	0.636177	1	NA	NA	0.855723	1	#NAME?	1	#NAME?	1	-2.93101	1	#NAME?	0.785347	-0.905392	1	NA	NA	NA	NA	Inf	1	Inf	1	Inf	1	FCH,Ferritin,IcmF_C,Rubrerythrin	FCH,Ferritin,IcmF_C,Rubrerythrin	FTL	FTH1	Csgalnact2	Fth1
dd_Smed_v6_10072_0_1	-0.0368349	1	-0.319112	0.249382	-0.0804222	1	-0.0337656	1	0.0421499	1	0.0728554	0.955491	0.0227999	1	-0.207565	0.869592	-0.142673	0.874438	-0.341853	0.11976	-0.274536	0.241555	-0.259478	1	-0.251152	1	-0.139604	1	-0.38581	0.370481	-0.164846	1					Olfr1262
dd_Smed_v6_10073_0_1	0.171075	1	0.071988	0.915455	0.158995	1	-0.104531	1	0.132533	0.720666	-0.0568182	1	0.104522	1	0.0276195	1	0.264415	0.642907	0.402594	0.108212	0.443359	0.0516427	0.00543487	1	0.0155389	1	-0.0111913	1	0.152823	1	0.215465	0.865945
dd_Smed_v6_10074_0_1	-0.123937	1	-0.391287	0.470228	-0.605753	0.194896	-0.127737	1	0.39787	0.0562906	-0.056395	1	0.115789	1	-0.00864644	1	-0.636799	0.00186333	-0.729403	0.000880666	-0.588696	0.00778647	-0.151561	1	-0.490462	0.553947	-0.640599	0.114065	-0.513497	0.307631	-0.521154	0.189268	I-set,Ig_3,LRR_4,LRR_5,LRR_8	I-set,Ig_3,LRR_1,LRR_4,LRR_5,LRR_8,LRR_9,PP_kinase_C		SLIT1		Slit1
dd_Smed_v6_10075_0_1	-0.0536994	1	0.0383441	0.906484	0.186208	1	-0.23325	1	0.0202762	1	-0.0880055	0.993145	0.0739886	1	0.107209	1	0.553343	0.0116884	0.604916	0.00370901	0.423376	0.0607878	0.166032	1	0.347117	1	0.373792	0.723254	0.160305	1	0.38907	0.513258		LIM,zf-C3HC4_3		PDLIM5		Ldb3
dd_Smed_v6_10076_0_1	0.155193	1	-0.905929	0.660606	-0.488133	1	-0.20206	1	-0.300955	0.953125	-0.0121693	1	0.723362	1	-0.257203	1	-0.614737	0.740099	0.154621	1	0.0916077	1	-0.33776	1	-0.900529	1	-0.971989	0.524744	-0.418856	1	-0.0757547	1			DEPDC1		Tmem131
dd_Smed_v6_10078_0_1	0.0608907	1	-0.158007	0.990666	-0.297382	0.718412	-0.032286	1	0.0811633	0.921181	-0.00601308	1	0.327477	1	0.311541	0.473846	0.0163422	1	0.0311547	1	-0.0310344	1	0.10858	1	-0.0467324	1	-0.0768344	1	-0.0760884	1	-0.0979382	1	ANF_receptor,Guanylate_cyc,HNOBA,Pkinase,Pkinase_Tyr	ANF_receptor,DUF3873,Guanylate_cyc,HNOBA,Pkinase,Pkinase_Tyr	NPR2	NPR2	Npr2	Npr2
dd_Smed_v6_100786_0_1	0.788813	1	0.231008	1	Inf	1	Inf	1	#NAME?	1	#NAME?	1	0.277629	1	#NAME?	1	#NAME?	1	0.605364	1	0.396157	1	-0.280176	1	-1.26174	1	-1.89903	1	0.483599	1	#NAME?	1	Gln-synt_C,Gln-synt_N	Gln-synt_C,Gln-synt_N	GLUL	GLUL	Glul	Glul
dd_Smed_v6_10079_0_1	0.122885	1	0.585175	0.362441	0.00634367	1	-0.0904097	1	0.544727	0.000106526	0.169422	0.808942	-0.484241	1	0.0760014	1	0.351382	0.327214	0.0822786	0.872935	-0.143554	0.889841	-0.0219512	1	-0.0405403	1	0.138087	1	-0.00219071	1	-0.0970177	1
dd_Smed_v6_100790_0_1	0.788813	1	NA	NA	NA	NA	-1.1364	1	NA	NA	NA	NA	#NAME?	1	#NAME?	1	0.0261766	1	#NAME?	1	#NAME?	1	#NAME?	1	#NAME?	1	-1.89903	1	-0.710836	1	#NAME?	1
dd_Smed_v6_100792_0_1	NA	NA	0.763224	1	0.0149795	1	NA	NA	Inf	0.824708	-1.9934	0.993145	Inf	1	Inf	1	NA	NA	Inf	1	Inf	0.805413	Inf	1	Inf	1	NA	NA	NA	NA	Inf	1	zf-C2H2,zf-C2H2_4,zf-H2C2_2	zf-C2H2,zf-C2H2_4,zf-C2H2_6,zf-H2C2_2,zf-MYST	MYNN	EGR4	Mynn	Egr4
dd_Smed_v6_100799_0_1	0.801458	1	-0.185166	1	0.584326	1	-0.244624	1	Inf	1	0.92714	0.99494	1.2731	1	0.0852225	1	0.953469	1	1.91518	0.777647	0.912015	1	0.28648	1	-0.131909	1	-0.0926127	1	0.925505	1	1.0377	1	Band_3_cyto,HCO3_cotransp	Band_3_cyto,HCO3_cotransp		SLC4A1	Dr1	Slc4a2
dd_Smed_v6_1008_0_1	-0.0727142	1	0.326841	0.290112	0.245934	0.831076	-0.152492	1	-0.0225455	1	-0.0312816	1	-0.389445	0.713392	-0.313841	0.336306	-0.153215	0.913338	-0.162595	0.6104	-0.232947	0.582321	0.0101105	1	0.00480683	1	-0.232993	0.888281	-0.13761	1	-0.191515	0.992005	zf-C4	zf-C4	NR2E3	NR2E1	Nr2e3	Nr2e1
dd_Smed_v6_10081_0_1	-0.244329	1	0.305421	1	-0.0419409	1	-0.226446	1	0.267471	0.510616	-0.565852	0.24773	-0.365169	1	0.148503	1	0.125475	1	-0.30139	0.711077	-0.130312	0.99602	0.184581	1	0.350891	1	0.143358	1	0.00719733	1	-0.451835	0.636979	Peptidase_A22B	Peptidase_A22B		SPPL2B		Sppl2b
dd_Smed_v6_100811_0_1	0.455709	1	1.31032	1	#NAME?	1	1.84792	1	Inf	1	-0.935512	1	1.54239	1	2.09567	1	-0.535855	1	0.614862	1	2.2962	0.831393	2.39699	1	#NAME?	1	0.856356	1	-0.43337	1	0.904977	1			SCML1		Serpinb2
dd_Smed_v6_10082_0_1	0.0843102	1	-0.0218729	0.980614	0.161211	1	-0.0432193	1	-0.175547	0.502498	-0.257811	0.369454	0.162276	1	-0.0265546	1	0.193854	0.666197	0.329275	0.145054	0.418939	0.02967	0.0560928	1	0.0503462	1	0.0663246	1	0.0577529	1	0.0768177	1	Tctex-1	Tctex-1		TCTEX1D1		Tctex1d1
dd_Smed_v6_100829_0_1	1.88827	1	Inf	1	-1.86448	1	-0.782517	1	#NAME?	0.929826	-2.36575	1	#NAME?	1	1.57744	1	0.913655	1	-0.358101	1	1.4069	1	-2.64806	1	-2.17531	1	-1.75714	1	-0.780985	1	-2.84712	1	Noggin	Noggin		NOG		Nog
dd_Smed_v6_10083_0_1	0.271242	0.900948	0.70731	0.209229	0.235905	1	-0.0273219	1	0.521666	0.00109295	0.440078	0.337697	-0.371615	1	-0.0180916	1	0.000789483	1	0.231123	0.537717	0.0162499	1	0.0644524	1	-0.0534285	1	-0.297774	0.955095	-0.0485688	1	0.185086	1	Guanylate_cyc,HNOBA	Guanylate_cyc,HNOBA		GUCY1A1	Gucy2c	Gucy1b2
dd_Smed_v6_100839_0_1	-0.38039	1	-1.87614	1	0.365001	1	-0.131003	1	-0.236976	1	0.165158	1	1.60077	1	-0.0684452	1	0.151328	1	0.704939	0.966719	0.750625	0.990658	0.10502	1	0.676946	1	0.400716	1	0.426545	1	1.29617	1	Arf,G-alpha,Gtr1_RagA,MMR_HSR1,MeaB,Ras,Roc,SRPRB,TniB	Arf,G-alpha,GTP_EFTU,Gtr1_RagA,MMR_HSR1,MeaB,Ras,Roc,SRPRB,TniB	TRIM23	ARF1		Arf1
dd_Smed_v6_10084_0_1	0.0174716	1	-0.267492	0.993605	1.18755	0.652708	0.189055	1	-0.0441919	1	-0.112227	1	0.0659697	1	-0.661375	0.884393	0.439192	0.628466	1.25862	0.0164836	0.84223	0.217092	-0.218994	1	0.508705	1	0.610775	1	0.702405	0.999728	0.712532	0.813382			DOCK9
dd_Smed_v6_100841_0_1	-0.348927	1	-1.1426	1	0.821763	1	Inf	1	NA	NA	Inf	1	0.200838	1	0.598707	1	#NAME?	0.959797	-0.0881872	1	#NAME?	0.947212	-0.592831	1	1.7694	1	-0.64999	1	0.862329	1	-0.507988	1	Linker_histone	Linker_histone	SLC48A1	H1FOO		H1foo
dd_Smed_v6_100848_0_1	NA	NA	Inf	1	#NAME?	1	Inf	1	#NAME?	1	#NAME?	1	NA	NA	Inf	1	NA	NA	NA	NA	Inf	1	Inf	1	NA	NA	Inf	1	NA	NA	NA	NA	Filamin	Filamin,YtkA		FLNC		Flna
dd_Smed_v6_10086_0_1	0.0500164	1	-0.138161	0.847559	0.257238	0.804349	0.033397	1	0.244674	0.240441	0.0317261	1	0.114763	1	-0.438984	0.128812	-0.0639678	1	-0.015294	0.978437	0.0212609	1	-0.0734151	1	-0.231762	1	-0.0805872	1	-0.141681	1	0.00297058	1	MFS_1,Nodulin-like	MFS_1,Nodulin-like		SLC16A12	Glb1l3	Slc16a12
dd_Smed_v6_100866_0_1	0.276524	1	NA	NA	#NAME?	1	-0.309168	1	-1.61206	0.912649	1.09954	1	#NAME?	1	0.485603	1	-1.3035	1	-1.37484	1	-0.0884668	1	#NAME?	1	#NAME?	1	-1.8892	1	#NAME?	1	0.73455	1	Homeobox_KN,Homeodomain,SIX1_SD	Homeobox_KN,Homeodomain,SIX1_SD		SIX1		Six1
dd_Smed_v6_10087_0_1	0.126164	1	-0.0533412	1	0.12365	1	0.080591	1	-0.0832469	0.96767	0.0457672	1	-0.0352418	1	-0.207	1	-0.306666	0.376639	-0.193276	0.511308	-0.195599	0.565793	-0.214747	1	-0.209515	1	-0.352239	0.365307	-0.257674	0.892779	-0.275997	0.61725
dd_Smed_v6_10088_0_1	0.0932353	1	-0.387449	0.842621	0.369142	1	0.0680171	1	-0.0958747	0.930205	-0.0832611	1	0.442001	1	-0.15063	1	-0.0357816	1	0.236088	0.75032	0.355869	0.452931	-0.0386836	1	0.125277	1	-0.0609999	1	0.216271	1	0.179372	1	Romo1
dd_Smed_v6_10089_0_1	0.132557	1	-0.136132	0.639974	0.16316	1	0.16138	1	-1.74442	9.40381e-20	0.423085	0.361586	0.0360344	1	-0.516528	0.261876	-0.636822	0.00782352	-1.03049	2.1229e-05	-0.943692	0.00020498	-0.232654	1	-0.485925	0.587678	-0.607998	0.27603	-0.672928	0.114082	-0.653164	0.11458			RDH14		Clk4
dd_Smed_v6_1009_0_1	0.0904636	1	0.263514	0.369932	-0.11459	1	-0.0357385	1	-0.00158303	1	-0.00484781	1	-0.226985	1	0.284666	0.412997	0.156991	0.622842	0.189102	0.382867	0.122834	0.616772	-0.0539346	1	0.0796126	1	0.0307888	1	0.037223	1	0.0275226	1	LRR_4,LRR_5,LRR_8	LRR_4,LRR_5,LRR_8		LRRC4		Lrrc4
dd_Smed_v6_1009_1_1	-0.538452	0.175511	-0.317348	0.607268	-0.557431	0.528984	-0.016855	1	-0.168192	0.677535	0.00355777	1	-0.128681	1	-0.166905	0.865536	-0.904242	6.2582e-06	-0.984602	3.54192e-06	-1.12783	1.16907e-07	0.0924233	1	-0.185884	1	-0.382645	0.971545	-0.246985	1	-0.585824	0.16034	ShK
dd_Smed_v6_10090_0_1	-0.666993	0.896355	-0.256561	0.683544	-0.148408	1	-0.105661	1	0.354442	0.702253	-0.742134	0.486847	0.15288	1	-0.159101	1	-0.163229	1	-0.570603	0.416447	-0.0486663	1	0.563312	1	0.359484	1	0.398103	1	0.095391	1	-0.123807	1	LSDAT_euk	LSDAT_euk		TRPM3		Trpm3
dd_Smed_v6_10092_0_1	-0.0378708	1	-0.380898	0.377907	0.057755	1	-0.0417604	1	-0.0310476	1	-0.315519	0.361586	0.299809	1	-0.148523	1	0.09728	1	0.063986	1	0.261317	0.466203	-0.0432178	1	-0.0528977	1	0.0933904	1	0.0264344	1	-0.0163307	1	PDZ,PDZ_6	PDZ,PDZ_2,PDZ_6		PDLIM7		Pdlim3
dd_Smed_v6_100927_0_1	0.133159	1	-0.292035	1	0.593445	1	1.27868	1	0.717575	1	#NAME?	1	1.20202	1	-0.100548	1	-0.771727	1	1.4104	0.963957	-0.946805	1	0.776826	1	0.359738	1	0.373797	1	-0.0867715	1	#NAME?	1	Ank_2,ubiquitin	Ank_2,Ank_4,ubiquitin		ANKUB1		Ankub1
dd_Smed_v6_100929_0_1	NA	NA	NA	NA	Inf	1	Inf	1	Inf	1	#NAME?	1	NA	NA	NA	NA	NA	NA	Inf	1	Inf	1	NA	NA	Inf	1	Inf	1	Inf	1	NA	NA	Filament,HOOK,KASH_CCD	DUF3772,DUF4600,ERM,Filament,HOOK,Inhibitor_I10,KASH_CCD,TPR_MLP1_2		VIM	Krt2	Vim
dd_Smed_v6_10093_0_1	-0.554365	0.79843	-0.921826	0.235227	-0.893384	0.580828	-0.211398	1	-0.044014	1	-0.561822	0.607155	0.431827	1	-0.23089	1	-0.47298	0.351137	-1.15091	0.00632735	-0.483864	0.331684	0.064366	1	-0.569909	1	-0.130012	1	-0.30839	1	-0.491321	0.976783		Ank,Ank_2,Ank_3,Ank_4,Ank_5		TP53BP2		Ppp1r13b
dd_Smed_v6_100930_0_1	-1.24802	1	#NAME?	1	Inf	1	-1.56452	1	#NAME?	1	0.88082	1	-1.76446	1	#NAME?	1	-1.58254	1	-1.34943	1	-1.33986	1	#NAME?	1	0.851344	1	-1.89903	1	#NAME?	1	0.788982	1	ANF_receptor,Lig_chan,Lig_chan-Glu_bd,SBP_bac_3	DUF98,Lig_chan,Lig_chan-Glu_bd,SBP_bac_3		GRIA3		Gria3
dd_Smed_v6_100932_0_1	-0.209803	1	-0.777874	1	#NAME?	0.570046	0.716178	1	#NAME?	0.983384	0.174286	1	-0.250431	1	1.55753	1	-0.257819	1	0.95653	0.903468	0.0934079	1	-0.818501	1	#NAME?	1	0.668163	1	0.665696	1	0.477497	1	Barwin,Crust_neurohorm,ShK
dd_Smed_v6_10094_0_1	-0.155764	1	-0.491573	0.172644	-0.326268	0.868208	-0.0399203	1	0.24688	0.337347	-0.0710435	1	0.192146	1	-0.330467	0.821706	-0.59841	0.0239289	-0.604045	0.0216568	-0.448172	0.0950275	-0.143663	1	-0.500971	0.676367	-0.482567	0.532071	-0.525914	0.321926	-0.363451	0.665323	CEP63,DUF4600,Filament,LTD,Spc7	CEP63,DUF1664,DUF4600,Filament,KASH_CCD,LTD,MIP-T3_C,Myosin_tail_1,SOGA,Spc7,TPR_MLP1_2,V_ATPase_I		VIM		Vim
dd_Smed_v6_100945_0_1	Inf	1	NA	NA	-0.103195	1	Inf	1	#NAME?	1	-1.26694	1	NA	NA	Inf	1	NA	NA	NA	NA	Inf	0.977588	#NAME?	1	-0.971615	1	-1.28575	1	-1.69764	1	-1.62479	1	I-set,Ig_2,Ig_3,Ig_6,V-set,ig	CDC45,DcpS_C,I-set,Ig_2,Ig_3,Ig_4,Ig_6,V-set,ig		TTN		Ttn
dd_Smed_v6_10095_0_1	-0.10355	1	-0.0977895	0.969103	-0.211532	1	0.0690192	1	0.091544	0.937153	-0.0832729	0.998544	0.166757	1	0.235465	0.783072	-0.00378664	1	0.0447159	1	0.109454	0.897615	0.172518	1	0.127484	1	0.168783	1	-0.0288178	1	0.129731	1	EF-hand_1,EF-hand_11,EF-hand_5,EF-hand_6,EF-hand_7,EF-hand_8,EF-hand_9	DUF5003,EF-hand_1,EF-hand_10,EF-hand_11,EF-hand_5,EF-hand_6,EF-hand_7,EF-hand_8,EF-hand_9,EFhand_Ca_insen		EFCAB6		Efcab6
dd_Smed_v6_100951_0_1	0.367425	1	-1.3749	1	0.759713	1	0.77913	1	-1.19393	1	#NAME?	0.80132	1.00784	1	1.83692	1	2.18223	1	-0.239122	1	1.5218	1	-0.734482	1	2.22921	1	2.59394	1	0.567308	1	#NAME?	1	Haspin_kinase,Kdo,Kinase-like,Pkinase,Pkinase_Tyr	Choline_kinase,Haspin_kinase,Kdo,Kinase-like,Pkinase,Pkinase_Tyr	SENP6	PIM1		Pim1
dd_Smed_v6_100959_0_1	0.232596	1	1.29838	1	-0.621602	1	0.0589716	1	NA	NA	-0.343384	1	-1.27486	1	0.746047	1	-1.26473	1	0.0670913	1	-0.132945	1	-0.209078	1	-0.108152	1	-1.43835	1	0.344318	1	-0.708925	1	Caveolin	Caveolin		CAV3		Cav3
dd_Smed_v6_10096_0_1	-0.0431513	1	0.0318101	1	-0.1475	1	0.0511289	1	-0.0626954	1	-0.14637	0.834473	-0.132206	1	-0.0637014	1	-0.222127	0.817058	-0.11061	0.915802	-0.0703976	1	-0.0572441	1	-0.168051	1	-0.127847	1	-0.0581888	1	-0.173617	1	DUF1456,EF-hand_1,EF-hand_4,EF-hand_5,EF-hand_6,EF-hand_7,EF-hand_8,EF-hand_9,SPARC_Ca_bdg	EF-hand_1,EF-hand_4,EF-hand_5,EF-hand_6,EF-hand_7,EF-hand_8,EF-hand_9,SPARC_Ca_bdg		CALML5		Calm4
dd_Smed_v6_100966_0_1	NA	NA	Inf	1	0.327577	1	1.31679	1	-1.59842	0.240139	-0.351272	1	NA	NA	Inf	1	Inf	0.336228	Inf	0.236893	Inf	0.0298832	Inf	1	Inf	1	Inf	0.198926	Inf	0.570789	Inf	0.397234
dd_Smed_v6_100967_0_1	-0.868696	1	Inf	0.926926	Inf	1	-0.876094	1	#NAME?	0.987597	-0.222229	1	#NAME?	1	#NAME?	1	-0.840378	1	#NAME?	0.748089	-1.94866	1	1.73442	1	-0.628947	1	-0.847777	1	0.368049	1	-1.30219	1	Neur_chan_LBD,Neur_chan_memb	Neur_chan_LBD,Neur_chan_memb	CHRNA6	CHRNB4	Chrnb4	Chrnb4
dd_Smed_v6_10097_0_1	0.0334208	1	0.500631	0.566808	-0.0943835	1	0.152504	1	0.0646255	0.980291	0.0122159	1	-0.291067	1	0.159635	0.932088	-0.0466389	1	0.128215	0.634553	0.200721	0.458684	0.176143	1	0.0318311	1	0.0724448	1	0.0808648	1	0.179516	1	ACAS_N,AMP-binding,AMP-binding_C	ACAS_N,AMP-binding,AMP-binding_C		ACSS1	Acss1	Acss1
dd_Smed_v6_10098_0_1	-0.602458	0.954953	-0.127467	0.692265	0.0663241	1	0.528282	1	-0.543378	0.408129	-0.257198	1	-0.169358	1	-0.649693	1	0.112486	1	-0.15325	1	-0.366486	0.753438	0.305632	1	0.0190888	1	1.24323	0.139594	0.669146	0.985827	-0.021226	1
dd_Smed_v6_100981_0_1	2.16854	1	-1.25575	1	Inf	1	1.66376	1	0.0385674	1	-0.4755	1	0.850985	1	#NAME?	1	-1.16779	1	1.47464	1	1.27559	1	-2.57331	1	-3.06286	1	-1.67257	1	-2.32708	1	-1.36846	1	Sulfotransfer_3,Sulfotransfer_4	Sulfotransfer_3,Sulfotransfer_4
dd_Smed_v6_10099_0_1	0.2041	1	0.714276	0.940938	-0.462818	0.766162	-0.530697	1	0.768253	0.000104036	0.146365	0.99465	-0.331886	1	0.654038	0.232454	0.420473	0.579986	-0.100704	1	0.0163079	1	0.17829	1	-0.01288	1	-0.314324	0.991213	-0.16747	1	-0.0414269	1	Na_K-ATPase	Na_K-ATPase		ATP1B2		Atp1b2
dd_Smed_v6_100994_0_1	0.948765	1	-0.00921595	1	-0.178237	1	0.432679	1	-1.98428	0.769137	0.115241	1	-0.542889	1	-0.0710876	1	-0.966623	0.996616	-0.802796	0.98659	-1.22899	0.921754	-1.50087	1	-1.19809	1	-1.48271	1	-1.12728	1	-2.06251	0.928478
dd_Smed_v6_100999_0_1	1.82715	1	1.03182	1	0.33481	1	1.23152	1	#NAME?	1	1.58879	1	0.61275	1	0.311364	1	-1.56051	1	-1.37232	1	-0.417956	1	-0.182579	1	-1.18097	1	-2.15613	1	-2.345	1	-0.656314	1	Glypican	DUF4795,Glypican		GPC4		Gpc1
dd_Smed_v6_101_0_1	-1.07658	0.00146383	-0.686581	0.0840339	-1.24187	0.000168861	-1.27802	7.56107e-06	0.0959354	1	-0.972047	0.000187442	-0.508824	1	-0.00383435	1	-0.242182	0.908404	-0.460478	0.194168	-0.682196	0.0314558	-0.118825	1	-0.169126	1	-0.443616	0.613844	-0.205383	1	-0.577662	0.16932	Kunitz_BPTI,Reeler,Spond_N,TSP_1	Kunitz_BPTI,Reeler,Spond_N,TSP_1	CCDC126	SPON1	Gabpb2	Spon1
dd_Smed_v6_1010_0_1	0.223487	0.780927	0.440694	0.102406	0.139623	1	0.255224	1	-0.188798	0.286346	0.468632	0.029308	-0.20639	1	0.166451	0.782539	-0.0155208	1	-0.0119968	1	-0.0947913	0.988538	0.0108166	1	0.0825873	1	0.016216	1	-0.0664326	1	0.150353	1	ArsA_HSP20,CarbopepD_reg_2,HSP20		RAP1B
dd_Smed_v6_10100_0_1	-0.269728	0.894903	-0.377496	0.320539	0.13107	1	-0.109078	1	0.218603	0.532009	-0.233546	0.83833	-0.134369	1	-0.430459	0.33833	-0.165629	0.691161	-0.279294	0.326653	-0.185984	0.498986	-0.242137	1	-0.0296606	1	-0.00497833	1	-0.214551	1	-0.149802	1	Band_3_cyto,HCO3_cotransp	Band_3_cyto,HCO3_cotransp	SLC4A7	SLC4A10	Slc4a8	Slc4a10
dd_Smed_v6_10101_0_1	0.0612779	1	-0.159129	0.811182	0.398324	0.529084	0.00761185	1	-0.0639557	0.99018	-0.0972424	1	0.345348	1	-0.373238	0.313929	0.15221	0.90222	0.274432	0.442032	0.265395	0.451716	0.12494	1	-0.0361921	1	0.0985444	1	0.0194461	1	0.106875	1	DUF812,HIP1_clath_bdg,MAD,Phage_GP20,Spc7		TMEM233	TRAF2		Traf2
dd_Smed_v6_101014_0_1	Inf	1	NA	NA	Inf	1	#NAME?	1	NA	NA	#NAME?	1	NA	NA	NA	NA	Inf	1	Inf	1	Inf	1	#NAME?	1	0.485457	1	#NAME?	1	#NAME?	1	#NAME?	1			AGBL2
dd_Smed_v6_10102_0_1	0.111404	1	0.145106	1	-0.176156	1	-0.106887	1	-0.0920588	0.977854	-0.293265	0.581493	0.0681304	1	0.323294	0.594201	0.247375	0.659424	0.264391	0.369923	0.446588	0.124527	0.101832	1	0.0357342	1	0.029084	1	0.175817	1	0.0419189	1	CRAL_TRIO,CRAL_TRIO_N	CRAL_TRIO,CRAL_TRIO_N		TTPAL		Ttpal
dd_Smed_v6_101021_0_1	NA	NA	NA	NA	NA	NA	#NAME?	1	NA	NA	#NAME?	1	NA	NA	NA	NA	Inf	1	Inf	1	Inf	1	NA	NA	NA	NA	NA	NA	NA	NA	NA	NA	fn3	fn3		NEO1		Dcc
dd_Smed_v6_10103_0_1	-0.0898609	1	-0.125531	0.920593	0.309957	0.641284	-0.277894	1	0.160971	0.599903	-0.453012	0.0972949	-0.212715	1	-0.687269	0.00463821	-0.30002	0.484638	-0.128753	0.735151	-0.131559	0.766152	-0.248385	1	-0.287451	1	-0.488053	0.196923	-0.165006	1	-0.49471	0.125968	Apolipoprotein
dd_Smed_v6_10104_0_1	-0.0358138	1	0.504599	1	-0.0292875	1	-0.0863366	1	1.61379	1.16513e-07	0.388004	0.859281	-0.852163	1	-1.20531	0.317234	-2.41978	0.000117353	-0.690851	0.27471	-0.523378	0.632948	-0.31175	1	-1.19878	0.196647	-2.47031	1.66562e-05	-0.678738	0.927141	-0.0995605	1
dd_Smed_v6_101043_0_1	#NAME?	1	0.834413	1	-0.365503	1	-0.970657	1	NA	NA	-0.423957	1	-0.663335	1	0.386377	1	-0.0319674	1	-0.773721	1	-0.950512	1	Inf	1	Inf	1	Inf	1	NA	NA	Inf	1	ADIP,ApoO,Baculo_PEP_C,DUF4407,Filament,HIP1_clath_bdg,HMMR_C,LTD,Spc7,TMF_TATA_bd,TPR_MLP1_2,Yuri_gagarin	ADIP,ATG16,ApoO,Baculo_PEP_C,DUF4407,Filament,HIP1_clath_bdg,HMMR_C,LTD,OmpH,Spc7,TMF_TATA_bd,TPR_MLP1_2,Yuri_gagarin		LMNA	Wapl	Lmna
dd_Smed_v6_10105_0_1	-0.104185	1	-0.144804	1	-0.0128222	1	-0.151889	1	-0.236746	0.281897	-0.537405	0.0147343	0.0411237	1	-0.131192	0.894873	0.130383	0.880678	0.235295	0.439773	0.59869	0.00302256	0.000505163	1	-0.0398296	1	0.0826796	1	0.144609	1	0.16547	1	DUF4749,LIM,PDZ,PDZ_6	DUF4749,LIM,PDZ,PDZ_6		PDLIM3		Pdlim3
dd_Smed_v6_10106_0_1	0.149533	1	0.199961	0.818116	0.49914	0.418182	0.330333	1	-0.018175	1	0.163319	0.902954	-0.0941629	1	-0.363515	0.574451	-0.172932	0.952434	0.149442	0.6428	0.0714296	0.933564	-0.0437344	1	-0.0139075	1	0.00786872	1	0.220502	1	0.085216	1	Ank_2,Ank_3,Ank_4,Ank_5,Ion_trans	Ion_trans		TRPM7		Trpm8
dd_Smed_v6_10107_0_1	-0.130145	1	-0.0588909	0.999731	-0.172167	1	-0.133998	1	0.0430779	1	-0.163389	0.807904	-0.0600309	1	-0.003357	1	0.070325	1	-0.136597	0.737419	-0.0853634	0.960967	0.0112235	1	-0.0453789	1	0.0664724	1	0.0286742	1	-0.118607	1	EamA,Mg_trans_NIPA	EamA,Mg_trans_NIPA	NIPA2	NIPAL4		Nipal4
dd_Smed_v6_101075_0_1	-0.797442	1	#NAME?	1	NA	NA	#NAME?	1	#NAME?	1	Inf	1	-2.06468	1	#NAME?	1	-2.17677	0.98455	-0.161917	1	#NAME?	0.780874	#NAME?	1	#NAME?	1	#NAME?	1	#NAME?	1	-1.51767	1	DUF2369,Interfer-bind,Pur_ac_phosph_N,WAP,fn3	DUF2369,Interfer-bind,Pur_ac_phosph_N,WAP,fn3	ICE2	ANOS1		Fndc3c1
dd_Smed_v6_101079_0_1	NA	NA	Inf	1	#NAME?	1	-1.94065	1	0.180996	1	Inf	1	NA	NA	Inf	1	Inf	0.984963	NA	NA	NA	NA	Inf	1	NA	NA	Inf	1	Inf	1	Inf	1
dd_Smed_v6_10108_0_1	0.193372	0.944445	0.229825	1	-0.00582784	1	0.106662	1	-0.190393	0.422984	-0.0940495	0.928399	0.180042	0.875888	0.495332	0.0571549	0.286606	0.304831	0.489908	0.0208305	0.471721	0.0194213	0.216495	1	0.296132	1	0.199897	1	0.15316	1	0.184299	1
dd_Smed_v6_101083_0_1	#NAME?	0.966291	-1.26147	1	Inf	1	-0.71702	1	#NAME?	1	1.5917	1	0.509417	1	#NAME?	1	-0.708612	1	-0.380204	1	-2.50216	0.777558	Inf	1	Inf	1	Inf	1	Inf	1	Inf	1
dd_Smed_v6_10109_0_1	-1.00726	0.859174	-1.07886	0.303769	-1.18006	0.906018	0.0689253	1	0.0562132	1	-0.499607	0.914861	0.43767	1	-0.123888	1	-0.874267	0.468481	-1.87572	0.023988	-0.819847	0.429372	0.366074	1	-0.29668	1	0.201922	1	0.0761415	1	-0.31219	1	ERM,Fez1,Laminin_II,Tropomyosin,Tropomyosin_1	ERM,Fez1,Laminin_II,Sugarporin_N,TPR_MLP1_2,Tropomyosin,Tropomyosin_1	TPM1	TPM1	Tpm1	Tpm1
dd_Smed_v6_101099_0_1	-0.0676215	1	0.00926264	1	Inf	1	Inf	1	NA	NA	0.389972	1	-1.47063	1	#NAME?	1	#NAME?	0.691161	#NAME?	0.510085	0.030721	1	-1.39375	1	-1.02591	1	-1.45386	1	#NAME?	1	0.488314	1
dd_Smed_v6_1011_0_1	-0.869408	0.62133	-1.40117	0.0781976	-1.18306	0.318847	-0.193325	1	0.0369133	1	-0.860714	0.361586	0.691975	1	0.0831216	1	-0.568413	0.333278	-1.1755	0.025572	-0.487854	0.433096	0.160213	1	-0.230527	1	0.107671	1	-0.118571	1	-0.479159	1			AC068647.1
dd_Smed_v6_10110_0_1	-0.115302	1	-0.132485	0.670391	-0.0582617	1	-0.014948	1	-0.0133335	1	-0.235654	0.622454	-0.00501405	1	-0.268369	0.664692	-0.0300722	1	0.135395	0.730994	0.23686	0.451049	-0.0221979	1	-0.211329	1	0.0702814	1	0.256597	1	0.116508	1	C2,FerA,FerB,FerI,Ferlin_C,Pex24p	C2,CEP76-C2,FerA,FerB,FerI,Ferlin_C,Pex24p	MYOF	MYOF		Dysf
dd_Smed_v6_101106_0_1	Inf	1	1.30649	1	Inf	1	-1.36628	1	Inf	0.861013	Inf	1	Inf	1	NA	NA	Inf	1	Inf	1	NA	NA	0.795304	1	-0.0585768	1	-0.899034	1	-0.345086	1	-0.933549	1	CarboxypepD_reg,Peptidase_M14	CarboxypepD_reg,Peptidase_M14		CPN1		Cpn1
dd_Smed_v6_10111_0_1	-0.401791	0.994223	-0.583197	0.998106	-0.0873144	1	-0.200998	1	0.436165	0.818944	-0.441373	0.879557	0.219955	1	-0.916119	0.554512	-0.820923	0.17908	-1.22911	0.041428	-0.802477	0.196181	0.0385489	1	-0.601643	1	-0.62013	1	-0.422941	1	-0.842059	0.688549	cNMP_binding	cNMP_binding	ZFYVE9	CNBD2	Zfyve9	Cnbd2
dd_Smed_v6_10112_0_1	0.288026	0.842598	0.526617	0.438962	0.271817	1	0.170562	1	0.0686883	0.981466	0.46398	0.231986	-0.332596	1	0.0635388	1	0.164877	0.827514	0.385073	0.159488	0.14933	0.756496	-0.0940058	1	0.047329	1	0.0474127	1	0.086568	1	0.325283	0.87179	Neur_chan_LBD,Neur_chan_memb	Neur_chan_LBD,Neur_chan_memb	CHRNA2	CHRNA7	Chrna2	Chrna7
dd_Smed_v6_101120_0_1	NA	NA	NA	NA	NA	NA	-0.363823	1	#NAME?	1	#NAME?	1	NA	NA	NA	NA	Inf	1	NA	NA	Inf	1	NA	NA	NA	NA	Inf	1	Inf	1	NA	NA	ABC_tran_CTD,Filament,SlyX	ABC_tran_CTD,Csm1_N,DUF883,Filament,Golgin_A5,IFT57,Prefoldin_2,SlyX		KRT73		Krt78
dd_Smed_v6_101129_0_1	-0.855374	1	0.73899	1	Inf	1	-0.377219	1	Inf	1	-0.88233	1	-2.41138	1	#NAME?	1	-0.69393	1	-2.08364	0.92448	-0.671731	1	-0.817012	1	-0.811349	1	-0.215775	1	#NAME?	1	-0.698687	1
dd_Smed_v6_10113_0_1	0.283247	0.857763	0.36807	0.289156	0.124149	1	0.0710507	1	-0.168835	0.623984	0.00464692	1	0.193444	1	0.417247	0.21636	0.19685	0.721567	0.401968	0.102546	0.344128	0.210851	0.278267	1	0.258149	1	-0.0153461	1	0.065706	1	0.065528	1	cNMP_binding	cNMP_binding		CNBD2		Cnbd2
dd_Smed_v6_101139_0_1	-1.05354	1	Inf	1	-1.46879	1	-1.35694	1	-0.96166	1	0.703784	1	#NAME?	1	1.26763	1	1.27978	1	-2.11531	1	-0.0539403	1	-0.2193	1	0.852377	1	0.976376	1	-0.207312	1	1.70338	1	Cupin_2,Cupin_4,Cupin_8,JmjC	Cupin_2,Cupin_4,Cupin_8,JmjC		KDM8		Kdm8
dd_Smed_v6_10115_0_1	0.181797	0.913225	0.219668	0.378666	0.324698	0.664624	0.0654947	1	-0.206776	0.260069	0.0274537	1	-0.123874	1	0.16232	0.845428	0.342392	0.0966832	0.528091	0.00268308	0.311119	0.128286	-0.0860032	1	0.305222	0.950388	0.22609	1	0.0819235	1	0.156776	1	PRY,SPRY,fn3,zf-B_box,zf-C3HC4_4,zf-RING_5,zf-RING_UBOX	PRY,SPRY,fn3,zf-B_box,zf-C3HC4_4,zf-RING_5,zf-RING_UBOX	TRIM9	TRIM9	Trim9	Trim9
dd_Smed_v6_10116_0_1	0.103374	1	0.0668224	1	0.0822509	1	0.0592643	1	0.224471	0.236096	0.209845	0.587463	-0.0949409	1	0.237287	0.646737	0.224345	0.457403	0.0589816	0.954291	-0.154937	0.695717	-0.131493	1	0.216164	1	0.180235	1	-0.0193017	1	-0.0484671	1	MFS_1,Sugar_tr	MFS_1,Sugar_tr		SLC22A3		Slc22a3
dd_Smed_v6_10117_0_1	-0.057009	1	-0.384908	0.225794	-0.0320777	1	-0.193442	1	0.353371	0.0385142	-0.00978028	1	-0.00873742	1	-0.378533	0.450494	-0.125185	0.98295	-0.058339	1	0.0890023	0.926081	-0.336637	1	-0.353601	0.620756	-0.261618	0.665406	-0.127811	1	0.136231	1
dd_Smed_v6_101179_0_1	NA	NA	#NAME?	1	NA	NA	2.69165	1	-0.38265	1	-0.327866	1	Inf	1	NA	NA	Inf	1	Inf	1	Inf	1	NA	NA	NA	NA	Inf	1	Inf	1	Inf	1	Zn-C2H2_12,zf-C2H2,zf-C2H2_4,zf-Di19,zf-H2C2_2	C2-set_2,Zn-C2H2_12,zf-C2H2,zf-C2H2_4,zf-C2H2_6,zf-C2H2_8,zf-C2H2_jaz,zf-Di19,zf-H2C2_2,zf-MYST	SP3	SP3	Sp3	Sp3
dd_Smed_v6_101183_0_1	#NAME?	1	#NAME?	0.938055	NA	NA	Inf	1	NA	NA	#NAME?	1	1.281	1	#NAME?	1	#NAME?	1	#NAME?	1	-0.401927	1	NA	NA	NA	NA	Inf	1	NA	NA	NA	NA	ERp29,Thioredoxin				Lpar4
dd_Smed_v6_101185_0_1	Inf	1	#NAME?	1	Inf	1	-1.80714	1	NA	NA	NA	NA	Inf	1	NA	NA	Inf	0.974563	Inf	1	NA	NA	#NAME?	1	-0.722026	1	-2.15757	1	-0.829592	1	#NAME?	1	Amidinotransf	Amidinotransf	RNF149	GATM	Gatm	Gatm
dd_Smed_v6_10119_0_1	0.209644	0.937317	0.088925	0.754967	0.145652	1	-0.0271085	1	-0.0523517	1	-0.141699	0.769153	0.0943384	1	0.202098	0.772429	0.210464	0.560624	0.485654	0.0179875	0.53532	0.00505346	-0.0263804	1	0.138106	1	-0.0262887	1	0.145188	1	0.183977	0.986999	DUF4371,DUF659,Dimer_Tnp_hAT,zf-C2H2_12	DUF4371,DUF659,Dimer_Tnp_hAT,zf-C2H2_12	AC116353.6	GTF2IRD2	Calcrl	Gtf2ird2
dd_Smed_v6_1012_0_1	0.12669	0.988845	0.284593	0.754422	0.0522738	1	0.122239	1	-0.0571765	1	0.190082	0.648399	-0.34642	1	-0.155541	0.831835	-0.340922	0.234988	-0.304379	0.145746	-0.327048	0.166508	-0.188516	1	-0.229957	1	-0.345373	0.209485	-0.301019	0.472868	-0.263655	0.599634	DUF1986,DUF316,Trypsin,Trypsin_2	DUF1986,Trypsin,Trypsin_2		CELA1	Trabd	Ctrl
dd_Smed_v6_10120_0_1	-0.247569	0.988845	-0.700583	0.147905	-0.224	1	-0.0326549	1	0.265092	0.491403	-0.0398382	1	0.360706	1	-0.297782	0.911546	-0.327643	0.542065	-0.885709	0.0080463	-0.826294	0.00894626	-0.0923079	1	-0.274213	1	-0.112729	1	-0.383048	1	-0.618563	0.375658	cNMP_binding	cNMP_binding	ABCA5	CNBD2		Cnbd2
dd_Smed_v6_101200_0_1	#NAME?	1	Inf	1	#NAME?	1	NA	NA	#NAME?	1	1.49372	1	#NAME?	1	-0.104255	1	#NAME?	1	1.02599	1	0.109141	1	Inf	1	NA	NA	NA	NA	Inf	1	Inf	1			LYSMD2		Slc16a10
dd_Smed_v6_10121_0_1	0.0639599	1	-0.0624741	0.986116	0.072123	1	0.00746514	1	0.200359	0.401098	0.0701636	1	-0.0295801	1	-0.0677125	1	0.213046	0.705941	0.0572813	0.962168	0.0350304	1	-0.156014	1	-0.0595494	1	0.156552	1	-0.0229791	1	0.0412341	1	LCCL	LCCL,Ribosomal_L20		MRPL20		Mrpl20
dd_Smed_v6_10122_0_1	0.199039	1	0.0505241	1	0.438547	0.941203	0.356901	1	0.0331815	1	-0.0174818	1	0.0263074	1	-0.294201	0.941816	-0.25278	0.776073	0.00378339	1	0.303077	0.586056	-0.122207	1	-0.0546932	1	-0.0949185	1	-0.025467	1	0.0865564	1	P4Ha_N	FERM_M,FERM_N,Prok-RING_4,zf-C3HC4_3,zf-RING_5		MYLIP		Mylip
dd_Smed_v6_10123_0_1	-0.378015	0.994072	-0.336919	0.321791	-0.891157	0.628435	0.0407853	1	0.308901	0.741106	-0.203667	1	0.222948	1	0.158155	1	-0.28543	0.821642	-0.57162	0.36052	-0.28816	0.737806	0.264044	1	-0.354987	1	0.13337	1	0.0272954	1	-0.113812	1	DUF4834,PGA2,Presenilin,TRAP_alpha	DUF4834,PGA2,Presenilin,TRAP_alpha			Gm42824
dd_Smed_v6_101239_0_1	Inf	1	0.404357	1	Inf	1	2.12265	1	1.29964	1	-1.53189	1	Inf	1	NA	NA	Inf	1	Inf	0.887037	Inf	0.727171	0.181941	1	-0.627069	1	0.587436	1	0.938419	1	0.346131	1	p450	p450		CYP1A1		Cyp1a1
dd_Smed_v6_10124_0_1	0.26869	0.97182	-0.104392	1	0.0396045	1	0.0202555	1	0.238584	0.37427	0.11255	0.929844	-0.0478948	1	-0.141654	1	0.27612	0.689727	0.303517	0.428941	0.160739	0.860965	-0.420977	1	-0.370739	1	0.0276856	1	-0.177799	1	0.00459874	1	ASC	ASC		SCNN1A		Scnn1b
dd_Smed_v6_101254_0_1	-0.752615	1	0.169878	1	Inf	1	-0.650884	1	-2.53829	0.0886528	0.0909929	1	-1.41538	1	#NAME?	0.750672	0.451791	1	0.564845	1	-0.335619	1	-0.492883	1	0.812418	1	0.553522	1	0.134002	1	0.507988	1	ArAE_2_N,EamA,TPT,UAA	ArAE_2_N,EamA,TPT,UAA	DUXAP10	SLC35B4	Znrf3	Slc35b4
dd_Smed_v6_10126_0_1	0.181461	1	-0.0785579	0.844049	-0.258358	1	0.352257	1	-0.144296	1	-1.00958	0.199511	-0.225101	1	-0.30904	1	-0.656602	0.783199	-0.696807	0.388657	-0.000960381	1	-0.485119	1	-0.748858	1	-0.485806	1	-0.501368	1	-1.192	0.282035			LRRC58		Znfx1
dd_Smed_v6_101269_0_1	0.277541	1	-1.90944	0.931919	0.0362671	1	0.0428259	1	#NAME?	0.450495	Inf	0.95536	0.737751	1	-0.100548	1	1.45877	1	0.911813	1	#NAME?	0.926187	-1.44924	1	-0.341822	1	1.22406	1	-0.231154	1	0.396014	1	CAP	CAP		PI15	Pkn2	Crispld2
dd_Smed_v6_10127_0_1	-0.325699	0.797404	-0.528425	0.135146	-0.252575	0.991134	-0.00599308	1	0.0020352	1	-0.0971591	1	0.213911	1	-0.0263038	1	-0.405113	0.147303	-0.479747	0.090495	-0.412182	0.182925	0.0111847	1	0.0468201	1	-0.0854072	1	0.0197086	1	-0.183642	1	Collagen,Endostatin	Collagen,Endostatin		COL18A1		Col15a1
dd_Smed_v6_10128_0_1	-0.437828	0.770472	-0.872501	0.0730743	-0.280672	1	-0.0195549	1	-0.00640957	1	-0.542822	0.370371	0.446884	1	-0.187852	1	-0.398382	0.229312	-0.613575	0.0580902	-0.123108	0.765268	0.0122106	1	-0.0306965	1	0.0198915	1	-0.0963566	1	-0.228102	1	7tm_6
dd_Smed_v6_101280_0_1	0.788813	1	Inf	1	Inf	1	1.70238	1	0.144717	1	Inf	1	#NAME?	1	#NAME?	1	0.454298	1	3.08618	0.841096	#NAME?	1	0.838019	1	-0.920932	1	1.36786	1	-0.525964	1	-0.472856	1			XKR9
dd_Smed_v6_10129_0_1	0.168062	1	0.143281	1	0.0148843	1	-0.292872	1	0.474796	0.00185043	0.150344	0.898981	0.104081	1	0.356986	0.518129	0.369373	0.375463	0.255749	0.519613	0.197934	0.647338	0.0793001	1	0.203809	1	-0.0915601	1	0.0291117	1	0.180216	1		Kunitz_BPTI		WFIKKN2		Wfikkn2
dd_Smed_v6_101291_0_1	NA	NA	NA	NA	NA	NA	NA	NA	NA	NA	NA	NA	NA	NA	NA	NA	NA	NA	NA	NA	NA	NA	NA	NA	NA	NA	NA	NA	NA	NA	NA	NA	ANF_receptor,Guanylate_cyc,HNOBA,Pkinase,Pkinase_Tyr	ANF_receptor,Guanylate_cyc,HNOBA,Pkinase,Pkinase_Tyr	NPR2	NPR1	Npr1	Npr1
dd_Smed_v6_1013_0_1	0.164142	0.966291	0.080357	0.967773	-0.538497	0.0648284	-0.0777764	1	-0.0927471	0.863907	0.167334	0.747329	0.0861208	1	0.311442	0.336863	-0.727881	2.99204e-05	-0.855022	1.87413e-07	-0.873939	3.04661e-07	0.00233547	1	-0.391198	0.345541	-0.969799	5.0375e-08	-1.05406	5.43503e-11	-0.870747	7.23357e-07	CUB	CUB,Ldl_recept_a		CUBN	Dgke	Cubn
dd_Smed_v6_10130_0_1	-0.657369	0.00809436	-0.0469888	0.818385	-0.208796	1	-0.238843	1	0.11956	0.852074	0.168963	0.819519	-0.450022	1	-0.19431	0.655962	-1.08994	2.98111e-09	-1.33841	1.25698e-14	-1.50324	2.07553e-16	0.160358	1	0.254263	0.825596	-0.671418	0.0462138	-0.698045	0.0118539	-0.676905	0.0138082	Peptidase_M8	Peptidase_M8		LMLN	Camk2d	Lmln
dd_Smed_v6_101304_0_1	0.56971	1	-1.02769	1	1.85834	1	-1.48853	1	1.99723	0.908132	0.218912	1	0.977611	1	-1.70589	1	0.162051	1	0.443781	0.991393	0.332144	1	-0.619789	1	-0.417258	1	-1.89619	0.674088	0.0407642	1	-0.0186543	1	CAP	CAP		GLIPR1L1	Socs1	Glipr1
dd_Smed_v6_101308_0_1	1.80679	1	1.2145	1	0.385407	1	-0.205091	1	0.284763	1	0.585865	1	-0.579488	1	1.0514	1	0.440494	1	1.39445	0.949573	0.488749	1	-1.17177	1	-0.369981	1	-1.57138	0.99494	#NAME?	0.423699	-0.732171	1					Rbpj
dd_Smed_v6_10131_0_1	0.177972	0.922902	0.133116	0.596295	0.238192	1	-0.03547	1	-0.100761	0.816751	0.247936	0.532939	-0.133421	1	-0.123444	1	0.262987	0.419818	0.298986	0.205826	0.157965	0.678183	-0.178276	1	-0.0632237	1	0.0495455	1	0.0441166	1	0.22793	0.980389	ASC	ASC		ASIC4		Asic4
dd_Smed_v6_101314_0_1	NA	NA	NA	NA	NA	NA	NA	NA	NA	NA	NA	NA	NA	NA	NA	NA	NA	NA	NA	NA	NA	NA	NA	NA	NA	NA	NA	NA	NA	NA	NA	NA		Thymosin	ASGR1	TMSB10	4930563M21Rik	Gm9844
dd_Smed_v6_101317_0_1	#NAME?	1	-0.458472	1	NA	NA	0.0426495	1	0.189954	1	-1.13769	1	-1.31641	1	#NAME?	1	-1.05967	1	-0.0072115	1	-0.50403	1	Inf	1	NA	NA	Inf	1	Inf	1	Inf	1	Actin_micro,zf-C2H2,zf-C2H2_4,zf-H2C2_2	zf-C2H2,zf-C2H2_4,zf-C2H2_6,zf-C2H2_jaz,zf-C2HCIx2C,zf-H2C2_2,zf-met,zf_C2H2_ZHX		SP3	Zfp563	Sp1
dd_Smed_v6_10132_0_1	0.345578	0.707615	0.250618	1	0.197199	1	-0.0376048	1	0.364735	0.0318414	0.0233685	1	-0.244177	1	-0.0832943	1	0.182239	0.837541	0.158644	0.736166	0.146822	0.719766	-0.339137	1	-0.231673	1	-0.200944	0.972672	-0.302607	0.823698	-0.175387	1	RasGEF,RasGEF_N	RA,RasGEF,RasGEF_N		RGL1		Rgl1
dd_Smed_v6_10133_0_1	0.235789	0.932676	0.10373	0.791581	0.00965088	1	0.0224506	1	-0.0448491	1	-0.152446	0.823959	0.09149	1	0.22488	0.852742	0.174551	0.82285	0.435611	0.0670811	0.457479	0.0510746	-0.0405696	1	-0.0012588	1	-0.0387874	1	0.0500852	1	0.0692435	1	Orn_Arg_deC_N,Orn_DAP_Arg_deC	Orn_Arg_deC_N,Orn_DAP_Arg_deC		ODC1		Odc1
dd_Smed_v6_10134_0_1	-0.214089	0.963363	-0.419143	0.431975	-0.535156	0.571571	-0.0593342	1	0.185518	0.621841	-0.289558	0.57519	0.149043	1	0.130925	1	-0.286219	0.393369	-0.352947	0.224233	-0.162681	0.678405	-0.0560116	1	-0.190142	1	-0.131465	1	-0.100504	1	-0.23815	0.956667					Rab22a
dd_Smed_v6_10135_0_1	-0.251427	0.896355	0.139107	0.965168	-0.0774447	1	-0.0379265	1	0.296908	0.064543	0.305789	0.387823	-0.281296	1	-0.0964376	1	-0.422924	0.136854	-0.299381	0.194887	-0.382661	0.11341	0.109238	1	0.0775447	1	-0.209423	0.997488	-0.0951588	1	0.174555	0.997105	BRE1,Fez1,Intein_splicing,Pox_A_type_inc	APG6_N,BRE1,CC2-LZ,ERM,Fez1,Intein_splicing,Pox_A_type_inc,Spc7		TSGA10		Tsga10
dd_Smed_v6_101351_0_1	-0.726166	1	NA	NA	NA	NA	-0.793501	1	0.598069	1	Inf	1	#NAME?	1	#NAME?	1	0.63205	1	-0.773721	1	#NAME?	1	#NAME?	1	#NAME?	1	0.564714	1	0.776082	1	-0.134457	1	Parvo_coat_N,Phospholip_A2_1,Phospholip_A2_2	Parvo_coat_N,Phospholip_A2_1,Phospholip_A2_2		PLA2G5		Pla2g5
dd_Smed_v6_10136_0_1	0.0964193	1	-0.610031	0.384329	-0.83387	0.351523	-0.248236	1	0.630289	0.028003	-0.468657	0.529139	0.428054	1	0.279818	0.987065	-0.0373988	0.999003	-0.793198	0.0225863	-0.254812	0.625648	-0.278396	1	-0.650471	0.885338	-0.382054	1	-1.03646	0.0397284	-0.819889	0.156834	PDZ_2,SGL				Azi2
dd_Smed_v6_101366_0_1	0.764523	1	Inf	0.773708	0.200018	1	-0.537459	1	#NAME?	1	0.0743871	1	#NAME?	1	0.293548	1	0.50567	1	0.955872	0.980308	0.646373	1	0.324831	1	-0.270957	1	-0.796312	1	-0.583639	1	-0.0437629	1
dd_Smed_v6_10138_0_3	0.234259	0.995604	0.497925	0.571897	0.238354	1	0.131823	1	0.0838244	0.975255	0.423396	0.549243	-0.343446	1	0.121862	1	0.0468687	1	0.382881	0.369541	0.173002	0.789635	-0.0797803	1	0.125957	1	-0.0555671	1	0.197697	1	0.362139	0.922306	Branch	Branch	UNC80	GCNT1		Gcnt1
dd_Smed_v6_10139_0_1	-0.313354	0.88503	-0.0286819	0.605194	0.00195637	1	-0.0841628	1	-0.055187	1	0.137023	0.971422	-0.268395	1	-0.594296	0.162328	-0.455052	0.199225	-0.753969	0.00639838	-0.930494	0.000351955	0.0162777	1	-0.278986	1	-0.22586	1	-0.238735	1	-0.480117	0.518103	p450	p450		CYP2R1	Hells	Cyp2r1
dd_Smed_v6_1014_0_1	0.88194	1	0.662139	1	-0.750045	1	1.8116	1	1.95749	0.174614	#NAME?	1	0.985853	1	3.20659	0.401632	-4.49497	0.238323	-1.82917	0.551691	-3.98435	0.246859	0.766053	1	1.57461	1	-3.56531	0.949814	-0.623366	1	#NAME?	0.168026	AA_permease,AA_permease_2	AA_permease,AA_permease_2	SLC7A5	SLC7A11		Slc7a11
dd_Smed_v6_10140_0_1	0.26467	0.820379	0.257421	0.547889	0.412776	0.313777	-0.0707444	1	0.396108	0.0137104	0.351762	0.142786	-0.0358154	1	-0.111209	0.969148	0.52539	0.00991223	0.226754	0.454871	-0.0108034	1	-0.0430645	1	0.0368968	1	0.189975	1	-0.0550275	1	0.076288	1
dd_Smed_v6_101404_0_1	2.51368	1	0.569613	1	-1.49274	1	-0.174422	1	0.184174	1	Inf	1	1.5664	1	3.29929	1	1.99507	1	2.0626	1	#NAME?	1	-0.377674	1	-0.707133	1	-0.693032	1	-1.06996	1	-1.32141	1	Pkinase,Pkinase_Tyr,RNB	Kdo,Pkinase,Pkinase_Tyr	CLK2	CLK2	Clk4	Clk2
dd_Smed_v6_10141_0_1	0.0622063	1	-0.167867	1	0.133179	1	-0.0625951	1	-0.0723893	0.948571	0.0572639	1	0.203432	1	0.175226	0.971929	0.347656	0.279154	0.392061	0.0799291	0.360026	0.14218	-0.0266419	1	0.2462	1	0.222854	1	0.196198	1	0.355084	0.601692	UBA_4	UBA_4
dd_Smed_v6_101414_0_1	NA	NA	NA	NA	NA	NA	NA	NA	NA	NA	NA	NA	NA	NA	NA	NA	NA	NA	NA	NA	NA	NA	NA	NA	NA	NA	NA	NA	NA	NA	NA	NA	Mpv17_PMP22	Mpv17_PMP22		MPV17L2
dd_Smed_v6_101417_0_1	Inf	1	NA	NA	NA	NA	#NAME?	1	NA	NA	Inf	1	NA	NA	NA	NA	Inf	1	NA	NA	NA	NA	#NAME?	1	#NAME?	1	#NAME?	1	0.776082	1	-0.134457	1			EPC1		Slco3a1
dd_Smed_v6_10142_0_1	0.0714238	1	0.162171	0.387518	-0.0419367	1	0.130057	1	-0.0440606	0.989357	0.354364	0.210488	0.0309961	1	0.258455	0.749361	0.209783	0.601368	0.116025	0.867764	-0.01308	1	0.121743	1	0.145094	1	0.268417	1	0.0735754	1	0.26986	0.841228	I-set,Ig_3,TSP_1,ig	Defensin_2,I-set,Ig_3,TSP_1,ig		ADAMTSL3		Adamtsl3
dd_Smed_v6_101424_0_1	-1.39135	1	0.349203	1	1.17608	1	0.0435337	1	0.705815	1	-0.216464	1	-2.10762	1	-1.00531	1	-0.854215	1	-1.48922	0.677376	-0.331916	1	-0.367064	1	1.56212	1	0.580671	1	1.17561	1	0.842973	1	Arf,Kinase-PolyVal,Peptidase_S10,Ras,Roc	Arf,Kinase-PolyVal,Peptidase_S10,Ras,Roc	RAC1P2	RAC1	4930544G11Rik	Rac1
dd_Smed_v6_10143_0_1	0.2599	0.811917	0.260192	0.650894	0.179267	1	0.0431759	1	-0.0485249	1	-0.207798	0.600018	0.312005	1	0.4207	0.196132	0.177569	0.705941	0.523748	0.0119036	0.66416	0.000424599	0.312297	1	0.340067	1	-0.039155	1	0.0710369	1	0.196461	1			TCERG1
dd_Smed_v6_101436_0_1	#NAME?	1	NA	NA	NA	NA	Inf	1	Inf	1	Inf	1	#NAME?	1	#NAME?	1	#NAME?	1	#NAME?	1	#NAME?	1	NA	NA	NA	NA	Inf	1	Inf	1	Inf	1	p450	p450		CYP1A1		Cyp17a1
dd_Smed_v6_101438_0_1	Inf	1	NA	NA	NA	NA	Inf	1	NA	NA	NA	NA	NA	NA	NA	NA	NA	NA	NA	NA	NA	NA	#NAME?	1	#NAME?	1	-1.8892	1	-1.75565	1	#NAME?	1		Rx_N,TetR_C_19			Tet1	Nup62cl
dd_Smed_v6_10144_0_1	0.112968	1	0.12895	0.975472	0.352028	0.740946	0.0381089	1	-0.118104	0.761282	0.413711	0.098542	-0.114377	1	-0.314449	0.569342	0.129551	0.85687	0.104334	0.818605	-0.211965	0.495886	-0.0983953	1	-0.0753899	1	0.054692	1	-0.0570343	1	0.0887786	1
dd_Smed_v6_101440_0_1	-1.09264	1	Inf	1	0.220874	1	Inf	1	-0.213686	1	0.972953	1	#NAME?	1	0.16126	1	#NAME?	0.974854	-1.02242	1	-1.48529	1	-0.280176	1	1.47477	1	0.30387	1	0.567308	1	0.580296	1
dd_Smed_v6_101443_0_1	NA	NA	NA	NA	NA	NA	NA	NA	NA	NA	NA	NA	NA	NA	NA	NA	NA	NA	NA	NA	NA	NA	NA	NA	NA	NA	NA	NA	NA	NA	NA	NA	Sulfate_transp	STAS,Sulfate_transp		SLC26A5		Slc26a5
dd_Smed_v6_10145_0_1	-0.119403	1	-0.133736	0.352045	-0.526091	0.268757	-0.255164	1	-0.0103343	1	-0.172088	0.847517	0.238981	0.793381	0.483895	0.211209	0.303418	0.838547	0.0734619	1	0.227107	0.720125	0.224649	1	0.0772071	1	0.167656	1	0.181561	1	0.174421	1	HSP20
dd_Smed_v6_10146_0_1	-0.291901	0.998762	-1.0046	0.108792	-0.546037	0.948793	-0.265312	1	-0.11878	0.954516	-0.354537	0.771627	0.984788	0.448902	0.313878	1	0.0965391	1	-0.141573	1	0.0428075	1	0.272086	1	0.0597416	1	0.123127	1	-0.015881	1	-0.0198284	1	FTCD,FTCD_C,FTCD_N	FTCD,FTCD_C,FTCD_N	PARP12	FTCD		Ftcd
dd_Smed_v6_10147_0_1	0.0304303	1	0.004251	1	0.102734	1	0.00521099	1	0.045698	1	0.104875	0.943925	-0.0778448	1	-0.00410498	1	0.0663897	1	0.190532	0.516616	0.00248221	1	-0.104024	1	0.0681992	1	0.0411704	1	0.071236	1	0.0769267	1	BicD,DUF4472,ERM,FPP,Laminin_II,Lebercilin,Minor_capsid_3,MscS_porin,Myosin_tail_1,Tropomyosin,Tropomyosin_1	BicD,DUF4472,ERM,FPP,Laminin_II,Lebercilin,Minor_capsid_3,MscS_porin,Myosin_tail_1,Tropomyosin,Tropomyosin_1	TPM1	TPM1	Tpm1	Tpm1
dd_Smed_v6_101474_0_1	NA	NA	NA	NA	Inf	1	NA	NA	NA	NA	#NAME?	1	NA	NA	NA	NA	NA	NA	NA	NA	Inf	1	NA	NA	Inf	1	NA	NA	NA	NA	NA	NA		DUF3195
dd_Smed_v6_10148_0_1	-0.102231	1	-0.251591	1	0.0787736	1	-0.0506306	1	-0.0328963	1	0.148802	0.891391	-0.128868	0.940176	-0.282892	0.68438	-0.21899	0.614185	-0.0123872	1	0.0522139	0.968809	-0.278228	1	-0.101888	1	-0.167389	1	0.0813547	1	0.303246	0.661493	PAE	PAE		NOTUM		Notum
dd_Smed_v6_101482_0_1	1.53386	1	0.560525	1	Inf	1	-0.538069	1	NA	NA	-1.41165	1	1.24574	1	#NAME?	1	1.45694	1	1.37621	1	0.654527	1	0.272409	1	-0.082786	1	-0.614987	1	-0.473619	1	-2.29098	1	EF-hand_1,EF-hand_6,EF-hand_7	EF-hand_1,EF-hand_5,EF-hand_6,EF-hand_7,EF-hand_8,EF-hand_9	AC092821.2	CALM1	Klhl32	Calm1
dd_Smed_v6_101489_0_1	0.0619479	1	1.67048	0.968859	-1.19833	1	1.74399	1	#NAME?	1	-0.480902	1	-0.723369	1	1.08643	1	-2.12524	0.601802	0.425555	1	0.510607	1	0.885163	1	-0.173851	1	-0.443195	1	-0.0726399	1	-0.032243	1	EF-hand_1,EF-hand_6,EF-hand_7,EF-hand_8	EF-hand_1,EF-hand_6,EF-hand_7,EF-hand_8		MYL6B	Tbrg1	Myl6b
dd_Smed_v6_10149_0_1	-0.0012788	1	-0.0995784	1	-0.0406438	1	-0.0564178	1	-0.126181	0.779287	-0.278261	0.487051	0.0294368	1	0.0557648	1	0.219898	0.666431	0.167241	0.496868	0.374945	0.120556	-0.0688628	1	0.0163998	1	0.164759	1	0.270616	0.872716	0.0979628	1
dd_Smed_v6_101496_0_1	NA	NA	NA	NA	Inf	1	#NAME?	1	NA	NA	0.481014	1	NA	NA	NA	NA	Inf	1	NA	NA	Inf	0.880683	NA	NA	Inf	1	NA	NA	Inf	1	Inf	1					Dnah7b
dd_Smed_v6_101497_0_1	#NAME?	1	1.50724	1	NA	NA	-1.39877	1	1.98459	1	-0.187209	1	0.277629	1	#NAME?	1	1.91017	1	#NAME?	1	1.50317	1	Inf	1	NA	NA	Inf	1	Inf	1	Inf	1	CD20
dd_Smed_v6_1015_0_1	0.489396	0.633801	0.522099	0.257365	0.164254	1	0.137331	1	0.251899	0.608841	0.419459	0.465322	-0.144588	1	0.480727	0.429419	0.228434	0.724246	0.275216	0.450529	0.305458	0.425712	-0.111885	1	0.155585	1	-0.123631	1	0.0801159	1	0.235521	1	Sigma_reg_N,TMEM154				Olfr1122
dd_Smed_v6_10150_0_1	-0.24821	0.958686	-0.235289	0.903123	0.371982	0.783671	-0.252205	1	0.229728	0.731342	-0.309264	0.680353	0.125841	1	-0.989529	0.0049013	-0.3654	0.540557	-0.27034	0.523575	-0.236871	0.701573	0.138762	1	-0.369337	1	-0.369396	1	-0.13973	1	-0.297926	1				TRAF6	Nsun6	Traf6
dd_Smed_v6_101502_0_1	NA	NA	NA	NA	NA	NA	NA	NA	NA	NA	NA	NA	NA	NA	NA	NA	NA	NA	NA	NA	NA	NA	NA	NA	NA	NA	NA	NA	NA	NA	NA	NA	MTHFR	MTHFR	TXLNGY	MTHFR	Mthfr	Mthfr
dd_Smed_v6_10151_0_1	-0.198933	0.963368	-0.224707	0.907984	-0.0885771	1	-0.224441	1	0.0237101	1	-0.0033716	1	-0.0591196	1	-0.166918	0.861666	0.0900087	1	-0.570556	0.0247605	-0.572505	0.0186661	-0.0848936	1	-0.056562	1	0.0645001	1	-0.328783	1	-0.376944	0.694208			TNNI3K		Atg10
dd_Smed_v6_10152_0_1	0.126698	1	-0.102811	0.997415	-0.100849	1	-0.255234	1	0.518487	5.67184e-05	-0.142624	0.903145	0.274233	1	-0.0932103	1	-0.214075	0.739386	-0.0339384	1	0.169361	0.647323	0.0447231	1	-0.320757	0.707587	-0.596008	0.0146677	-0.415272	0.218218	-0.0999605	1					H2-T24
dd_Smed_v6_101528_0_1	0.811747	1	1.78763	0.970935	-0.226665	1	0.550264	1	0.401575	1	-0.31276	1	-1.4119	1	1.07836	0.884915	0.479187	0.936905	0.578362	0.796532	0.315127	1	-0.436022	1	0.0399517	1	0.217703	1	-0.341392	1	-0.80938	1	p450	ORF6C,p450		CYP2C18		Cyp2c66
dd_Smed_v6_10153_0_1	-0.306705	1	-0.207352	0.647095	0.286328	1	-0.104475	1	0.373495	0.695288	0.165235	1	0.142734	1	-0.817023	0.566292	-0.364431	0.644594	-1.28997	0.0128966	-0.461785	0.489979	0.242088	1	-0.223989	1	-0.1622	1	-0.167476	1	0.0101551	1	Tetraspanin	Tetraspanin		CD151	Trim2	Cd151
dd_Smed_v6_101533_0_1	#NAME?	1	NA	NA	-2.17483	1	NA	NA	0.324738	1	Inf	1	#NAME?	1	1.2286	1	#NAME?	1	1.69653	1	#NAME?	1	NA	NA	Inf	1	NA	NA	NA	NA	Inf	1	ASC	ASC		SCNN1A		Scnn1g
dd_Smed_v6_101534_0_1	#NAME?	1	NA	NA	#NAME?	1	#NAME?	1	Inf	1	NA	NA	#NAME?	1	2.2286	1	-0.787936	1	0.791252	1	#NAME?	1	NA	NA	NA	NA	NA	NA	NA	NA	NA	NA	UCH	UCH,UCH_1		USP20		Usp2
dd_Smed_v6_10155_0_1	0.33814	0.687313	0.177416	0.832234	-0.025986	1	0.0676045	1	0.258237	0.371439	0.486164	0.0742661	-0.258266	1	-0.0877294	1	-0.388804	0.291318	-0.0888041	1	-0.0642047	1	-0.41899	0.905239	-0.451855	0.202098	-0.659339	0.00991907	-0.451911	0.207515	0.0838195	1	FAM176,Focal_AT,Gluconate_2-dh3,TnpV	ApoLp-III,Apolipoprotein,Focal_AT,Gluconate_2-dh3,Phasin,TnpV	MRPS11		Igf1
dd_Smed_v6_101551_0_1	NA	NA	NA	NA	-3.06995	1	1.74437	1	NA	NA	0.437969	1	NA	NA	Inf	1	Inf	1	NA	NA	Inf	1	NA	NA	Inf	1	Inf	1	NA	NA	Inf	1	ANAPC3,OrfB_IS605,PPR,TPR_1,TPR_10,TPR_12,TPR_14,TPR_16,TPR_17,TPR_19,TPR_2,TPR_20,TPR_4,TPR_7,TPR_8,TPR_MalT	ANAPC3,OrfB_IS605,PPR,RPN7,TPR_1,TPR_10,TPR_12,TPR_14,TPR_16,TPR_17,TPR_19,TPR_2,TPR_20,TPR_4,TPR_7,TPR_8,TPR_MalT	AL139300.1	KLC1	Klc1	Klc1
dd_Smed_v6_101554_0_1	#NAME?	1	-0.115733	1	Inf	1	NA	NA	NA	NA	NA	NA	1.27237	1	#NAME?	1	#NAME?	1	#NAME?	1	#NAME?	1	Inf	1	Inf	1	NA	NA	NA	NA	NA	NA	Kringle,M60-like_N,Peptidase_M60	M60-like_N,Peptidase_M60	RBM25	TCAF2	Mboat7	Tcaf3
dd_Smed_v6_101555_0_1	NA	NA	Inf	1	NA	NA	NA	NA	#NAME?	0.990011	NA	NA	NA	NA	NA	NA	NA	NA	NA	NA	NA	NA	Inf	1	NA	NA	NA	NA	Inf	1	NA	NA	Aminotran_5,DCX	DCX		DCDC2		Dcdc2a
dd_Smed_v6_101559_0_1	#NAME?	1	Inf	1	#NAME?	1	Inf	1	Inf	0.96851	Inf	1	#NAME?	1	-0.469989	1	#NAME?	0.891667	0.0373637	1	#NAME?	0.850147	Inf	1	NA	NA	Inf	1	NA	NA	Inf	1	Homeodomain	Homeobox_KN,Homeodomain	HOXC10	HOXC12	Hoxc10	Hoxc12
dd_Smed_v6_10156_0_1	0.241442	0.806219	0.358997	0.402876	0.266736	1	0.0485548	1	-0.0892431	0.821992	0.167332	0.815978	-0.12559	1	0.170116	0.68938	0.394426	0.0498981	0.458085	0.0149237	0.341222	0.0946628	-0.00803425	1	0.195411	1	0.201539	1	0.0808935	1	0.267113	0.801876	C2,FerB,FerI	C2,FerB,FerI	FER1L6	OTOF		Otof
dd_Smed_v6_10157_0_1	0.148683	1	0.128419	0.586532	0.13489	1	0.0181282	1	0.340339	0.503142	0.425828	0.570721	0.170861	1	-0.0203356	1	0.193508	0.751963	0.165328	0.79166	0.272626	0.546679	0.150597	1	-0.0341288	1	0.0629527	1	0.176924	1	0.54977	0.635362		zf-LITAF-like		LITAF		Litaf
dd_Smed_v6_10158_0_1	0.372886	0.935009	0.400464	0.650432	0.181952	1	-0.132203	1	0.51147	0.0324644	0.192172	1	0.0228931	1	0.338784	0.98666	0.459167	0.721567	0.0337084	1	0.342759	0.652324	0.050471	1	0.147849	1	-0.0459222	1	-0.0427745	1	0.162045	1	Adeno_E3_CR1,I-set,Ig_2,Ig_3,Ig_4,Ig_5,Ig_6,Izumo-Ig,Ldl_recept_a,V-set,ig	Adeno_E3_CR1,I-set,Ig_2,Ig_3,Ig_4,Ig_5,Ig_6,Izumo-Ig,Ldl_recept_a,Nup35_RRM_2,V-set,ig		HSPG2	Lrp1b	Hspg2
dd_Smed_v6_10159_0_1	-0.154294	1	0.120635	1	-0.273062	1	-0.0951561	1	-0.0483104	1	-0.152308	0.834173	-0.209601	1	0.0329478	1	-0.105381	1	0.0357772	1	0.112822	0.819062	0.065327	1	-0.0858203	1	-0.0462438	1	0.0645094	1	0.114807	1			CADM2		Dach2
dd_Smed_v6_101597_0_1	0.455709	1	1.01113	1	Inf	1	Inf	1	0.341362	1	#NAME?	1	-0.149015	1	#NAME?	1	#NAME?	1	1.11123	1	0.214662	1	0.406404	1	1.04681	1	-0.168947	1	1.15962	1	#NAME?	1		MxiM		GTF2IRD2B		Gtf2ird2
dd_Smed_v6_1016_0_1	-0.460906	0.737754	-0.356991	0.602473	-0.901714	0.163231	-0.0346216	1	-0.123156	0.821382	-0.606076	0.136949	0.0783846	1	0.508874	0.467113	-0.120572	0.929484	-0.552402	0.167763	-0.227887	0.676157	0.1823	1	0.0680665	1	0.305713	0.793922	0.176055	1	-0.373056	0.833644	Parvo_coat_N,Phospholip_A2_1,Phospholip_A2_2	Parvo_coat_N,Phospholip_A2_1,Phospholip_A2_2		PLA2G2E		Pla2g2e
dd_Smed_v6_10160_0_1	-0.499459	0.739344	-0.468533	0.73247	-0.246372	1	-0.254018	1	0.136526	0.983503	-0.197004	0.980321	0.0514247	1	-0.468964	0.588509	-0.316335	0.519633	-1.04071	0.00174161	-0.857264	0.0209262	0.0823508	1	-0.215877	1	-0.0708944	1	-0.536446	1	-0.554809	0.767526	DUF2666,EF-hand_1,EF-hand_10,EF-hand_5,EF-hand_6,EF-hand_7,EF-hand_8,EF-hand_9,SPARC_Ca_bdg	EF-hand_1,EF-hand_5,EF-hand_6,EF-hand_7,EF-hand_8,EF-hand_9,Met_asp_mut_E,SPARC_Ca_bdg	SGPL1		Snrnp40
dd_Smed_v6_10161_0_1	-0.20481	1	-0.718735	0.218071	-0.689068	0.753898	-0.068583	1	-0.134251	0.88666	-0.647638	0.375936	0.350372	1	0.155592	1	-0.0880951	0.948214	-0.354065	0.494891	0.202581	1	-0.163553	1	-0.328667	1	0.0481317	1	-0.221488	1	-0.240248	1			KCMF1
dd_Smed_v6_10162_0_1	0.147386	1	0.136446	1	-0.113941	1	-0.0680901	1	-0.0954138	0.931917	0.0107363	1	0.135014	1	0.389196	0.438711	0.243221	0.594733	0.448325	0.084808	0.52031	0.0382004	0.124074	1	0.127869	1	0.027745	1	0.166937	1	0.383661	0.612346	Caleosin,Dockerin_1,EF-hand_1,EF-hand_14,EF-hand_4,EF-hand_5,EF-hand_6,EF-hand_7,EF-hand_8,EF-hand_9,OST-HTH,SPARC_Ca_bdg,TerB,UPF0154	Caleosin,Dockerin_1,EF-hand_1,EF-hand_14,EF-hand_4,EF-hand_5,EF-hand_6,EF-hand_7,EF-hand_8,EF-hand_9,OST-HTH,SPARC_Ca_bdg,TerB,UPF0154		CALML3		Calml3
dd_Smed_v6_10163_0_1	0.426984	0.822779	0.20689	0.380019	0.45127	0.89569	0.126383	1	-0.176638	0.561194	-0.299501	0.601944	0.355288	1	0.25972	0.949565	0.620267	0.0890809	1.1398	8.26071e-05	1.17035	2.62351e-05	0.135194	1	0.284006	1	0.319666	1	0.354551	1	0.443861	0.725937		Carbpep_Y_N,NPV_P10	G6PC3
dd_Smed_v6_10164_0_1	0.0603635	1	0.138542	0.844166	0.150863	1	-0.00497697	1	0.423425	0.0056628	-0.125941	0.915491	0.0140662	1	-0.00501286	1	-0.101893	1	0.0193429	1	0.355046	0.150487	0.0922448	1	0.0854871	1	-0.167234	0.981104	-0.155407	1	0.168741	1	LRR_1,LRR_4,LRR_5,LRR_8,LRR_9	HTH_25,LRR_1,LRR_4,LRR_5,LRR_8,LRR_9	CDK13	IGFALS	Zfp764	Lrig1
dd_Smed_v6_101642_0_1	1.89535	1	-3.01499	1	Inf	1	-1.78567	1	0.842947	1	-0.418326	1	2.87787	1	#NAME?	1	1.26961	1	0.760878	1	1.0997	1	-2.03247	1	-0.759147	1	-2.41141	1	-0.849068	1	-1.21398	1			SLFN11		Ntrk3
dd_Smed_v6_101644_0_1	#NAME?	1	0.770714	1	1.5282	1	1.64386	1	-0.0978371	1	-1.77062	0.89144	0.833827	1	-0.100548	1	-1.34049	1	#NAME?	0.834173	1.86055	0.897626	Inf	1	Inf	1	Inf	1	NA	NA	Inf	1	DUF296,zf-C2H2_12		TTC39B
dd_Smed_v6_101649_0_1	NA	NA	NA	NA	Inf	1	NA	NA	NA	NA	NA	NA	NA	NA	NA	NA	NA	NA	NA	NA	NA	NA	NA	NA	Inf	1	NA	NA	NA	NA	NA	NA
dd_Smed_v6_10165_0_1	0.160341	1	0.145069	1	0.205799	1	0.0354352	1	-0.0670097	0.962644	-0.269826	0.454486	0.0572596	1	-0.127272	1	0.2218	0.724246	0.375312	0.125117	0.391233	0.140333	0.0419876	1	-0.0818143	1	0.0968939	1	0.0532706	1	-0.0389346	1	Haspin_kinase,Pkinase,Pkinase_Tyr,SH2,SH3_1,SH3_2,SH3_9	Haspin_kinase,Pkinase,Pkinase_Tyr,SH2,SH3_1,SH3_2,SH3_9	YES1	FYN	Frk	Fyn
dd_Smed_v6_101654_0_1	1.35918	1	-0.0623723	1	Inf	1	-0.540905	1	#NAME?	1	-0.322103	1	2.91323	1	#NAME?	1	2.2425	1	0.182267	1	0.63605	1	1.49167	1	0.101103	1	0.342409	1	#NAME?	1	-1.04524	1			CYP4F3		Golim4
dd_Smed_v6_101655_0_1	0.359896	1	2.55294	1	NA	NA	-3.50225	1	-0.224127	1	NA	NA	-1.46448	1	#NAME?	1	0.649925	1	#NAME?	0.860626	#NAME?	0.962055	0.728562	1	#NAME?	1	-3.21222	1	-1.65828	1	#NAME?	1	Kringle,M60-like_N,Peptidase_M60	M60-like_N,Peptidase_M60	TEX12	TCAF2		Tcaf3
dd_Smed_v6_10166_0_2	0.00576481	1	0.276579	0.48246	0.775602	0.352362	0.195885	1	-0.101657	0.926219	0.421476	0.575354	-0.0634852	1	-0.19164	1	0.0754714	0.999003	0.45907	0.206488	0.179136	0.73802	0.207329	1	0.578197	0.942991	0.265591	1	0.372614	1	0.594848	0.538215	BRCT,BRCT_2,BRCT_3,LIG3_BRCT,PTCB-BRCT,RTT107_BRCT_5	BRCT,BRCT_2,BRCT_3,LIG3_BRCT,PTCB-BRCT,RTT107_BRCT_5		TOPBP1	Topbp1	Topbp1
dd_Smed_v6_10167_0_1	-0.0567395	1	0.213967	0.645635	0.0267016	1	-0.150537	1	0.0664999	0.970296	0.00775025	1	-0.210676	1	-0.0551347	1	-0.411267	0.338789	-0.239543	0.50103	-0.271536	0.544158	0.0600299	1	0.0283064	1	-0.505065	0.0591861	-0.341529	0.534243	-0.207046	0.927549	PH,PH_3	PH,PH_3		GAB3		Gab3
dd_Smed_v6_101673_0_1	NA	NA	Inf	1	Inf	1	1.53654	1	#NAME?	0.966077	#NAME?	1	NA	NA	NA	NA	Inf	1	Inf	1	Inf	1	Inf	1	Inf	1	Inf	1	NA	NA	NA	NA			ZNF407
dd_Smed_v6_10168_0_1	-0.0717407	1	-0.577342	0.560347	-0.233767	1	-0.364035	1	-0.334325	0.513451	-0.6431	0.309489	0.398789	1	0.0232072	1	0.245601	1	-0.0772454	1	0.267693	0.85843	-0.106812	1	-0.138819	1	-0.0466936	1	0.104235	1	-0.303667	1	CENP-F_leu_zip,Filament,LTD,TPR_MLP1_2	ADIP,CENP-F_leu_zip,DUF1451,DUF2203,DUF2721,DUF4472,DUF5082,DUF724,DegS,EzrA,Filament,FliJ,LTD,PTRF_SDPR,RecG_N,SlyX,T3SSipB,TMF_TATA_bd,TPR_MLP1_2	AL049812.1	LMNB2		Lmnb2
dd_Smed_v6_101680_0_1	Inf	1	Inf	1	-1.5984	1	1.35007	1	#NAME?	1	NA	NA	NA	NA	Inf	1	Inf	1	NA	NA	NA	NA	-0.744921	1	-2.83211	1	-0.982935	1	#NAME?	1	#NAME?	1
dd_Smed_v6_101683_0_1	#NAME?	1	NA	NA	-0.672423	1	#NAME?	1	1.24632	1	-1.18528	1	#NAME?	1	0.958552	1	-1.16779	1	1.9273	1	1.133	1	NA	NA	Inf	1	NA	NA	Inf	1	Inf	1	Asn_synthase,GATase_2,GATase_6,GATase_7,NAD_synthase	Asn_synthase,GATase_2,GATase_6,GATase_7,NAD_synthase	ASNS	ASNS	Asns	Asns
dd_Smed_v6_10169_0_1	0.161504	0.984554	0.145991	0.821376	0.106826	1	0.0693154	1	-0.11713	0.784174	-0.145915	0.754137	0.0555615	1	0.254116	0.646996	0.166573	0.783714	0.450424	0.044115	0.456355	0.0281289	0.0400486	1	0.199437	1	0.0743841	1	0.226438	1	0.148935	1	Caveolin	Caveolin	FABP5P3	CAV3	Ints4	Cav3
dd_Smed_v6_1017_0_1	-0.407594	0.220827	0.0141836	1	0.127912	1	-0.169574	1	-0.0168537	1	0.049951	1	-0.153206	1	-0.127985	0.990715	-0.0950913	0.948214	-0.150888	0.612386	-0.443021	0.028402	0.268572	1	0.407521	0.178218	0.142929	0.943808	0.248493	0.657145	0.0145241	1
dd_Smed_v6_10170_0_1	-0.492845	0.166598	-0.561225	0.0925232	-0.346298	0.714975	-0.210261	1	-0.323129	0.112158	-0.293783	0.478271	0.178651	1	0.156427	0.987065	0.063283	1	-0.264287	0.310998	-0.230492	0.339834	0.110271	1	0.302973	0.599514	0.345867	0.226841	0.247025	0.855116	-0.0314309	1	DUF1241				Spats2l
dd_Smed_v6_101703_0_1	#NAME?	1	#NAME?	1	NA	NA	NA	NA	NA	NA	NA	NA	-1.76061	1	#NAME?	1	#NAME?	0.987958	#NAME?	0.858709	#NAME?	0.955032	NA	NA	NA	NA	NA	NA	NA	NA	NA	NA	GFO_IDH_MocA,GFO_IDH_MocA_C	GFO_IDH_MocA,GFO_IDH_MocA_C		DHDH		Dhdh
dd_Smed_v6_10171_0_1	0.117637	1	0.001245	0.799176	-0.131651	1	-0.0208971	1	-0.0207433	1	-0.0206	1	0.571832	0.799216	0.584614	0.0312253	0.422584	0.103269	0.485059	0.0276694	0.481414	0.0311422	0.45544	0.816409	0.335326	0.906464	0.28405	0.960654	0.0703906	1	0.343177	0.635362	RNF220				Pik3c2a
dd_Smed_v6_101722_0_1	2.23184	1	Inf	0.937418	1.24582	1	0.32799	1	-0.149692	1	-1.18922	1	#NAME?	1	0.704088	1	1.62687	1	1.35438	1	1.08178	1	-0.30988	1	-0.281936	1	-0.276979	1	-1.2095	1	-2.33928	1	CMAS,Methyltransf_11,Methyltransf_12,Methyltransf_23,Methyltransf_25,Methyltransf_31,Methyltransf_32,Methyltransf_8,NodS,RrnaAD,Ubie_methyltran	CMAS,CheR,MTS,Methyltransf_11,Methyltransf_12,Methyltransf_15,Methyltransf_23,Methyltransf_25,Methyltransf_31,Methyltransf_32,Methyltransf_8,NodS,RrnaAD,Ubie_methyltran		COQ3		Coq3
dd_Smed_v6_101724_0_1	-0.578338	1	0.718487	1	-1.38939	1	-0.0678762	1	NA	NA	2.11263	0.956219	-1.33718	1	-0.363117	1	-0.544453	0.950012	-0.295242	1	-3.02173	0.455059	-0.0403498	1	-1.17417	1	-0.033991	1	-1.35372	1	-0.330764	1	Troponin	DUF1664,Troponin		TNNI3		Tnni3
dd_Smed_v6_10173_0_1	0.183664	1	-0.262521	1	-0.124068	1	-0.0625291	1	0.872071	1.30438e-09	0.358218	0.584051	0.123345	1	0.0464237	1	-0.298083	0.683689	0.0925029	1	-0.142403	0.866553	-0.322839	1	-0.261308	1	-0.544276	0.163846	-0.326309	0.90765	0.0321514	1	APH,Pkinase,Pkinase_Tyr	APH,Pkinase,Pkinase_Tyr,Pkinase_fungal	ROCK1	MYLK		Mylk
dd_Smed_v6_10174_0_1	-0.273711	0.921424	-0.018954	0.874106	-0.176324	1	0.127739	1	-0.175416	0.66058	0.65626	0.0143491	-0.115036	1	-0.136249	1	-0.378288	0.25241	-0.72887	0.00150068	-0.95369	2.55833e-05	0.139721	1	-0.0388627	1	0.0231617	1	-0.298684	1	-0.0237185	1
dd_Smed_v6_10175_0_1	0.239119	0.952598	-0.263686	1	0.146673	1	-0.067455	1	0.235473	0.369022	-0.15228	0.901956	0.371011	1	-0.125759	1	0.0947342	1	-0.0160434	1	0.253806	0.53356	-0.131794	1	-0.218205	1	-0.21184	0.955095	-0.276522	1	-0.137593	1	MORN	DUF812,MORN	SDCBP	JPH3		Jph3
dd_Smed_v6_10176_0_1	0.19275	0.921414	0.373394	0.560347	0.112338	1	0.240479	1	0.0780451	0.917516	0.3222	0.216918	-0.242315	1	0.156033	0.833592	0.0952591	0.864554	0.180335	0.52923	0.108093	0.810877	-0.0616703	1	0.0756214	1	0.142989	1	-0.00138048	1	0.237544	0.767526	cNMP_binding	cNMP_binding		CNBD2	Ppip5k2	Cnbd2
dd_Smed_v6_101761_0_1	#NAME?	1	NA	NA	NA	NA	-1.1364	1	Inf	1	0.738787	1	#NAME?	1	#NAME?	1	-0.395212	1	0.614862	1	-0.0252315	1	NA	NA	NA	NA	Inf	1	Inf	1	Inf	1	PAP2_3		ZNF234		Olfr1085
dd_Smed_v6_10177_0_1	NA	NA	Inf	1	NA	NA	#NAME?	1	4.3319	0.942263	NA	NA	NA	NA	NA	NA	Inf	1	NA	NA	NA	NA	Inf	1	NA	NA	NA	NA	NA	NA	NA	NA	Caleosin,EF-hand_1,EF-hand_4,EF-hand_5,EF-hand_6,EF-hand_7,EF-hand_8	EF-hand_1,EF-hand_10,EF-hand_5,EF-hand_6,EF-hand_7,EF-hand_8	RIMS2	SRI		Sri
dd_Smed_v6_101770_0_1	0.937795	1	NA	NA	-2.12872	1	#NAME?	1	NA	NA	NA	NA	#NAME?	1	2.2344	1	-0.395212	1	0.183976	1	#NAME?	1	#NAME?	1	-0.832109	1	#NAME?	1	#NAME?	1	#NAME?	1	Sina,StbA,zf-C3HC4,zf-C3HC4_2,zf-C3HC4_3,zf-C3HC4_4,zf-RING_2,zf-TRAF	NEMO,Sina,StbA,TBCA,WD40_alt,zf-C3HC4,zf-C3HC4_2,zf-C3HC4_3,zf-C3HC4_4,zf-RING_2,zf-TRAF		TRAF3		Traf3
dd_Smed_v6_101775_0_1	NA	NA	NA	NA	NA	NA	NA	NA	NA	NA	NA	NA	NA	NA	NA	NA	NA	NA	NA	NA	NA	NA	NA	NA	NA	NA	NA	NA	NA	NA	NA	NA			CEP85L		Cep95
dd_Smed_v6_101776_0_1	#NAME?	1	Inf	1	NA	NA	Inf	1	2.41643	0.790896	NA	NA	#NAME?	1	#NAME?	1	#NAME?	1	0.0831071	1	#NAME?	1	Inf	1	NA	NA	Inf	1	Inf	1	NA	NA
dd_Smed_v6_101779_0_1	NA	NA	Inf	1	NA	NA	NA	NA	NA	NA	NA	NA	NA	NA	NA	NA	NA	NA	NA	NA	NA	NA	Inf	1	NA	NA	NA	NA	Inf	1	NA	NA	Ank_2,Ank_4,Ank_5,Haspin_kinase,Kinase-like,Pkinase,Pkinase_Tyr,Pkinase_fungal	Ank_2,Ank_4,Ank_5,Haspin_kinase,Kinase-like,Pkinase,Pkinase_Tyr,Pkinase_fungal,YrbL-PhoP_reg	CHUK	MAP3K3	Lats1	Map3k2
dd_Smed_v6_10178_0_1	-0.166568	1	0.908295	1	0.0115856	1	-0.0273457	1	1.15108	0.152576	0.157297	1	-1.75751	0.973731	-2.03907	0.103332	-3.26496	1.46691e-06	-1.07661	0.0906325	-0.911819	0.251366	-0.682647	1	-1.86092	0.0435576	-3.12573	1.01666e-05	-1.43036	0.194502	-0.587954	0.901291	Band_7,Band_7_1	Band_7,Band_7_1	STOM	STOM	Stom	Stom
dd_Smed_v6_10179_0_1	0.021294	1	0.131096	0.924423	0.269005	1	0.143999	1	-0.330371	0.117082	0.204946	0.72627	0.165697	1	-0.19159	0.996934	-0.317039	0.247139	-0.039003	0.98749	0.211854	0.661044	0.275498	1	0.0561212	1	-0.194335	1	0.170736	1	0.395506	0.341329			CCDC144CP
dd_Smed_v6_1018_0_1	0.0337463	1	0.031495	1	-0.187219	0.946851	-0.10013	1	-0.12124	0.742482	-0.0839061	0.963814	-0.00710739	1	0.237673	0.591221	0.158579	0.871618	0.0583586	0.904463	0.0441205	1	-0.00935864	1	0.0167076	1	0.0247026	1	0.0207641	1	-0.0735318	1
dd_Smed_v6_10180_0_1	0.164458	1	0.194978	0.934007	-0.114706	1	-0.0658759	1	-0.0609033	1	-0.23002	0.585209	0.320684	0.877854	0.577173	0.0240269	0.319121	0.285915	0.4435	0.0476586	0.510579	0.0160108	0.351204	1	0.298009	1	0.0887869	1	0.171446	1	0.116101	1				ZMYM6		Zmym6
dd_Smed_v6_10181_0_1	0.0191929	1	1.22404	0.946857	0.280148	1	0.623389	1	-0.592308	0.882524	-0.521653	0.929265	-0.69527	1	-0.0139408	1	-0.618461	0.70974	-0.79042	0.366862	0.137184	1	0.509572	1	0.247014	1	-0.0142646	1	0.205206	1	-0.403662	1					Atr
dd_Smed_v6_101818_0_1	-0.576504	1	0.757969	1	0.347287	1	-0.0452343	1	NA	NA	NA	NA	-1.9521	1	0.595	1	-0.36795	1	-2.78794	1	#NAME?	0.932762	-0.61763	1	1.51879	1	0.163319	1	0.981449	1	#NAME?	1	SRP14				Dck
dd_Smed_v6_10182_0_1	-0.090928	1	-0.270474	0.771045	-0.287941	1	0.0796791	1	0.0780808	0.960118	-0.0838214	1	0.146781	1	0.279384	0.787829	-0.230023	0.77038	0.0190715	1	0.189316	0.634321	-0.0327642	1	0.0823715	1	-0.0594162	1	0.114187	1	0.196423	1	DUF1856,EF-hand_1,SPARC_Ca_bdg	DUF1856,EF-hand_1,SPARC_Ca_bdg	EXD3	SPARCL1		Sparcl1
dd_Smed_v6_10183_0_1	-0.104698	1	-0.126446	0.974855	-0.0773887	1	-0.00286013	1	-0.140824	0.733126	-0.131417	0.911669	0.313046	1	0.356993	0.511552	0.0571962	1	0.189983	0.544891	0.112031	0.839851	0.291298	1	0.384302	0.678032	0.159034	1	0.171781	1	0.0853111	1	Claudin_2,L_HMGIC_fpl	Atthog,Claudin_2,L_HMGIC_fpl,Yip1		LHFPL6		Lhfp
dd_Smed_v6_10184_0_1	-0.0203639	1	0.163191	1	0.262988	0.948793	-0.0406511	1	-0.0387985	1	-0.215757	0.607348	-0.255322	1	-0.454647	0.192641	-0.0271341	1	0.0787841	0.841473	0.450685	0.0275644	-0.071767	1	-0.171295	1	-0.0474213	1	0.0930047	1	0.255291	0.814947	BTB_2,Ion_trans,Ion_trans_2,PKD_channel	BTB_2,Ion_trans,Ion_trans_2,PKD_channel	KCNA4	KCNA1	Kcna4	Kcna1
dd_Smed_v6_101842_0_1	NA	NA	Inf	1	-2.19711	1	Inf	1	NA	NA	-1.73738	1	NA	NA	Inf	1	NA	NA	Inf	1	Inf	0.870632	Inf	1	Inf	1	Inf	1	NA	NA	Inf	1	YscO,bZIP_1,bZIP_2,bZIP_Maf	APG6_N,Atg14,YscO,bZIP_1,bZIP_2,bZIP_Maf
dd_Smed_v6_10185_0_1	0.0483441	1	0.00347062	1	0.421999	0.571571	-0.0814858	1	-0.0164294	1	-0.110233	1	0.0918425	1	-0.489571	0.140406	0.106447	1	0.113528	0.978838	0.223858	0.612688	0.046969	1	-0.115915	1	-0.0233828	1	0.0197475	1	0.0652812	1	Cadherin,Cadherin_2,Cadherin_3,Cadherin_pro	Cadherin,Cadherin_2,Cadherin_3,Cadherin_pro,RET_CLD1		PCDH11Y		Pcdh1
dd_Smed_v6_10186_0_1	0.157278	0.990435	0.113099	1	0.019549	1	0.079807	1	0.24505	0.198888	0.305908	0.416652	-0.128012	1	-0.0242851	1	-0.0241189	1	0.209008	0.489934	0.0259852	1	-0.172192	1	-0.162015	1	-0.10159	1	-0.021767	1	0.174615	1	TIR_2
dd_Smed_v6_10187_0_1	-0.126639	1	-0.0688345	1	0.151859	1	0.0311792	1	0.136232	0.751719	-0.495154	0.0972839	-0.123667	1	-0.2055	1	0.0750294	0.949829	0.141263	0.701031	0.871427	2.75355e-05	-0.0658629	1	0.0729975	1	0.232847	1	0.0923422	1	0.502911	0.231168
dd_Smed_v6_101878_0_1	Inf	1	-2.06866	0.858155	-2.78791	1	0.243156	1	#NAME?	1	-1.8928	1	Inf	1	Inf	1	Inf	0.988035	NA	NA	Inf	0.804852	-1.59283	1	-2.00922	1	-0.0564456	1	-1.43337	1	-1.50799	1	DUF2025,DUF3631
dd_Smed_v6_10188_0_1	-1.50121	1.90231e-07	-0.578666	0.0469336	-1.4952	5.30214e-09	-1.18334	9.16241e-08	-0.353465	0.0494828	-0.387921	0.310129	-0.639025	1	0.37808	0.466845	0.194063	0.551169	0.108211	0.729565	-0.0904423	1	0.283515	1	0.38409	1	0.511924	0.533989	0.511456	0.65372	1.02284	0.0011479	Laminin_G_1,Laminin_G_2,Laminin_G_3	EGF,EGF_2,Plasmod_Pvs28,hEGF	ZBED8	NOTCH2		Notch1
dd_Smed_v6_101884_0_1	#NAME?	1	Inf	1	Inf	1	-2.55922	1	0.0633916	1	0.248353	1	#NAME?	1	#NAME?	1	1.12324	1	1.1412	1	0.685189	1	Inf	1	Inf	1	Inf	1	Inf	1	Inf	1	Dynein_light	Dynein_light	TNPO2	DYNLL1	Macc1	Dynll1
dd_Smed_v6_101885_0_1	#NAME?	1	#NAME?	0.911728	Inf	1	0.151607	1	-0.179825	1	Inf	1	-0.821195	1	#NAME?	1	-0.684656	1	-0.904673	1	#NAME?	0.727932	NA	NA	Inf	1	Inf	1	Inf	1	Inf	1	DUF3937,MFS_1,Sugar_tr	DUF3937,MFS_1,Sugar_tr		SLC22A2		Slc22a1
dd_Smed_v6_10189_0_1	0.0639837	1	0.102506	1	-0.054442	1	0.0232662	1	-0.0342138	1	-0.202898	0.631585	3.51607e-05	1	0.0466156	1	0.024103	1	0.142194	0.759284	0.183008	0.604072	0.038557	1	-0.0718102	1	-0.0166145	1	-0.00171218	1	-0.0838734	1		Carbpep_Y_N
dd_Smed_v6_101893_0_1	#NAME?	1	-1.25838	1	Inf	1	-1.30917	1	Inf	0.88249	Inf	1	0.593856	1	#NAME?	1	0.572454	1	-0.0757833	1	#NAME?	1	Inf	1	Inf	1	Inf	1	NA	NA	Inf	1	Colipase-like	Colipase-like
dd_Smed_v6_101897_0_1	NA	NA	#NAME?	1	-1.66299	1	NA	NA	0.389304	1	Inf	1	Inf	1	Inf	1	NA	NA	Inf	1	NA	NA	NA	NA	Inf	1	NA	NA	NA	NA	Inf	1	CAP	CAP		CRISP2	Glipr1l1	Pi16
dd_Smed_v6_1019_0_1	0.193856	0.991471	0.226727	0.763864	-0.18005	1	0.0773077	1	0.0625457	0.959171	0.229798	0.613793	-0.0374759	1	0.314285	0.44197	-0.404425	0.104103	-0.34068	0.0993389	-0.696273	0.000190658	-0.00460451	1	-0.0596212	1	-0.520973	0.186671	-0.279266	0.906866	-0.660331	0.00278651	zf-C2H2_4,zf-C3HC
dd_Smed_v6_10190_0_1	-0.2983	1	-0.632758	0.241182	0.00341406	1	0.0468795	1	-0.165809	0.905064	0.0441269	1	0.167077	1	-0.324372	1	-0.224475	0.928137	-0.545165	0.369238	-0.451951	0.544305	-0.167381	1	-0.022658	1	0.120705	1	-0.0694563	1	-0.109524	1			CABP1		Eif4ebp1
dd_Smed_v6_101901_0_1	#NAME?	0.966291	-2.43685	0.68841	Inf	1	0.83798	1	-0.845557	1	2.5341	0.844818	0.0699297	1	#NAME?	1	-0.133977	1	-0.541804	0.990486	-2.25503	0.766068	Inf	1	Inf	1	Inf	0.874216	Inf	1	Inf	0.929138	7tm_1	7tm_1
dd_Smed_v6_10191_0_1	-0.0162356	1	0.272916	0.773708	0.156009	1	0.00971314	1	0.788602	0.336846	-0.234276	0.779583	-0.331399	1	-0.0366191	1	0.275903	0.822568	0.677232	0.0520012	0.771221	0.0134956	-0.0422475	1	0.135626	1	0.301852	1	0.119701	1	0.553181	0.387302	Furin-like,GF_recep_IV,Pkinase,Pkinase_Tyr,Recep_L_domain	Furin-like,GF_recep_IV,Pkinase,Pkinase_Tyr,Recep_L_domain		ERBB3	Zfp369	Erbb4
dd_Smed_v6_101910_0_1	#NAME?	1	-1.21804	1	Inf	1	Inf	1	2.20276	0.882223	-1.64816	1	0.458261	1	#NAME?	1	#NAME?	1	-0.208748	1	1.20316	1	Inf	1	Inf	1	Inf	1	Inf	1	Inf	1	LIM,zf-CHY	LIM,zf-CHY	FHL2	FHL2		Fhl2
dd_Smed_v6_101914_0_1	Inf	1	#NAME?	0.93057	Inf	1	#NAME?	1	#NAME?	0.856111	#NAME?	0.990594	Inf	1	NA	NA	Inf	0.973204	Inf	0.92347	Inf	0.969129	#NAME?	1	0.151679	1	#NAME?	1	-1.42559	1	#NAME?	1	AcetylCoA_hyd_C,CoA_trans	AcetylCoA_hyd_C,CoA_trans	OXCT1	OXCT1	Oxct1	Oxct1
dd_Smed_v6_10192_0_1	0.096318	1	0.221989	0.480849	-0.0239296	1	0.0914401	1	0.346649	0.0190617	0.238019	0.579636	-0.220484	1	0.15033	0.925424	-0.0297938	1	0.000926681	1	0.239382	0.324204	-0.0948139	1	0.0300828	1	-0.0346717	1	-0.0207337	1	0.381083	0.292524		MATH	ZFP14	TRAF3	Clec2e	Traf5
dd_Smed_v6_10193_0_1	0.0553783	1	-0.156925	0.941271	-0.284361	0.96507	0.202908	1	-0.037213	1	-0.252025	0.6625	0.13072	1	0.116922	1	-0.0380492	1	0.158998	0.722842	0.276132	0.438533	-0.0815839	1	-0.222818	1	0.10948	1	0.0869915	1	-0.031271	1
dd_Smed_v6_101932_0_1	#NAME?	1	1.82876	1	Inf	1	0.0137563	1	0.128853	1	-0.985174	1	-0.143759	1	#NAME?	1	1.82111	1	-0.524169	1	2.66713	0.77388	Inf	1	Inf	1	Inf	1	Inf	1	Inf	1	CAP_GLY,Dynactin	CAP_GLY,Dynactin		DCTN1		Dctn1
dd_Smed_v6_10194_0_1	0.327622	0.836288	0.204126	0.738685	0.400904	0.873449	0.157325	1	0.214041	0.500415	0.359267	0.471403	0.0170129	1	0.0146787	1	0.239836	0.684975	0.320284	0.329434	0.335743	0.266776	-0.106482	1	0.0879607	1	0.0695393	1	0.0701073	1	0.367388	0.716986		DUF2961,MATH,zf-C3HC4_4	NDFIP2	TRAF3		Traf5
dd_Smed_v6_101944_0_1	#NAME?	1	Inf	0.946281	Inf	1	-0.39185	1	-0.693345	0.989357	-1.10333	1	#NAME?	1	#NAME?	1	-0.579776	1	-0.933568	1	0.65825	1	Inf	1	Inf	1	Inf	1	Inf	1	Inf	1
dd_Smed_v6_10195_0_1	0.489452	0.966291	-0.0060207	0.668558	-0.0133615	1	0.290721	1	0.0878478	1	0.393329	0.830531	0.440128	1	0.369515	0.895769	-0.356797	0.921909	-0.213493	1	-0.497156	0.738473	-0.0553446	1	-0.133298	1	-0.555528	1	-0.618705	1	-0.59328	0.965965	TSP_1	Pneumovirus_M2,TIL,TSP_1,VWC	DZIP1	SSPO		Sspo
dd_Smed_v6_10196_0_1	1.03523	0.989187	-0.0492198	1	0.932869	1	-0.0280253	1	0.00374776	1	-0.273833	0.999131	0.925057	1	-0.337679	1	0.585756	0.987732	0.717751	0.7672	1.29419	0.246635	-0.159397	1	-0.440044	1	-0.477504	1	-0.343343	1	-0.0148742	1	LicD				Olfr845
dd_Smed_v6_101969_0_1	NA	NA	#NAME?	1	NA	NA	0.973506	1	#NAME?	1	NA	NA	Inf	1	NA	NA	Inf	1	NA	NA	NA	NA	NA	NA	NA	NA	Inf	1	NA	NA	NA	NA	IBR,zf-C3HC4,zf-RING_2	IBR	PPIG	ARIH1	Cd59a	Arih1
dd_Smed_v6_10198_0_1	0.00691361	1	-0.0834265	0.994636	0.430869	0.290763	-0.0694057	1	-0.0576424	0.998459	-0.201866	0.671671	0.0113287	1	-0.463437	0.0844415	0.0862964	1	0.0849168	0.927924	0.188568	0.604696	-0.0790113	1	-0.0394822	1	0.00997716	1	-0.0788818	1	-0.0202109	1	ERAP1_C,Peptidase_M1,Peptidase_M1_N	ERAP1_C,Peptidase_M1,Peptidase_M1_N		TRHDE		Trhde
dd_Smed_v6_10199_0_1	0.102982	1	0.0822842	0.996341	-0.475576	0.14242	-0.199212	1	0.44615	0.00782554	0.366123	0.249485	0.68479	0.0207391	0.547617	0.0133855	-0.690615	0.00134799	-1.08656	1.34721e-08	-0.734497	0.000751318	0.664092	0.060177	-0.0309413	1	-0.992809	5.45784e-07	-1.1771	2.70518e-10	-0.471357	0.0942705	TMEM154
dd_Smed_v6_101992_0_1	-0.0252994	1	Inf	1	NA	NA	NA	NA	Inf	1	Inf	1	#NAME?	1	#NAME?	1	#NAME?	1	#NAME?	1	#NAME?	1	-0.772194	1	#NAME?	1	#NAME?	1	-0.710836	1	-0.419704	1	MORN,Phage_SSB	MORN		JPH3		Jph3
dd_Smed_v6_102_0_1	0.432015	0.930724	0.0637331	1	0.295072	1	-0.206647	1	-0.44226	0.0959455	-0.725304	0.193989	0.320732	1	0.606919	0.56127	1.34431	0.00102881	1.62224	2.2829e-05	1.6611	1.30877e-05	-0.0475495	1	0.469976	1	0.705647	0.613093	0.973866	0.186068	0.503782	0.855826	EF-hand_1,EF-hand_4,EF-hand_5,EF-hand_6,EF-hand_7,EF-hand_8,EF-hand_9,SPARC_Ca_bdg		FLRT2
dd_Smed_v6_1020_0_1	-0.27644	0.62133	-0.190789	0.512414	-0.273149	0.879347	-0.0430559	1	-0.0295241	1	-0.348845	0.184512	-0.0171012	1	-0.0305409	1	-0.0901692	0.846746	-0.181744	0.450501	0.0469832	1	0.0685498	1	-0.0272499	1	0.143215	0.890296	0.025948	1	-0.0254218	1	I-set,Ig_2,Ig_3,Ig_6,Receptor_2B4,V-set,ig	BiPBP_C,Big_2,I-set,Ig_2,Ig_3,Ig_6,Receptor_2B4,V-set,ig		TTN		Ttn
dd_Smed_v6_10200_0_1	0.250182	0.868398	0.269135	0.658403	-0.0344516	1	-0.214532	1	0.674652	0.000119439	0.364616	0.298142	0.00161535	1	0.270294	0.767209	0.278492	0.372707	-0.0604707	1	-0.0647222	1	0.0205681	1	-0.0143399	1	-0.186222	0.988942	-0.169521	1	0.0497114	1
dd_Smed_v6_102007_0_1	2.43906	1	0.590244	1	Inf	1	#NAME?	1	Inf	1	-0.0270474	1	-0.114751	1	#NAME?	1	1.18063	1	-0.239352	1	-0.284991	1	-1.96357	1	-3.25233	1	#NAME?	1	-1.83427	1	-2.7511	1	APH,Ank,Ank_2,Ank_3,Ank_4,Ank_5,Pkinase,Pkinase_Tyr,Pkinase_fungal,RIO1	APH,Ank,Ank_2,Ank_3,Ank_4,Ank_5,Kdo,Kinase-like,Pkinase,Pkinase_Tyr,Pkinase_fungal,RIO1	NIM1K	MAP3K19	Chuk	Map3k19
dd_Smed_v6_10201_0_1	0.171015	0.975944	-0.0465895	1	0.324098	0.689565	0.186762	1	-0.0621746	0.943838	-0.371978	0.178714	0.0799544	1	-0.303736	0.479997	0.22722	0.386901	0.521669	0.0102753	0.902476	2.073e-07	-0.13765	1	-0.150653	1	0.242967	0.987293	0.260884	0.990678	0.359483	0.381896	Death,I-set,Ig_2,Ig_3,Ig_5,UPA,V-set,ZU5,ig	Death,I-set,Ig_2,Ig_3,Ig_5,MLANA,UPA,V-set,ZU5,ig		UNC5B		Unc5b
dd_Smed_v6_102010_0_1	#NAME?	1	#NAME?	0.912164	NA	NA	NA	NA	Inf	1	-0.540893	1	1.17794	1	#NAME?	1	#NAME?	1	0.216072	1	-0.284991	1	NA	NA	NA	NA	NA	NA	NA	NA	Inf	1	DSPc,Y_phosphatase,Y_phosphatase3	DSPc,Y_phosphatase,Y_phosphatase3	PTPRQ	PTPN2		Ptpn1
dd_Smed_v6_102015_0_1	NA	NA	0.763224	1	Inf	1	-0.7652	1	1.48204	0.965834	-0.204974	1	Inf	1	NA	NA	Inf	0.847355	Inf	1	Inf	0.950249	Inf	1	Inf	1	Inf	1	Inf	1	Inf	1	Anoct_dimer,Anoctamin	Anoct_dimer,Anoctamin	ANO2	ANO7	Ano2	Ano7
dd_Smed_v6_10203_0_1	0.247116	0.916484	0.0870289	0.968859	0.285825	0.693392	-0.00526376	1	0.146271	0.623046	-0.276008	0.515465	0.149629	1	-0.198594	0.730095	0.15292	0.811009	0.234092	0.44263	0.463507	0.0400144	-0.0104582	1	-0.159885	1	-0.0994595	1	-0.132655	1	-0.059617	1	DUF948,EF-hand_1,EF-hand_6,EF-hand_7,RBD-FIP,Spc7	BRE1,DUF948,RBD-FIP,Spc7,YabA		RAB11FIP4		Rab11fip4
dd_Smed_v6_102032_0_1	NA	NA	NA	NA	#NAME?	1	NA	NA	NA	NA	NA	NA	NA	NA	Inf	1	NA	NA	NA	NA	NA	NA	NA	NA	NA	NA	NA	NA	NA	NA	NA	NA	Caleosin,DUF1987,EF-hand_1,EF-hand_10,EF-hand_5,EF-hand_6,EF-hand_7,EF-hand_8,EF-hand_9,GPHH,p25-alpha	Caleosin,DUF1987,DUF2141,EF-hand_1,EF-hand_10,EF-hand_5,EF-hand_6,EF-hand_7,EF-hand_8,EF-hand_9,GPHH,p25-alpha	CALB2	CALB2	Calb1	Calb2
dd_Smed_v6_102047_0_1	-0.160885	1	Inf	1	-1.5984	1	Inf	1	0.0402106	1	-0.841711	1	#NAME?	1	-0.688636	1	#NAME?	0.994954	#NAME?	0.878349	-1.11714	1	0.0431947	1	-2.12615	1	-1.7479	1	0.0861992	1	-1.79796	1	EF-hand_1,EF-hand_5,EF-hand_6,EF-hand_7,EF-hand_8,EF-hand_9,UPF0154	EF-hand_1,EF-hand_5,EF-hand_6,EF-hand_7,EF-hand_8,EF-hand_9,EFhand_Ca_insen,UPF0154	MYL12A	MYL9		Myl9
dd_Smed_v6_10205_0_1	-0.162927	0.949826	-0.22356	0.316014	-0.276293	0.831076	0.0148119	1	-0.0222189	1	-0.1392	0.890904	0.0791628	1	0.0506205	1	-0.178658	0.598881	-0.258001	0.260432	-0.0363341	0.965475	0.0185292	1	-0.0627454	1	-0.000919367	1	-0.113633	1	-0.0126072	1	Hexokinase_1,Hexokinase_2	Hexokinase_1,Hexokinase_2	HK2P1	HK2	Hkdc1	Hk2
dd_Smed_v6_102050_0_1	0.19595	1	#NAME?	1	#NAME?	1	#NAME?	1	0.770118	1	#NAME?	1	-0.114751	1	0.934961	1	-1.42755	1	#NAME?	1	-0.284991	1	#NAME?	1	#NAME?	1	#NAME?	1	0.408843	1	#NAME?	1			LARP7		Add2
dd_Smed_v6_10206_0_1	-0.0194765	1	-0.456538	0.456582	-0.128397	1	-0.191061	1	-0.184046	0.684159	-0.21216	0.798497	0.408792	1	0.2579	0.954209	0.343491	0.357293	0.159908	0.69337	0.251651	0.525996	-0.0282697	1	0.14898	1	0.171906	1	0.0955678	1	0.0589676	1	C4,Collagen	C4,Collagen	COL5A2	COL24A1	Col25a1	Col4a6
dd_Smed_v6_102062_0_1	-0.790931	1	-0.77635	1	-1.93336	1	-1.41779	1	#NAME?	1	Inf	1	-1.04782	1	-0.604816	1	-1.17847	1	-2.5023	0.67733	#NAME?	0.567349	-1.03324	1	-1.74724	1	-1.80533	1	#NAME?	1	-1.00279	1
dd_Smed_v6_10207_0_1	-0.337611	0.896355	-0.17887	1	-0.27115	0.985667	-0.222404	1	0.0601954	0.972485	0.101105	0.949043	0.248349	1	0.184048	0.916118	0.416824	0.200755	-0.0887518	0.9451	-0.1655	0.799567	0.40709	1	0.250509	1	0.532031	0.127573	0.103399	1	0.273216	0.866248	MACPF	MACPF,Mycoplasma_p37		MPEG1		Mpeg1
dd_Smed_v6_102076_0_1	#NAME?	1	Inf	1	NA	NA	0.919074	1	Inf	1	#NAME?	0.94464	#NAME?	1	#NAME?	1	-0.787936	1	#NAME?	1	1.16701	1	Inf	1	NA	NA	Inf	1	NA	NA	NA	NA	EF-hand_1,EF-hand_5,EF-hand_6,EF-hand_7,EF-hand_8,SPARC_Ca_bdg	EF-hand_1,EF-hand_5,EF-hand_6,EF-hand_7,EF-hand_8,SPARC_Ca_bdg		RCN2		Rcn2
dd_Smed_v6_10208_0_1	0.143946	1	0.427549	0.623386	0.251151	0.964855	-0.0128621	1	-0.0862901	0.91754	-0.0233554	1	-0.0544595	1	0.126857	1	0.337794	0.177188	0.429261	0.0394038	0.430679	0.0354468	0.229143	1	0.234062	1	0.180986	1	0.164312	1	0.263377	0.811837	CAP,ShK	CAP		CRISPLD1	Ubr5	Clec18a
dd_Smed_v6_102081_0_1	Inf	1	NA	NA	-0.69477	1	0.681974	1	0.267897	1	NA	NA	NA	NA	Inf	1	Inf	1	NA	NA	NA	NA	#NAME?	1	-1.19303	1	-1.83282	1	-2.0733	1	#NAME?	1	Arf,FeoB_N,GTP_EFTU,MMR_HSR1,Ras,Roc,RsgA_GTPase,SRPRB	Arf,FeoB_N,GTP_EFTU,Gtr1_RagA,MMR_HSR1,Ras,Roc,RsgA_GTPase,SRPRB	RAB27A	RAB27B	Rab27a	Rab27b
dd_Smed_v6_102084_0_1	#NAME?	1	Inf	1	NA	NA	#NAME?	1	0.0505906	1	Inf	1	#NAME?	1	#NAME?	1	-2.20674	1	-1.79112	1	#NAME?	0.926455	Inf	1	NA	NA	NA	NA	NA	NA	Inf	1
dd_Smed_v6_10209_0_1	-0.0108292	1	-0.355893	0.672391	-0.154373	1	0.0960133	1	0.207276	0.593109	0.199944	0.821755	0.126889	1	-0.111835	1	-0.386475	0.449086	-0.347293	0.286858	-0.393726	0.284475	-0.218176	1	-0.255379	1	-0.279632	1	-0.227211	1	-0.182953	1	Neur_chan_LBD,Neur_chan_memb	Neur_chan_LBD,Neur_chan_memb	CHRNA6	CHRNA7	Chrnb2	Chrna7
dd_Smed_v6_102093_0_1	#NAME?	1	0.302832	1	Inf	1	1.47634	1	#NAME?	1	-1.81936	1	-0.114751	1	#NAME?	1	-1.79561	1	0.216072	1	0.507317	1	Inf	1	Inf	1	Inf	1	Inf	1	Inf	1	Actin	Actin	ACTG1	ACTG1	Actb	Actg1
dd_Smed_v6_1021_0_1	0.183063	0.916419	0.505908	0.180238	-0.0611635	1	0.0181535	1	-0.330662	0.0104178	0.523561	0.0283775	-0.353232	1	0.174338	0.896288	-0.0290857	1	-0.0888732	0.920606	-0.431802	0.0675837	-0.0303872	1	-0.0698884	1	-0.193995	0.773265	-0.224007	0.895483	-0.0913038	1	CARD,CARD_2,HEPN_DZIP3,NACHT			NLRC3	Kifap3	Lrrc74b
dd_Smed_v6_10210_0_1	0.0800377	1	-0.123901	0.885477	0.446699	0.354811	0.0288755	1	0.0411428	1	-0.151906	0.862155	-0.0272371	1	-0.480282	0.0957662	-0.000836394	1	0.0581569	1	0.0930552	0.966287	-0.231176	1	-0.11362	1	-0.0519985	1	-0.0561632	1	-0.138889	1	Otopetrin		CCNJ
dd_Smed_v6_102101_0_1	2.28482	1	Inf	1	#NAME?	1	1.66376	1	Inf	1	-1.30246	1	#NAME?	1	2.25831	1	-0.746398	1	#NAME?	1	2.40521	0.95978	-1.12818	1	#NAME?	1	-1.36745	1	-2.20684	1	-1.18206	1	cNMP_binding	cNMP_binding	PRKAR1A	PRKAR1B	Prkar1b	Prkar1b
dd_Smed_v6_102108_0_1	0.603899	1	#NAME?	1	#NAME?	1	0.444065	1	-1.39573	1	Inf	1	-0.663335	1	0.386377	1	0.157769	1	0.417235	1	#NAME?	1	#NAME?	1	#NAME?	1	-0.00206456	1	0.868614	1	-1.77664	1	ADIP,ATG16,CENP-F_leu_zip,Filament,FlaC_arch,GIT_CC,KASH_CCD,Myosin_tail_1	ADIP,ATG16,CENP-F_leu_zip,Cnn_1N,DUF1664,DUF3450,DUF3584,DivIC,EzrA,FAM184,Filament,FlaC_arch,GIT_CC,Jnk-SapK_ap_N,KASH_CCD,Myosin_tail_1,SHE3,Spc7,TPR_MLP1_2,Tropomyosin_1,YabA	KIF14	MYH1		Myh2
dd_Smed_v6_10211_0_1	0.0965347	1	0.0545407	0.940142	0.0817657	1	0.0344425	1	-0.0841263	0.953481	0.0506348	1	-0.0118402	1	0.0347556	1	0.0348861	1	0.0590557	1	0.0323872	1	-0.0538342	1	0.0199866	1	-0.0272061	1	0.00126221	1	-0.0135127	1	LCCL	LCCL	MRPS11
dd_Smed_v6_102111_0_1	NA	NA	NA	NA	NA	NA	NA	NA	NA	NA	NA	NA	NA	NA	NA	NA	NA	NA	NA	NA	NA	NA	NA	NA	NA	NA	NA	NA	NA	NA	NA	NA
dd_Smed_v6_102114_0_1	NA	NA	#NAME?	1	-0.963733	1	NA	NA	1.37767	1	#NAME?	1	Inf	1	Inf	1	NA	NA	Inf	1	Inf	1	NA	NA	Inf	1	NA	NA	Inf	1	NA	NA	GRASP55_65,PDZ,PDZ_2,PDZ_6	GRASP55_65,PDZ,PDZ_2,PDZ_6		LNX2	Mpdz	Lnx2
dd_Smed_v6_102119_0_1	#NAME?	1	Inf	1	-0.80245	1	NA	NA	#NAME?	1	NA	NA	#NAME?	1	1.82473	1	#NAME?	1	0.182267	1	#NAME?	1	Inf	1	Inf	1	NA	NA	NA	NA	NA	NA	Thyroglobulin_1	Thyroglobulin_1		NID2		Nid2
dd_Smed_v6_10212_0_1	0.286264	0.975854	0.353792	1	-0.597388	0.659035	-0.366875	1	0.278871	0.545003	-0.308175	0.733616	-0.282842	1	0.360008	0.807789	-0.0681542	1	-0.293809	0.636281	-0.149731	0.960967	-0.215314	1	-0.523643	0.841523	-0.721293	0.214591	-0.603756	0.433118	-0.744171	0.13984	VGCC_alpha2,dCache_1	VGCC_alpha2,dCache_1		CACNA2D3		Cacna2d3
dd_Smed_v6_102126_0_1	NA	NA	-0.306875	1	Inf	1	#NAME?	1	1.1652	1	NA	NA	Inf	1	NA	NA	Inf	1	Inf	1	NA	NA	Inf	1	Inf	1	NA	NA	NA	NA	NA	NA	PORR,Sec34
dd_Smed_v6_10213_0_1	Inf	1	NA	NA	NA	NA	NA	NA	Inf	1	#NAME?	1	NA	NA	NA	NA	NA	NA	NA	NA	Inf	1	#NAME?	1	#NAME?	1	#NAME?	1	#NAME?	1	#NAME?	1					Otud7b
dd_Smed_v6_102135_0_1	0.822419	1	Inf	0.946281	Inf	1	0.589208	1	0.377665	1	0.212455	1	#NAME?	1	#NAME?	1	-0.795614	1	0.990398	1	0.839937	1	0.541429	1	0.963499	1	-1.02882	1	1.8038	1	0.229973	1	Laminin_EGF,Laminin_N,NTR	Laminin_EGF,Laminin_N,NTR	TRMT11	NTN1		Ntn1
dd_Smed_v6_102138_0_1	NA	NA	NA	NA	NA	NA	NA	NA	NA	NA	NA	NA	NA	NA	NA	NA	NA	NA	NA	NA	NA	NA	NA	NA	NA	NA	NA	NA	NA	NA	NA	NA
dd_Smed_v6_10214_0_1	-0.0932741	1	-0.463326	0.167961	0.0800766	1	0.0291377	1	0.354552	0.206556	-0.0935368	1	0.347038	1	0.167743	1	0.711125	0.0120931	0.200636	0.723911	0.0842853	1	-0.0230137	1	0.341094	0.846288	0.833537	0.0017395	0.440552	0.432737	0.0840226	1	Prok-RING_4,zf-ANAPC11,zf-C3HC4,zf-C3HC4_2,zf-C3HC4_3,zf-RING_11,zf-RING_2,zf-RING_5,zf-RING_UBOX,zf-rbx1	FANCL_C,PHD,Prok-RING_4,RINGv,Zn_ribbon_17,zf-ANAPC11,zf-C3H2C3,zf-C3HC4,zf-C3HC4_2,zf-C3HC4_3,zf-C3HC4_4,zf-HC5HC2H,zf-HC5HC2H_2,zf-RING-like,zf-RING_10,zf-RING_11,zf-RING_2,zf-RING_4,zf-RING_5,zf-RING_UBOX,zf-rbx1	AC007068.1	RNF38	Gm5171	Rnf38
dd_Smed_v6_102145_0_1	-0.917822	1	#NAME?	0.884876	-2.23084	1	#NAME?	1	0.341362	1	-0.305037	1	0.00547429	1	1.37895	1	1.12176	1	-0.816024	1	0.82022	1	#NAME?	1	0.06593	1	#NAME?	1	2.05001	1	1.43301	1	tRNA-synt_1b	tRNA-synt_1b	YARS	YARS	Yars	Yars
dd_Smed_v6_10215_0_1	-0.0791232	1	-0.286405	0.596896	0.237438	1	0.0704222	1	-0.130205	0.916232	0.212559	0.832207	-0.218355	1	0.129304	1	0.770255	0.0237604	0.65888	0.0198006	0.117832	0.983562	-0.425637	1	0.445866	0.824261	0.9198	0.00456151	0.757266	0.0518638	0.409514	0.734729	MFS_1	MFS_1		SLC18B1		Slc18b1
dd_Smed_v6_10216_0_1	0.160662	1	0.163868	0.5723	-0.0203469	1	-0.221027	1	0.0977006	0.93082	-0.366677	0.40732	0.307545	1	0.387937	0.586821	0.54053	0.0407639	0.37562	0.201262	0.837048	0.000221794	0.310751	1	0.206929	1	0.158841	1	0.208215	1	0.309709	0.71292	Big_3_5,CAMSAP_CH,CH,CH_2,DUF2141,DUF5060,Filamin,Y_Y_Y	Big_3_5,CAMSAP_CH,CH,CH_2,DUF2141,DUF5060,EMP24_GP25L,Filamin,Y_Y_Y,YtkA	FLNC	FLNB	Flnc	Flnb
dd_Smed_v6_102162_0_1	#NAME?	1	#NAME?	0.931093	NA	NA	1.3173	1	#NAME?	1	-0.382022	1	1.00784	1	#NAME?	1	0.182506	1	0.0346229	1	1.27559	1	NA	NA	NA	NA	Inf	1	Inf	1	Inf	1	BTB_2	BTB_2	FBXO4	KCTD16	Kctd12b	Kctd12b
dd_Smed_v6_10217_0_1	0.536618	0.737754	0.485837	0.377907	0.0481595	1	0.0161414	1	-0.30202	0.284458	0.0914682	1	0.493232	1	1.36742	0.000243537	0.79841	0.041529	1.03116	0.00268308	0.866679	0.013596	0.442451	1	0.878966	0.239279	0.277933	1	0.282393	1	0.42153	0.884041	Big_3_5,DUF5060,Filamin,Invasin_D3,Y_Y_Y,YtkA	Big_3_5,DUF5060,EMP24_GP25L,Filamin,Invasin_D3,PKD,Y_Y_Y,YtkA		FLNA	Flnc	Flna
dd_Smed_v6_102171_0_1	0.503566	1	0.763224	1	-0.739784	1	#NAME?	1	Inf	0.915498	0.738787	1	0.272374	1	2.37994	1	0.454298	1	#NAME?	1	0.396157	1	0.532032	1	1.13659	1	#NAME?	1	-0.0598386	1	0.631378	1	HMG_box,HMG_box_2	HMG_box,HMG_box_2	TCF7L2	TCF7	Lef1	Lef1
dd_Smed_v6_10218_0_1	-0.0666785	1	-0.240246	0.83952	-0.246677	1	0.0701223	1	0.111961	0.836598	0.20408	0.722873	-0.0450771	1	-0.0797476	1	-0.253935	0.393393	-0.222943	0.535501	-0.351489	0.189944	-0.218644	1	-0.259746	1	-0.117134	1	-0.0736531	1	-0.080731	1
dd_Smed_v6_10219_0_1	0.128953	1	0.322893	0.773989	0.153959	1	-0.0717559	1	0.176963	0.653695	0.529626	0.0931563	-0.432864	1	-0.300745	0.878542	-0.126128	1	0.0726493	0.958799	-0.225004	0.670728	-0.238925	1	-0.275739	0.848446	-0.326837	0.606558	-0.0292283	1	0.175668	1	DUF4695	DUF4695		C11orf96		Gm13889
dd_Smed_v6_102193_0_1	NA	NA	NA	NA	NA	NA	NA	NA	#NAME?	1	#NAME?	1	NA	NA	NA	NA	NA	NA	Inf	1	Inf	1	NA	NA	NA	NA	NA	NA	NA	NA	NA	NA			PPFIBP1
dd_Smed_v6_1022_0_1	-0.149934	1	0.250516	0.371359	0.0753085	1	-0.00599057	1	-0.209839	0.299311	0.0860093	1	-0.343992	0.773945	-0.0165038	1	-0.180446	0.877837	-0.142589	0.670227	-0.439924	0.0679352	0.0564579	1	0.208738	1	-0.0365029	1	0.109504	1	-0.203981	0.970175
dd_Smed_v6_10220_0_1	0.0013002	1	-0.577458	0.180309	-0.12904	1	-0.154265	1	0.178372	0.640232	-0.134835	0.997211	0.23018	1	-0.129258	1	-0.2513	0.489595	-0.392389	0.180671	-0.287028	0.348084	-0.348579	1	-0.259599	1	-0.406865	0.726023	-0.230099	1	-0.423163	0.535788			SBF2
dd_Smed_v6_10221_0_1	0.00847214	1	-0.0968428	0.931919	-0.0248989	1	0.195622	1	0.378947	0.0465204	1.23177	1.35733e-08	-0.07625	1	-0.6691	0.0645781	-0.972554	7.89591e-06	-1.1964	1.30546e-08	-1.31229	7.64456e-10	-0.181565	1	-0.702471	0.0342359	-0.785404	0.00850978	-0.685579	0.022979	-0.0889973	1	Sina,THOC7,zf-TRAF	Sina,zf-C3HC4,zf-TRAF		TRAF6		Rag1
dd_Smed_v6_102217_0_1	-0.0252994	1	-2.77979	0.792049	Inf	1	-1.03119	1	NA	NA	Inf	1	2.02001	1	#NAME?	1	1.72904	1	-0.126708	1	#NAME?	1	-0.734482	1	-1.26174	1	0.723145	1	0.384559	1	0.527144	1	TolA_bind_tri,bZIP_2,zf-TRAF,zf-TRAF_2	zf-C3HC4,zf-C3HC4_4,zf-TRAF,zf-TRAF_2		TRAF2	1110002E22Rik	Traf2
dd_Smed_v6_10222_0_1	-0.170763	1	-0.0656987	1	0.0368145	1	-0.144786	1	-0.112324	0.860289	-0.45733	0.152169	0.181218	1	0.107324	1	0.390481	0.268163	0.398458	0.243948	0.480879	0.0788623	0.286282	1	0.314902	1	0.416459	0.515072	0.280394	1	0.194312	1	Death,FeoB_associated,TNFR_16_TM	Death,FeoB_associated,TNFR_16_TM	GOPC			Nradd
dd_Smed_v6_102222_0_1	-0.0535402	1	#NAME?	0.78875	Inf	1	0.257805	1	2.16232	0.918236	Inf	0.987362	0.594253	1	#NAME?	1	-1.3035	1	-0.530348	1	#NAME?	0.957028	#NAME?	1	-0.93407	1	-0.992159	1	0.417836	1	0.450506	1
dd_Smed_v6_102223_0_1	Inf	1	Inf	1	NA	NA	Inf	1	Inf	1	NA	NA	NA	NA	NA	NA	NA	NA	NA	NA	NA	NA	0.0936561	1	#NAME?	1	0.0681528	1	-0.43337	1	#NAME?	1	MGC-24	MGC-24		CD164		Cd164
dd_Smed_v6_102226_0_1	NA	NA	#NAME?	1	NA	NA	Inf	1	1.7653	1	Inf	1	Inf	1	NA	NA	NA	NA	Inf	1	NA	NA	NA	NA	NA	NA	Inf	1	NA	NA	Inf	1	7TM_GPCR_Srw,7tm_1	7TM_GPCR_Srw,7tm_1,DUF3169		TAAR2		Taar2
dd_Smed_v6_10223_0_1	0.0157781	1	-0.161545	0.878259	-0.400199	0.614406	-0.273327	1	-0.170473	0.757294	-0.301506	0.504494	0.28952	1	0.592865	0.0621723	0.466769	0.109199	0.218108	0.522449	0.220766	0.569892	0.112198	1	0.176888	1	0.177664	1	0.03012	1	-0.0965181	1	BTB_2,BTB_3,Ion_trans,Ion_trans_2,PKD_channel,Shal-type	BTB_2,BTB_3,Ion_trans,Ion_trans_2,PKD_channel,Shal-type	KCND2	KCND3	Kcnd2	Kcnd2
dd_Smed_v6_102237_0_1	-0.726166	1	Inf	1	Inf	1	Inf	1	Inf	0.718963	0.707765	1	#NAME?	1	#NAME?	1	#NAME?	1	#NAME?	1	-0.833575	1	0.532032	1	-0.341822	1	0.441684	1	#NAME?	1	0.600356	1	PDZ,PDZ_2,PDZ_6	DUF1548,PDZ,PDZ_2,PDZ_6		PDZRN4	Usp34	Pdzrn4
dd_Smed_v6_10224_0_1	0.1743	1	-1.99651	0.0523875	-0.492468	1	-0.17283	1	-0.421614	0.953481	-0.0533721	1	1.05575	0.950913	0.201305	1	-0.177931	1	-0.267772	1	-0.31433	0.977988	-1.11506	1	-0.465462	1	-0.525061	1	-0.752656	1	-0.542002	1	Cadherin_C
dd_Smed_v6_10225_0_1	0.0735113	1	0.0899647	0.929919	-0.178795	1	-0.152192	1	-0.132705	0.764455	-0.228657	0.624325	0.0554643	1	0.22418	0.768939	0.11817	1	-0.0436766	0.986978	0.158768	0.792779	0.0719177	1	-0.028126	1	-0.107533	1	-0.0354759	1	-0.1434	1	MGAT2	MGAT2		MGAT2	Gm29608	Mgat2
dd_Smed_v6_102256_0_1	Inf	1	Inf	1	#NAME?	1	#NAME?	1	Inf	1	NA	NA	NA	NA	Inf	1	Inf	1	Inf	1	NA	NA	0.0936561	1	#NAME?	1	#NAME?	1	#NAME?	1	#NAME?	1	TIL,TSP_1	Pacifastin_I,TIL,TSP_1		SSPO		Sspo
dd_Smed_v6_10226_0_1	-0.316909	0.808362	-0.530156	0.2177	-0.311658	0.970093	-0.281556	1	0.148251	0.879751	-0.144225	1	0.153127	1	-0.0686581	1	-0.670337	0.00820279	-0.812195	0.000593671	-0.590982	0.0209156	-0.0601192	1	-0.063407	1	-0.634983	0.373955	-0.388839	0.989528	-0.418298	0.73855
dd_Smed_v6_102261_0_1	-1.84791	1	-2.04323	0.947494	-1.52808	1	Inf	1	NA	NA	-1.24044	1	-0.291621	1	-0.093161	1	#NAME?	0.850569	-1.89546	0.915931	-0.797081	1	-0.486947	1	0.22667	1	1.40779	1	-0.425589	1	-0.189618	1			SPRYD7
dd_Smed_v6_102264_0_1	-1.36066	1	-0.39157	1	-2.1376	1	-1.17196	1	2.61987	0.58388	-0.924055	1	1.46742	1	0.69565	1	0.384366	1	0.940749	1	1.73048	0.691718	2.4365	1	-0.0812951	1	0.573063	1	1.02325	1	2.16708	1	BAR,BAR_2	BAR,BAR_2		SH3GLB1	Pign	Sh3glb1
dd_Smed_v6_102268_0_1	NA	NA	NA	NA	NA	NA	NA	NA	NA	NA	NA	NA	NA	NA	NA	NA	NA	NA	NA	NA	NA	NA	NA	NA	NA	NA	NA	NA	NA	NA	NA	NA	TNFR_16_TM	TNFR_16_TM			Fgfr1op2
dd_Smed_v6_102269_0_1	#NAME?	0.982575	-0.897087	0.895429	-0.931263	1	1.49085	1	#NAME?	1	-0.564076	1	-0.435687	1	-1.00791	1	-3.37329	0.834038	-2.19596	0.833492	-1.73263	0.965785	Inf	1	Inf	1	Inf	1	NA	NA	Inf	1	LacY_symp,MFS_1,MFS_1_like,MFS_2,Nuc_H_symport,TSA	LacY_symp,MFS_1,MFS_1_like,MFS_2,Nuc_H_symport,TSA	MFSD6	MFSD6	Mfsd6	Mfsd6
dd_Smed_v6_10227_0_1	0.149698	1	0.810157	1	-0.581809	1	-0.244298	1	-0.27927	0.931245	-0.133122	1	-0.792719	1	0.419349	1	0.143457	0.972728	0.182918	0.759229	-0.0237352	1	-0.13226	1	-0.312157	1	-0.250539	1	0.159476	1	-0.306555	1	BiPBP_C,C2-set_2,I-set,Ig_2,Ig_3,V-set,ig	BiPBP_C,C1-set,C2-set_2,I-set,Ig_2,Ig_3,Ig_6,Ig_C17orf99,V-set,ig		TTN		Ttn
dd_Smed_v6_10227_1_1	0.0927248	1	1.39907	0.358108	0.609231	1	0.340051	1	-0.0243137	1	-0.358644	0.843347	-0.683132	1	-0.176157	1	-0.0284515	1	0.31241	0.848079	0.691239	0.460232	0.623215	1	0.340349	1	0.218874	1	0.324067	1	0.23987	1			MRPL46
dd_Smed_v6_102271_0_1	0.0821777	1	Inf	1	NA	NA	NA	NA	NA	NA	NA	NA	#NAME?	1	#NAME?	1	#NAME?	1	-0.979593	1	#NAME?	1	0.00507136	1	#NAME?	1	#NAME?	1	-0.425589	1	#NAME?	1	Ank_2,Ank_3,Ank_4,Ank_5	Ion_trans		TRPM4		Trpm4
dd_Smed_v6_10228_0_1	0.242045	0.909966	0.0690784	0.919546	0.0219804	1	0.0868228	1	0.366994	0.0218015	0.197349	0.706798	0.0327741	1	-0.0137893	1	0.16603	0.80639	0.160873	0.780579	0.112674	0.93588	-0.140192	1	-0.233854	1	0.0108079	1	-0.19466	1	0.0679782	1	TGF_beta,TGFb_propeptide	TGF_beta,TGFb_propeptide		BMP7		Bmp7
dd_Smed_v6_10229_0_1	0.317215	0.75868	0.252177	0.747319	0.341691	0.847109	0.079586	1	-0.170971	0.497132	0.0814273	1	0.0464696	1	-0.00390862	1	0.225575	0.495376	0.456846	0.0380604	0.269461	0.325822	-0.0185684	1	0.0205668	1	-0.0120549	1	0.0724628	1	0.0336731	1	TSC22,zf-C3HC4_3	MATH,TSC22,TolA_bind_tri,zf-C3HC4,zf-C3HC4_3,zf-TRAF		TRAF2		Traf2
dd_Smed_v6_1023_0_1	-0.102806	1	-0.0458569	1	-0.239563	0.952796	-0.0758362	1	-0.084232	0.929243	-0.178911	0.679032	-0.00965962	1	0.159437	0.908651	-0.0162617	1	-0.198068	0.565003	-0.131467	0.777416	0.047289	1	0.022679	1	0.0107076	1	-0.0329411	1	-0.207572	0.876886	EGF,EGF_3,EGF_CA,EGF_MSP1_1,TIL,cEGF,hEGF	EB,EGF,EGF_2,EGF_3,EGF_CA,EGF_MSP1_1,FXa_inhibition,Plasmod_Pvs28,TIL,TILa,Tme5_EGF_like,VWD,cEGF,hEGF	SLIT2	FBN2	Olfr715	Fbn1
dd_Smed_v6_10230_0_1	-0.726166	1	Inf	1	Inf	1	NA	NA	NA	NA	Inf	0.965388	#NAME?	1	#NAME?	1	#NAME?	1	0.775424	1	#NAME?	1	-0.486947	1	-0.976491	1	#NAME?	1	-0.207312	1	1.82586	1					Lrif1
dd_Smed_v6_102304_0_1	NA	NA	NA	NA	NA	NA	NA	NA	NA	NA	NA	NA	NA	NA	NA	NA	NA	NA	NA	NA	NA	NA	NA	NA	NA	NA	NA	NA	NA	NA	NA	NA	MFS_1	MFS_1,Sugar_tr		MFSD8		Mfsd8
dd_Smed_v6_102306_0_1	0.0821777	1	#NAME?	1	#NAME?	1	Inf	1	#NAME?	0.972485	1.14165	1	-0.149015	1	1.40334	1	#NAME?	1	0.475831	1	0.275587	1	#NAME?	1	#NAME?	1	0.441684	1	#NAME?	1	1.33506	1	Haspin_kinase,Kinase-like,Pkinase,Pkinase_Tyr	Haspin_kinase,Kinase-like,Pkinase,Pkinase_Tyr	PRKACB	PRKACA	Prkacb	Prkaca
dd_Smed_v6_10231_0_1	0.0545265	1	0.307201	0.744793	0.0835147	1	0.0564423	1	0.178646	0.781255	0.356386	0.513749	0.150454	1	0.307312	0.675637	0.327964	0.480317	0.317573	0.325781	0.0450242	0.978952	0.403129	1	0.3363	1	0.329879	1	0.348038	0.965564	0.346883	0.767958
dd_Smed_v6_10232_0_1	-0.655839	0.619135	-0.970338	0.0629811	-1.11902	0.0424451	-0.207158	1	-0.0339944	1	-0.385717	0.707367	0.565069	1	0.183635	1	-0.438605	0.253929	-0.979846	0.009731	-0.298973	0.561396	0.25057	1	-0.279548	1	0.0100757	1	0.0462405	1	-0.028851	1	C4,Collagen	C4,Collagen	COL24A1	COL24A1	Grik2	Col4a3
dd_Smed_v6_102323_0_1	#NAME?	1	-1.27664	1	NA	NA	NA	NA	#NAME?	1	NA	NA	2.87787	1	#NAME?	1	#NAME?	1	-0.524169	1	#NAME?	1	Inf	1	NA	NA	NA	NA	NA	NA	NA	NA	LCCL	LCCL	HKDC1
dd_Smed_v6_102329_0_1	NA	NA	#NAME?	1	NA	NA	Inf	1	NA	NA	NA	NA	Inf	1	NA	NA	NA	NA	NA	NA	NA	NA	NA	NA	NA	NA	Inf	1	NA	NA	NA	NA	Bcl-2	Bcl-2		BAK1		Bak1
dd_Smed_v6_10233_0_1	0.00630004	1	0.121642	1	0.0223131	1	0.215622	1	0.247216	0.202828	0.180784	0.745551	-0.292696	1	-0.340111	0.432791	-0.452791	0.0427014	-0.155493	0.662783	-0.0489275	0.992256	-0.177354	1	-0.324098	0.798599	-0.24347	0.821555	0.0151291	1	0.125556	1	Frizzled	Frizzled	KAT6A	FZD8	Gm7309	Fzd8
dd_Smed_v6_102348_0_1	1.66682	1	1.39033	1	Inf	1	Inf	1	#NAME?	1	1.16037	1	-0.403518	1	#NAME?	1	#NAME?	1	-0.225136	1	0.0158275	1	-0.680005	1	-1.46894	1	-1.27969	1	-0.976094	1	-0.490622	1	LIM,zf_UBZ	LIM,zf-CCHC_5,zf_UBZ,zinc_ribbon_12		CSRP1	Csrp1	Csrp1
dd_Smed_v6_10235_0_1	0.0560335	1	0.140045	0.997415	-0.0704404	1	-0.103467	1	0.00343488	1	-0.247108	0.558292	0.17074	1	0.303661	0.622885	0.249462	0.706286	0.257335	0.462425	0.327837	0.27623	0.254752	1	0.177187	1	0.0899615	1	0.0543372	1	0.024696	1
dd_Smed_v6_102355_0_1	0.177652	1	-2.72835	0.642775	0.878991	1	0.690832	1	-2.14969	0.984268	0.68043	1	0.609928	1	-1.27721	1	-2.14908	1	0.10152	1	-2.12346	1	-2.29607	1	-0.57587	1	-1.6359	1	-0.5928	1	-1.62069	1	zf-MYND	zf-MYND		AJM1		Ajm1
dd_Smed_v6_10236_0_1	0.147714	1	0.227437	1	0.104223	1	0.0170537	1	0.346015	0.0600861	0.159275	0.828842	-0.182779	1	0.125478	1	0.418246	0.130021	0.183569	0.742608	0.0709859	1	-0.103055	1	0.0819873	1	0.287586	0.778958	-0.0893212	1	0.0825475	1	Pur_ac_phosph_N,fn3,fn3_2,fn3_4	Interfer-bind,Pur_ac_phosph_N,fn3,fn3_2		TTN		Ttn
dd_Smed_v6_102369_0_1	-2.02678	1	#NAME?	0.733242	Inf	1	Inf	1	NA	NA	Inf	0.859145	0.832037	1	#NAME?	1	#NAME?	0.559152	-0.0429807	1	#NAME?	0.53575	#NAME?	1	0.684999	1	0.422894	1	0.483599	1	1.30768	1	Innexin	Innexin
dd_Smed_v6_10237_0_1	-0.166734	1	-0.154156	1	0.106687	1	-0.175656	1	-0.144181	0.684374	-0.320465	0.431474	0.040829	1	-0.135412	0.929669	0.288458	0.570331	0.171987	0.743353	0.167208	0.820741	0.0534071	1	0.138009	1	0.279537	0.740695	0.207199	1	0.0134771	1
dd_Smed_v6_102370_0_1	1.35918	1	Inf	1	#NAME?	1	-0.688181	1	NA	NA	0.466708	1	#NAME?	1	2.04271	1	2.21812	1	#NAME?	1	0.63605	1	-1.07492	1	#NAME?	1	0.170757	1	-1.06293	1	-0.256425	1	Pyridoxal_deC	Pyridoxal_deC		DDC		Ddc
dd_Smed_v6_102379_0_1	NA	NA	NA	NA	NA	NA	Inf	1	NA	NA	NA	NA	NA	NA	NA	NA	NA	NA	NA	NA	NA	NA	NA	NA	NA	NA	Inf	1	NA	NA	NA	NA	MFS_1,Sugar_tr	MFS_1,Sugar_tr		SLC22A24	Tceal3	Slc22a7
dd_Smed_v6_10238_0_1	-0.00958889	1	-0.516252	0.564315	-0.169521	1	0.155829	1	-0.35561	0.176432	-0.0941802	1	0.550937	1	0.0586046	1	-0.0154468	1	0.14342	0.774038	0.102479	0.905585	0.0442737	1	-0.101327	1	0.149971	1	0.0512493	1	0.0178877	1	Forkhead	Forkhead	FOXK1	FOXD4	Foxd1	Foxd1
dd_Smed_v6_10239_0_1	0.36145	0.863311	0.0626972	0.708938	-0.416552	1	0.0358247	1	0.77472	0.00242858	0.115962	1	0.0586976	1	0.43963	0.800302	0.0579087	0.999003	0.00115953	1	0.185726	0.804465	-0.240055	1	-0.338373	1	-0.267717	0.970074	-0.224769	1	-0.0597621	1	Shisa				Rell1
dd_Smed_v6_102390_0_1	#NAME?	1	-1.26101	1	#NAME?	1	-0.995755	1	1.99966	0.983503	-0.327866	1	1.27763	1	2.04271	1	0.885533	1	1.03625	1	0.696975	1	Inf	1	NA	NA	Inf	1	Inf	1	Inf	1	AXH,Malate_synthase	AXH,Malate_synthase	MG910338.3	ATXN1L		Atxn1l
dd_Smed_v6_102398_0_1	0.764165	1	#NAME?	0.807774	Inf	1	Inf	1	NA	NA	0.229621	1	0.831644	1	#NAME?	1	#NAME?	1	#NAME?	1	0.273434	1	#NAME?	1	-1.4244	1	-1.76679	1	-0.714248	1	-0.26111	1	Neur_chan_LBD,Neur_chan_memb	DUF2417,Neur_chan_LBD,Neur_chan_memb		CHRNA3		Chrna6
dd_Smed_v6_102399_0_1	NA	NA	NA	NA	NA	NA	NA	NA	NA	NA	NA	NA	NA	NA	NA	NA	NA	NA	NA	NA	NA	NA	NA	NA	NA	NA	NA	NA	NA	NA	NA	NA	Apolipoprotein,COG5,Cas_APE2256,Lant_dehydr_C,Pkip-1,YlqD
dd_Smed_v6_1024_0_1	0.17631	0.908365	0.218377	0.864456	-0.224171	0.971615	-0.00116788	1	0.0485291	1	0.182204	0.727992	-0.237497	1	0.216262	0.747059	-0.123888	0.937303	-0.0991153	0.903738	-0.104851	0.942856	-0.195429	1	-0.184218	1	-0.301366	0.362639	-0.262388	0.658213	-0.0989577	1	Gly_transf_sug	Gly_transf_sug	TM2D3	A4GNT	2700097O09Rik	A4gnt
dd_Smed_v6_10240_0_1	-0.41105	0.93309	-0.753668	0.445456	-0.390457	1	0.178153	1	-0.0375128	1	0.0508444	1	0.236988	1	-0.261857	1	-0.80108	0.124851	-1.20676	0.00600339	-0.717072	0.154175	-0.105629	1	-0.241265	1	-0.211877	1	-0.414532	1	-0.255177	1	CAP,Multi-haem_cyto	CAP		GLIPR2		Glipr2
dd_Smed_v6_102403_0_1	-0.127728	1	0.144305	1	-2.98999	1	0.0171531	1	#NAME?	1	0.945635	1	-0.802869	1	0.287329	1	-1.53873	1	-0.820462	1	-0.833575	1	-0.530836	1	-2.57493	1	-1.39385	1	0.757787	1	0.239789	1	EGF,EGF_2,EGF_CA,EGF_MSP1_1,FXa_inhibition,Plasmod_Pvs28,cEGF,hEGF	ARA70,EGF,EGF_2,EGF_3,EGF_CA,EGF_MSP1_1,FXa_inhibition,Plasmod_Pvs28,TB,cEGF,hEGF		FBN2	Fbn2	Fbn2
dd_Smed_v6_10241_0_1	-1.48006	0.690812	-1.40794	0.470228	-1.26047	0.859185	-0.297804	1	0.0774775	1	-1.20107	0.527182	0.4655	1	-0.0090862	1	-0.775023	0.499037	-1.56244	0.113926	-1.00796	0.374626	0.537617	1	0.210504	1	0.407234	1	0.304564	1	-0.728965	1	CH	CH		TAGLN		Tagln
dd_Smed_v6_10242_0_1	0.294378	0.914279	0.244238	0.470644	0.474627	0.571093	0.056235	1	-0.100676	0.898231	0.505983	0.226326	0.149937	1	0.124639	1	0.3491	0.371132	0.643644	0.021017	0.22544	0.55009	0.0997968	1	0.304887	1	0.110957	1	0.0358451	1	0.437045	0.529666	Collagen,Endostatin	Collagen,Endostatin		COL18A1	Abca5	Col18a1
dd_Smed_v6_102428_0_1	#NAME?	1	-0.218043	1	Inf	1	1.52411	1	1.32406	1	-1.00364	1	-1.60908	1	#NAME?	1	-0.627847	1	1.47979	0.819746	1.17215	0.902859	Inf	1	Inf	1	Inf	1	Inf	1	Inf	1	CRAL_TRIO,CRAL_TRIO_2	CRAL_TRIO,CRAL_TRIO_2		TTPAL		Ttpal
dd_Smed_v6_10243_0_1	0.0118517	1	-0.218135	0.932402	0.118453	1	-0.219423	1	0.0641528	0.995365	-0.136994	0.910691	0.163713	1	-0.101477	1	-0.000254786	1	-0.0273165	0.990486	0.027419	1	-0.066274	1	0.00512446	1	-0.231529	1	-0.105987	1	-0.121426	1			AC007068.1		Gm5171
dd_Smed_v6_10244_0_1	0.105481	1	0.0344447	0.951799	0.140382	1	0.0346535	1	0.326738	0.0368301	0.283616	0.437208	0.0152275	1	-0.0916886	1	-0.195968	0.65663	-0.210229	0.434845	-0.364631	0.118332	-0.0558087	1	-0.0567876	1	-0.266796	0.692922	-0.267675	0.863771	-0.186496	0.950268	PDEase_I	DUF2418,PDEase_I	PDE7A	PDE7A	Pde7a	Pde7a
dd_Smed_v6_102442_0_1	NA	NA	NA	NA	-1.51563	1	Inf	1	NA	NA	#NAME?	1	NA	NA	Inf	1	NA	NA	Inf	1	Inf	1	NA	NA	Inf	1	Inf	1	NA	NA	NA	NA	Peptidase_M8	Peptidase_M8		LMLN		Lmln
dd_Smed_v6_10245_0_1	0.213169	0.966291	-0.0871502	1	0.313263	1	0.0568925	1	-0.20249	0.583957	0.652123	0.0141096	0.0208568	1	-0.18101	1	0.0358383	1	0.124691	0.838107	-0.248615	0.570139	-0.279463	1	-0.0809158	1	-0.120439	1	0.0681534	1	0.190338	1	RRM_1,RRM_7	PHM7_cyt,RRM_1,RRM_7	TMEM38B	RBM24	9930021J03Rik	Rbm24
dd_Smed_v6_102459_0_1	NA	NA	NA	NA	NA	NA	NA	NA	NA	NA	NA	NA	NA	NA	NA	NA	NA	NA	Inf	1	NA	NA	NA	NA	NA	NA	NA	NA	NA	NA	NA	NA
dd_Smed_v6_10246_0_1	-0.112209	1	-0.18323	0.749261	-0.259339	1	-0.216366	1	0.22614	0.409729	-0.402108	0.614929	0.0256635	1	-0.229272	0.966265	-0.258259	0.553743	-0.423619	0.221497	-0.187832	0.659485	-0.0453576	1	-0.376402	1	-0.362416	1	-0.222629	1	-0.477732	0.732672	Peptidase_M17	Peptidase_M17		NPEPL1		Npepl1
dd_Smed_v6_10247_0_1	-0.267931	1	0.438157	0.993166	-0.0641895	1	0.365988	1	0.112098	0.879781	0.421572	0.465501	-0.377746	1	0.0787938	1	-0.629903	0.173385	-0.260998	0.694001	-0.662565	0.0638282	0.328343	1	0.282536	1	0.00401683	1	-0.177237	1	0.0269387	1	IQ,LRR_4,LRR_8,LRR_9	IQ,LRR_4,LRR_6,LRR_8,LRR_9		LRRIQ3	Nsd1	Lrriq3
dd_Smed_v6_10248_0_1	0.521194	0.209903	0.430304	0.493848	0.00546222	1	-0.122927	1	0.69392	2.71061e-06	0.447924	0.194815	-0.0629954	1	0.426458	0.287017	0.580478	0.0147012	0.260496	0.368601	0.0450382	0.97841	-0.153885	1	-0.0892734	1	-0.0636432	1	-0.384662	0.438416	-0.0282313	1	DUF3421		NCBP2
dd_Smed_v6_102482_0_1	0.812942	1	Inf	0.747093	-0.196031	1	0.158688	1	1.36244	1	Inf	0.551115	#NAME?	1	-0.200156	1	-1.86794	0.99279	-0.61349	1	#NAME?	0.455794	-0.642951	1	-1.20913	1	-2.52219	1	-1.72544	1	-0.810197	1	C2,Orthoreo_P10,Prominin,Shisa	C2		SYT2	Syt1	Syt11
dd_Smed_v6_10249_0_1	0.0444888	1	0.0382065	1	0.364143	0.37208	0.0210236	1	-0.0716298	0.99942	0.301984	0.239876	0.0773846	1	-0.374766	0.150115	-0.0781275	0.987958	-0.148703	0.480792	-0.228687	0.315203	0.0711023	1	-0.055112	1	-0.101593	1	0.00875804	1	0.0288084	1			ZNF707
dd_Smed_v6_102499_0_1	#NAME?	1	NA	NA	NA	NA	Inf	1	Inf	0.972666	-1.39924	1	#NAME?	1	#NAME?	1	#NAME?	1	#NAME?	0.919706	0.466329	1	NA	NA	NA	NA	Inf	1	Inf	1	Inf	1	Dockerin_1,EF-hand_1,EF-hand_5,EF-hand_6,EF-hand_7,EF-hand_8,SPARC_Ca_bdg	Dockerin_1,EF-hand_1,EF-hand_5,EF-hand_6,EF-hand_7,EF-hand_8,SPARC_Ca_bdg	MRTFB	KCNIP1	Akr1cl	Kcnip1
dd_Smed_v6_1025_0_1	-0.00665808	1	0.0711787	1	-0.174736	1	-0.00370686	1	-0.0857429	0.901899	-0.264551	0.339729	-0.0266297	1	0.242382	0.562396	0.0829457	0.952365	0.071611	0.8931	0.0677613	0.935345	0.0512071	1	0.0743033	1	0.0858969	1	0.00153825	1	-0.190132	0.882988
dd_Smed_v6_10250_0_1	0.195934	0.997708	0.343666	0.482929	0.276111	1	0.085367	1	-0.277882	0.394303	-0.118287	0.9684	-0.0411535	1	0.26434	0.791528	0.368809	0.450101	0.708103	0.0238245	0.69549	0.0277776	0.106579	1	0.344518	1	0.258242	1	0.332804	1	0.38127	0.946354	Aminotran_5,Beta_elim_lyase,Pyridoxal_deC,SepSecS	Aminotran_1_2,Aminotran_5,Beta_elim_lyase,Pyridoxal_deC,SepSecS	GAD1	GAD1	Gad1-ps	Gad1
dd_Smed_v6_102501_0_1	0.107666	1	#NAME?	0.956968	-1.31247	1	NA	NA	0.137124	1	NA	NA	0.745715	1	1.36156	1	#NAME?	1	#NAME?	1	#NAME?	1	#NAME?	1	-0.0585768	1	#NAME?	1	#NAME?	1	#NAME?	1	DUF3413,zf-LITAF-like,zinc_ribbon_15		FHAD1
dd_Smed_v6_102502_0_1	1.52882	1	1.88339	1	1.39008	1	0.298027	1	NA	NA	Inf	0.640003	-0.609975	1	-0.656897	1	-1.07927	1	0.123386	1	#NAME?	0.917268	-0.255409	1	-0.795632	1	-2.31006	1	-1.83843	1	-0.8564	1	7TM_GPCR_Srsx,7TM_GPCR_Srx,7tm_1	7TM_GPCR_Srsx,7TM_GPCR_Srx,7tm_1		HTR1A	Myef2	Htr1a
dd_Smed_v6_10251_0_1	0.0345912	1	0.177844	1	-0.106392	1	0.236362	1	0.0851531	0.961513	0.802646	0.0074077	0.0384415	1	-0.021096	1	-0.256823	0.641131	-0.567208	0.0906087	-0.515584	0.15062	0.181694	1	-0.162079	1	-0.0550523	1	0.0246425	1	0.252471	0.980389			GPLD1
dd_Smed_v6_102515_0_1	#NAME?	1	#NAME?	1	NA	NA	Inf	1	NA	NA	#NAME?	1	-1.46973	1	#NAME?	1	#NAME?	1	#NAME?	0.975031	-0.462887	1	NA	NA	NA	NA	Inf	1	NA	NA	NA	NA	Ank,Ank_2,Ank_3,Ank_4,Ank_5	Ank,Ank_2,Ank_3,Ank_4,Ank_5,DUF3447,Phage_T7_Capsid		TRPA1		Trpa1
dd_Smed_v6_10252_0_1	0.150111	1	0.311751	0.487314	-0.229448	1	-0.0246679	1	0.419725	0.0276477	0.124436	0.993981	-0.115229	1	0.388448	0.526888	0.10714	0.896953	0.268845	0.463667	0.404856	0.183977	0.0464111	1	0.00888899	1	-0.0676385	1	0.135394	1	0.37918	0.734586					Itga1
dd_Smed_v6_102524_0_1	NA	NA	Inf	1	NA	NA	-1.56452	1	Inf	1	#NAME?	1	NA	NA	NA	NA	Inf	1	NA	NA	Inf	1	Inf	1	NA	NA	Inf	1	Inf	1	NA	NA	Dynein_light	Dynein_light	DYNLL1	DYNLL2	Dynll2	Dynll2
dd_Smed_v6_10253_0_1	0.199067	0.991457	0.153276	0.683544	0.164033	1	-0.163667	1	0.182744	0.685648	-0.368828	0.335722	0.178403	1	0.0323741	1	0.493256	0.0883144	0.722889	0.00365658	0.921064	8.10383e-05	0.132612	1	-0.00266012	1	0.130522	1	0.229425	1	0.353168	0.787092
dd_Smed_v6_10255_0_1	0.282445	0.879231	0.0017622	0.865907	-0.0563244	1	0.103911	1	-0.302029	0.0910256	-0.927554	1.07997e-06	0.325535	1	0.0618939	1	0.203488	0.61589	0.692947	0.00121936	1.42206	3.57712e-15	0.044852	1	-0.276876	0.994984	0.0249541	1	0.164416	1	0.212061	0.920598	ASH,Motile_Sperm,PapD-like,TMEM131_like	ASH,Motile_Sperm,PapD-like,TMEM131_like		DLEC1	Apex2	Dlec1
dd_Smed_v6_10256_0_1	0.0360524	1	0.0100337	1	-0.193189	1	-0.283603	1	-0.268699	0.480703	0.28875	0.645381	-0.126751	1	-0.131198	1	-0.15952	1	-0.157665	0.892777	-0.742855	0.0138265	-0.15277	1	-0.360439	1	-0.479176	0.630176	-0.246035	1	-0.490158	0.536166		Cys_box			Kcnb2
dd_Smed_v6_10257_0_1	-0.396478	0.738943	-0.269943	0.437433	-0.49949	0.691484	0.0612867	1	-0.178388	0.593109	-0.459738	0.204262	-0.0765869	1	0.0584581	1	-0.692932	0.0181597	-0.670614	0.00601614	-0.448277	0.109274	0.049948	1	-0.0445537	1	-0.235168	1	-0.218726	1	-0.511538	0.235162	Lysyl_oxidase,SRCR,SRCR_2	Lysyl_oxidase,SRCR,SRCR_2		LOXL2	Bmerb1	Loxl2
dd_Smed_v6_10258_0_1	0.0976448	1	0.183472	0.707393	0.485895	0.720875	0.342766	1	-0.587531	0.00373378	0.763783	0.00895078	-0.085691	1	-0.218355	1	-0.0135001	1	0.0974049	0.944103	-0.306301	0.516342	0.000136539	1	0.169896	1	0.231621	1	-0.0138082	1	0.359837	0.761013	Homeodomain,Homez	EzrA,Homeobox_KN,Homeodomain,Homez	BARHL2	BARHL2	Barhl1	Barhl2
dd_Smed_v6_10259_0_1	0.205832	0.924519	-0.0640473	0.799176	0.37811	0.495979	0.349294	1	-0.842458	1.12596e-14	-0.334341	0.324472	0.295615	1	1.32363	9.98567e-10	2.02626	3.50822e-28	1.97527	9.25839e-27	1.54993	1.28431e-16	0.0257366	1	1.49591	5.28956e-12	2.16972	2.23941e-25	1.74661	4.63691e-18	1.00975	9.11864e-06	Glyco_tranf_2_3,Glyco_transf_7C,Glycos_transf_2	Glyco_tranf_2_3,Glyco_transf_7C,Glycos_transf_2	GALNT1	GALNT11	Galnt3	Galnt11
dd_Smed_v6_1026_0_1	0.0726661	1	0.35997	0.218071	0.0374793	1	0.00517521	1	0.0874203	0.86937	0.177217	0.790906	-0.436021	0.384061	0.0046886	1	-0.0891519	1	0.12759	0.663499	0.127132	0.628768	-0.148717	1	-0.0304981	1	-0.156643	0.953345	-0.0622996	1	0.231683	0.876886	Beta-APP,Calponin	Beta-APP,Calponin		CNN1		Cnn3
dd_Smed_v6_10260_0_1	0.0286264	1	0.096114	1	0.191804	1	-0.12492	1	-0.208339	0.324398	-0.528003	0.0176824	0.247424	0.920871	-0.0431294	1	0.468573	0.0109134	0.524485	0.0055233	0.566005	0.00191857	0.314911	1	0.120048	1	0.315027	0.532715	0.201601	1	0.00937526	1
dd_Smed_v6_102609_0_1	0.0821777	1	NA	NA	Inf	1	#NAME?	1	#NAME?	1	#NAME?	1	#NAME?	1	#NAME?	1	0.554026	1	#NAME?	1	-0.0252315	1	#NAME?	1	0.75736	1	#NAME?	1	-0.425589	1	#NAME?	1
dd_Smed_v6_10261_0_1	-0.139482	1	-0.132894	0.845496	-0.216848	1	-0.202928	1	-0.167059	0.756983	-0.511582	0.128949	0.285059	1	0.295915	0.713532	0.117567	1	0.18979	0.716785	0.343373	0.352514	0.291646	1	0.218549	1	0.0541205	1	0.0426551	1	-0.0287271	1	Laminin_EGF,Laminin_N,NTR	Laminin_EGF,Laminin_N,NTR	TMEM158	NTN1	Tmem158	Ntn1
dd_Smed_v6_102613_0_1	NA	NA	NA	NA	NA	NA	NA	NA	NA	NA	NA	NA	NA	NA	NA	NA	NA	NA	Inf	1	NA	NA	NA	NA	NA	NA	NA	NA	NA	NA	NA	NA	AAA,AAA_16,AAA_18,AAA_5,AAA_6,AAA_7,AAA_8,AAA_9,AAA_lid_1,AAA_lid_11,DHC_N2,Dynein_AAA_lid,Dynein_C,Dynein_heavy,MT,Mg_chelatase,RNA_helicase,RsgA_GTPase,Sigma54_activat	AAA,AAA_16,AAA_18,AAA_22,AAA_33,AAA_5,AAA_6,AAA_7,AAA_8,AAA_9,AAA_lid_1,AAA_lid_11,DHC_N2,DUF815,Dynein_AAA_lid,Dynein_C,Dynein_heavy,Exonuc_VII_L,MT,Mg_chelatase,NACHT,RNA_helicase,Roc,RsgA_GTPase,Sigma54_activat	DNAH14	DNAH14		Dnah14
dd_Smed_v6_10262_0_1	-0.592158	0.755711	0.279285	1	-0.375022	1	0.0972679	1	-0.870582	1.32125e-07	-0.244984	0.813887	-0.685738	1	0.63425	0.364484	0.0529089	0.997986	0.365181	0.408191	0.115719	0.860849	0.185705	1	0.851386	0.127305	0.742335	0.191346	1.03114	0.0128498	0.462893	0.74167	Kinase-like,Pkinase,Pkinase_Tyr	Kinase-like,Pkinase,Pkinase_Tyr	PRKACB	PRKACA	Prkaca	Prkaca
dd_Smed_v6_10263_0_1	-0.0218897	1	-0.00880179	1	-0.429581	0.85342	-0.029346	1	0.2755	0.654805	-0.0635696	1	0.0270166	1	0.252335	0.918645	0.049311	1	-0.173601	0.805747	0.0492583	1	0.0401045	1	-0.155356	1	0.0418547	1	-0.154406	1	0.00757831	1
dd_Smed_v6_102633_0_1	NA	NA	NA	NA	NA	NA	NA	NA	NA	NA	NA	NA	NA	NA	NA	NA	NA	NA	NA	NA	NA	NA	NA	NA	NA	NA	NA	NA	NA	NA	NA	NA			SLC25A46		Gpm6b
dd_Smed_v6_102635_0_1	1.13818	1	-1.67274	1	-2.56244	1	2.5565	1	#NAME?	1	-1.13406	1	2.80875	1	1.72419	1	-1.7464	1	0.678327	1	0.503166	1	-0.00217441	1	-1.97644	1	-0.32808	1	#NAME?	1	-1.76907	1	Noggin	Noggin		NOG	Tmem38b	Nog
dd_Smed_v6_102636_0_1	#NAME?	1	NA	NA	Inf	1	NA	NA	NA	NA	Inf	1	#NAME?	1	#NAME?	1	#NAME?	1	#NAME?	1	#NAME?	1	NA	NA	Inf	1	NA	NA	NA	NA	Inf	1					Casp8ap2
dd_Smed_v6_10264_0_1	0.00615416	1	-0.0908514	0.482931	-0.184891	1	0.179475	1	0.278284	0.629672	-0.190933	0.925495	-0.249937	1	0.0173936	1	-0.064587	1	-0.509592	0.478183	-0.0382283	1	-0.346943	1	-0.173651	1	0.108733	1	-0.44299	1	-0.235316	1	SEA		MTMR10		Pate14
dd_Smed_v6_10265_0_1	-0.0717087	1	0.15443	1	-0.0777739	1	-0.0466545	1	-0.134485	0.880192	-0.114555	1	-0.265094	1	-0.361745	0.571929	-0.25559	0.782738	-0.527066	0.0906325	-0.420103	0.228514	-0.0389554	1	-0.36781	1	-0.230536	1	-0.312292	1	-0.462949	0.614869	CCDC71L,RhoGAP,Spc110_C	CCDC71L		FAM13A		Fam13a
dd_Smed_v6_102654_0_1	0.503566	1	-3.70402	0.442254	-0.290326	1	-3.71347	1	Inf	1	#NAME?	1	3.72064	1	2.89316	1	2.60325	1	-0.558204	1	0.27922	1	-0.486947	1	2.09927	1	-1.61379	1	0.852555	1	#NAME?	1		Actin	ACTA2	ACTB	Acta2	Actg1
dd_Smed_v6_10266_0_1	0.217563	0.982588	0.0754049	0.979595	-0.0251117	1	-0.0309638	1	0.0704246	0.997336	0.285278	0.618202	0.230125	1	0.30783	0.706524	0.596896	0.0370094	0.40288	0.147757	0.0638678	0.996837	0.0879675	1	0.0651561	1	0.34837	1	0.255627	1	0.131583	1	Filament,Rootletin	CENP-F_leu_zip,Filament,KASH_CCD,Rootletin	U2SURP	CROCC		Crocc
dd_Smed_v6_10267_0_1	0.0743554	1	-0.0306542	0.931093	0.0271881	1	0.202923	1	0.105181	0.959045	0.187369	0.900975	-0.0212088	1	0.207708	1	0.0256891	1	0.11923	0.98331	0.0166236	1	-0.126218	1	0.16054	1	0.154257	1	0.188979	1	0.129637	1			RDX
dd_Smed_v6_102678_0_1	0.470931	1	-0.129932	1	Inf	1	-0.198703	1	0.863157	1	-0.919419	1	-0.201847	1	#NAME?	1	-0.176775	1	0.136157	1	1.45168	0.912737	-0.80271	1	0.31684	1	-0.846409	1	#NAME?	1	0.0613336	1	DUF1140,RelB_N,zf-C3HC4,zf-C3HC4_2,zf-RING_2,zf-RING_5
dd_Smed_v6_10268_0_1	-1.08681	0.603298	-1.81337	0.0658518	-1.14675	0.755299	-0.502348	1	-0.0772026	1	-1.1186	0.323415	0.944121	1	-0.0881875	1	-0.115295	0.91093	-1.02781	0.165773	-0.258903	0.832138	0.217567	1	-0.148123	1	0.469171	0.926746	0.0994871	1	-0.290688	1	BK_channel_a,Ion_trans_2,TrkA_N	BK_channel_a,DUF1487,Ion_trans_2,TrkA_N		KCNMA1		Kcnma1
dd_Smed_v6_102686_0_1	NA	NA	Inf	1	NA	NA	#NAME?	1	NA	NA	#NAME?	1	NA	NA	NA	NA	Inf	1	NA	NA	Inf	1	Inf	1	NA	NA	NA	NA	Inf	1	NA	NA	Laminin_EGF,Laminin_N,NTR	EGF_alliinase,Laminin_EGF,Laminin_N,NTR		NTN1		Ntn1
dd_Smed_v6_10269_0_1	-0.110602	1	0.179405	1	0.105981	1	0.116804	1	0.0441328	1	0.173951	0.890602	-0.163036	1	-0.231477	1	-0.131296	0.913458	-0.00689741	1	0.092765	0.949436	0.126971	1	-0.0148945	1	0.09611	1	0.391292	0.740407	0.377318	0.634278			DNAL1		Emsy
dd_Smed_v6_102692_0_1	#NAME?	1	NA	NA	Inf	1	#NAME?	1	NA	NA	-1.22223	1	#NAME?	1	#NAME?	1	-1.56051	1	#NAME?	1	0.465108	1	NA	NA	Inf	1	NA	NA	Inf	1	Inf	1	Filament,Fzo_mitofusin,Tektin	Filament,Fzo_mitofusin,Lzipper-MIP1,Tektin	CENPE	TEKT1		Tekt1
dd_Smed_v6_1027_0_1	0.0111628	1	0.145562	0.770631	0.032004	1	0.0220246	1	-0.00979578	1	0.299393	0.255459	-0.236797	1	-0.108653	1	-0.341109	0.219985	-0.206293	0.413768	-0.312294	0.173744	-0.102398	1	-0.0878121	1	-0.330247	0.235155	-0.260326	0.65372	-0.0240639	1	p450	p450		CYP2U1		Cyp2u1
dd_Smed_v6_10270_0_1	-0.403873	0.966291	-0.100922	0.722716	-0.775528	0.853655	-0.0206752	1	0.329325	0.614218	-0.423522	0.780517	-0.0899009	1	0.185345	1	-0.375036	0.738766	-0.673966	0.270468	-0.300967	0.698462	0.21305	1	-0.18631	1	0.00816176	1	-0.0721332	1	-0.320616	1	LRR_1,LRR_4,LRR_6,LRR_8,LRR_9	LRR_1,LRR_4,LRR_5,LRR_6,LRR_8,LRR_9	TRMT13	ANP32E	Gm5263	Anp32e
dd_Smed_v6_102703_0_1	#NAME?	1	Inf	1	Inf	1	Inf	1	Inf	0.946041	Inf	1	#NAME?	1	#NAME?	1	#NAME?	1	-0.0757833	1	#NAME?	1	Inf	1	Inf	1	Inf	1	NA	NA	Inf	1	SSF	DUF3149,SSF	SLC5A3	SLC5A3	Slc5a3	Slc5a3
dd_Smed_v6_10271_0_1	0.24803	0.85298	0.117497	1	0.165246	1	-0.0861283	1	0.356666	0.0181073	0.273434	0.390214	0.0819048	1	0.0321103	1	0.316821	0.283609	0.185014	0.578228	0.00853	1	-0.0486278	1	-0.0506731	1	-0.0173369	1	-0.138535	1	0.0339341	1			SPON1		Garnl3
dd_Smed_v6_102713_0_1	Inf	1	Inf	0.956309	Inf	1	2.12265	1	NA	NA	-0.0525826	1	NA	NA	NA	NA	Inf	1	Inf	0.775011	Inf	0.700666	-0.094387	1	-1.39065	1	-1.26501	1	#NAME?	1	-0.384485	1	ATP-grasp,ATP-grasp_3,ATP-grasp_5,ATPgrasp_Ter,CPSase_L_D2,CPSase_L_D3,CPSase_sm_chain,Dala_Dala_lig_C,GARS_A,GATase,MGS,Peptidase_C26	ATP-grasp,ATP-grasp_3,ATP-grasp_5,ATPgrasp_Ter,CPSase_L_D2,CPSase_L_D3,CPSase_sm_chain,Dala_Dala_lig_C,GARS_A,GATase,MGS,Peptidase_C26	CPS1	CPS1	Cps1	Cps1
dd_Smed_v6_102715_0_1	NA	NA	#NAME?	1	Inf	1	#NAME?	1	#NAME?	1	NA	NA	Inf	1	NA	NA	Inf	1	Inf	1	NA	NA	NA	NA	Inf	1	NA	NA	Inf	1	NA	NA	COLFI,Collagen	COLFI	COL11A1	COL1A2	Col11a1	Col1a2
dd_Smed_v6_10272_0_1	0.169675	1	0.0589832	0.552435	-0.0101689	1	0.0216615	1	0.0250037	1	0.00628692	1	0.238977	1	0.12738	1	0.0415284	1	0.0949739	0.869971	0.212213	0.578031	0.128285	1	-0.0524639	1	-0.106485	1	-0.0552775	1	0.0488249	1
dd_Smed_v6_10273_0_1	0.0941935	1	0.12047	1	-0.065405	1	-0.0289631	1	-0.0553083	0.989571	-0.301075	0.369349	-0.186183	1	-0.00706129	1	0.07953	0.99279	0.1337	0.754522	0.396196	0.0839609	-0.159907	1	-0.16666	1	-0.0436265	1	0.0650812	1	0.000926643	1	COLFI,Collagen	COLFI,Collagen	COL2A1	COL2A1	Col3a1	Col1a2
dd_Smed_v6_102731_0_1	Inf	0.911132	1.69312	1	Inf	1	0.787007	1	#NAME?	1	#NAME?	0.638622	Inf	1	NA	NA	Inf	1	Inf	1	Inf	0.610377	-1.40538	1	-3.50825	1	-1.63156	1	-1.6489	1	#NAME?	0.756492	zf-RING_UBOX	zf-C3HC4_4,zf-Nse,zf-RING_UBOX		PDZRN3		Pdzrn3
dd_Smed_v6_10275_0_1	0.307699	0.935306	0.379702	0.204015	0.121628	1	-0.0169835	1	-0.179085	0.78863	-0.067803	1	0.645851	1	0.564284	0.443653	0.675473	0.124851	0.692056	0.0410799	0.739361	0.0410508	0.717854	0.952816	0.378212	1	0.35079	1	0.236172	1	0.363858	0.994578	Glyoxalase,Glyoxalase_4	Glyoxalase,Glyoxalase_4		HPDL	Vmn2r7	Hpdl
dd_Smed_v6_102756_0_1	NA	NA	NA	NA	NA	NA	NA	NA	NA	NA	NA	NA	NA	NA	NA	NA	NA	NA	NA	NA	NA	NA	NA	NA	NA	NA	NA	NA	NA	NA	NA	NA
dd_Smed_v6_10276_0_1	-0.0440777	1	0.0234759	0.982926	-0.362176	0.69418	-0.0593047	1	0.0206194	1	-0.629042	0.00679216	-0.000563286	1	-0.0648298	1	-0.318235	0.255723	-0.306942	0.205826	0.247279	0.560444	0.0669903	1	-0.382928	0.76037	-0.333462	0.564314	-0.499318	0.120821	-0.337685	0.518133	Ribosomal_S16
dd_Smed_v6_10277_0_1	0.572989	0.622219	0.175335	1	0.297479	1	-0.155246	1	0.486973	0.00388587	0.282439	0.73857	0.198824	1	0.532899	0.431102	0.605631	0.169749	0.473694	0.164808	0.450494	0.203436	-0.19883	1	0.257389	1	-0.122605	1	-0.0147406	1	0.159944	1		Granulin	ICA1		Gm6169
dd_Smed_v6_10278_0_1	-0.142131	1	-0.185308	1	-0.146434	1	0.170238	1	-0.122979	0.834247	-0.450624	0.145234	0.329912	1	0.419454	0.297744	0.195911	0.686731	0.391092	0.123937	0.633738	0.00637826	0.286735	1	0.415151	0.495397	0.50828	0.235699	0.461857	0.343866	0.325245	0.704517	DUF3848,Noggin	DUF3848,Noggin	CCDC82	NOG	Swap70	Nog
dd_Smed_v6_10279_0_1	-0.323254	0.834741	-0.137559	0.659208	-0.0984926	1	0.117809	1	-0.0473546	1	-0.0686764	1	-0.131285	1	-0.0348822	1	-0.298146	0.4569	-0.207656	0.702906	-0.269559	0.393803	0.054409	1	0.189879	1	0.142917	1	0.249455	1	-0.0149815	1	Calponin	Calponin		CNN3		Cnn3
dd_Smed_v6_102795_0_1	Inf	1	Inf	1	Inf	1	Inf	1	NA	NA	NA	NA	NA	NA	NA	NA	NA	NA	NA	NA	NA	NA	-0.860479	1	-1.00922	1	-0.932664	1	#NAME?	1	#NAME?	1
dd_Smed_v6_1028_0_1	-1.67699	0.572677	-1.25287	0.505525	1.36342	0.720875	0.745086	1	-5.4443	0.104102	-0.273944	1	0.196485	1	-0.443966	1	1.66981	0.0820722	2.49143	0.00182249	1.24509	0.214406	0.620604	1	2.59644	0.0414266	4.09189	9.98352e-06	3.99235	1.40064e-05	2.64814	0.0161388	MFS_1	MFS_1	SLC17A6	SLC17A8	Mfsd8	Slc17a8
dd_Smed_v6_10280_0_1	-0.0274647	1	-0.0775159	1	0.0568163	1	-0.020298	1	0.0162863	1	0.495905	0.0539908	-0.321741	0.932461	-0.610129	0.0528678	-0.437797	0.128611	-0.525348	0.0171553	-0.752572	0.000376463	-0.371792	1	-0.525848	0.173361	-0.43063	0.369826	-0.437795	0.414658	-0.229202	0.964608	Ferlin_C	Ferlin_C	MYOF	OTOF	Myof	Otof
dd_Smed_v6_10281_0_1	0.459726	0.525644	0.551781	0.435264	0.0640108	1	-0.0904026	1	0.0719503	0.990425	0.0661297	1	-0.0389973	1	0.109284	1	0.308791	0.501161	0.328662	0.307787	0.150615	0.737806	0.0530584	1	-0.286431	1	-0.241338	0.895593	-0.259339	1	-0.242981	0.900658	Tubulin,Tubulin_3,Tubulin_C	Tubulin,Tubulin_3,Tubulin_C	TUBA1A	TUBA3C	Tuba1b	Tuba3a
dd_Smed_v6_102810_0_1	#NAME?	1	Inf	1	Inf	1	#NAME?	1	0.750163	1	NA	NA	#NAME?	1	#NAME?	1	-0.99015	1	#NAME?	0.957507	#NAME?	1	Inf	1	Inf	1	NA	NA	Inf	1	NA	NA	Peptidase_M8	Peptidase_M8		LMLN	Olfr742	Lmln
dd_Smed_v6_10282_0_1	0.177681	0.966291	0.188754	0.773708	0.409372	0.392782	0.337027	1	0.412826	0.00337416	0.597494	0.00165403	0.179308	1	-0.113059	1	0.161355	0.741354	0.0772044	0.950277	-0.0324665	1	0.190381	1	0.118633	1	0.320701	0.505936	0.180202	1	0.387347	0.204797	Gelsolin	Gelsolin,PA-IIL		VIL1		Vil1
dd_Smed_v6_10284_0_1	-0.065238	1	-0.389353	0.794103	0.0926574	1	0.174235	1	-0.0376066	1	0.190189	0.881864	0.0111019	1	-0.187229	1	-0.135147	1	-0.0302441	1	-0.276583	0.580683	-0.313013	1	-0.0293334	1	0.104326	1	-0.012719	1	-0.0211551	1	Orn_Arg_deC_N,Orn_DAP_Arg_deC	Orn_Arg_deC_N,Orn_DAP_Arg_deC		ODC1	Rnaset2b	Odc1
dd_Smed_v6_102843_0_1	-0.12268	1	-1.25575	1	-1.88097	1	-3.71957	1	NA	NA	0.360016	1	-1.79445	1	-1.02412	1	-0.45748	1	#NAME?	0.337279	-2.36985	0.74494	-2.92753	1	-2.7824	1	-4.05437	1	-1.6582	1	-1.88715	1	HSP70	FGGY_C,HSP70	HSPA5	HSPA5	Hspa5	Hspa5
dd_Smed_v6_102845_0_1	1.31275	1	Inf	1	#NAME?	1	#NAME?	1	Inf	0.961513	Inf	1	#NAME?	1	0.698793	1	-0.22685	1	0.613164	1	#NAME?	1	0.0944315	1	#NAME?	1	#NAME?	1	#NAME?	1	-1.93691	1	Arf,G-alpha,Gtr1_RagA,Roc	Arf,G-alpha,GTP_EFTU,Gtr1_RagA,Roc,Spore_IV_A	GNAL	GNAL	Gnal	Gnal
dd_Smed_v6_10285_0_1	3.86725e-05	1	0.667828	0.586431	-0.119501	1	0.089441	1	0.200195	0.805295	-0.0431919	1	-0.57238	1	0.359028	0.94129	-0.0759748	1	0.191302	0.891728	0.148377	0.930197	0.0954096	1	0.239488	1	0.0134275	1	0.239443	1	0.105146	1	AAA_8,AAA_9,AAA_lid_11,ATG16,DHR10,DUF4349,Dynein_C,Dynein_heavy,MT,Rootletin	AAA_8,AAA_9,AAA_lid_11,ATG16,DHR10,DUF4349,Dynein_C,Dynein_heavy,MT,Rootletin	DNAH12	DNAH3	Dnah3	Dnah3
dd_Smed_v6_10286_0_1	-0.273035	0.959953	-0.44287	0.333041	-0.273495	0.920216	-0.480168	1	0.711065	0.00411869	0.199707	0.596412	0.105837	1	-0.18649	1	0.0886329	0.998751	-0.388401	0.191104	-0.273026	0.449723	-0.063998	1	-0.18695	1	-0.1185	1	-0.404365	0.521949	0.199716	0.978403	F5_F8_type_C,Peptidase_M60	F5_F8_type_C,Peptidase_M60		TCAF2		Tcaf1
dd_Smed_v6_102860_0_1	#NAME?	1	Inf	1	NA	NA	NA	NA	NA	NA	NA	NA	#NAME?	1	#NAME?	1	#NAME?	1	1.31637	1	#NAME?	1	Inf	1	NA	NA	NA	NA	NA	NA	NA	NA	LTD	LTD,PH_15		LMNB2
dd_Smed_v6_102869_0_1	#NAME?	1	Inf	1	-0.852866	1	-1.28692	1	1.16068	1	#NAME?	1	#NAME?	1	0.958552	1	1.57369	1	-0.979593	1	0.275587	1	Inf	1	Inf	1	Inf	1	Inf	1	NA	NA	Chromo,FTA2,Kinase-like,Pkinase,Pkinase_Tyr	Chromo,FTA2,Haspin_kinase,Kinase-like,Pkinase,Pkinase_Tyr	PRKACB	PRKACA	Prkacb	Prkacb
dd_Smed_v6_10287_0_1	-0.276093	0.936652	-0.144977	0.699469	-0.435466	0.971615	-0.277992	1	0.641927	0.350172	-0.0636118	1	-0.0191402	1	0.115901	1	-0.13219	0.939758	-0.310097	0.514435	-0.300144	0.523389	0.111976	1	-0.0434721	1	-0.13409	1	-0.209818	1	-0.0876627	1	FHA,Kinesin,Microtub_bd	FHA,Kinesin,Microtub_bd,SH3_13	KIF21A	KIF13B	Kif5b	Kif28
dd_Smed_v6_102872_0_1	0.877098	1	Inf	1	NA	NA	#NAME?	1	-2.01147	0.967997	0.69535	1	#NAME?	1	#NAME?	1	1.91017	1	1.60536	1	1.69697	1	0.831202	1	#NAME?	1	#NAME?	1	0.57865	1	1.51523	1	C1-set,C2-set_2,I-set,Ig_2,Ig_3,V-set,ig	C1-set,C2-set_2,I-set,Ig_2,Ig_3,Izumo-Ig,V-set,ig		KIRREL1		Kirrel
dd_Smed_v6_10288_0_1	-0.493028	0.331946	-0.000691863	1	-0.058229	1	-0.395862	1	0.228545	0.265554	0.199881	0.750347	-0.387916	0.906397	-0.14576	1	-0.777447	8.67325e-05	-0.377678	0.101735	-0.905823	4.04451e-06	0.10442	1	0.289039	1	-0.680282	0.00258419	-0.127927	1	-0.212915	0.902704			SUPV3L1		Cask
dd_Smed_v6_102883_0_1	NA	NA	Inf	1	Inf	1	#NAME?	1	Inf	1	NA	NA	NA	NA	NA	NA	Inf	1	Inf	1	NA	NA	Inf	1	Inf	1	NA	NA	NA	NA	NA	NA	DUF4586	DUF4586	PHIP	C4orf47	Kcnh5	1700029J07Rik
dd_Smed_v6_10289_0_1	0.0220678	1	0.499968	0.29125	-0.144692	0.989643	0.205645	1	-0.0118462	1	-0.0393091	1	-0.203113	1	0.323269	0.390917	-0.0562984	1	0.407418	0.112209	0.403752	0.0891819	0.274787	1	0.156509	1	0.127279	1	0.242706	1	0.342375	0.71292	Cadherin,GPHR_N	Cadherin		CLSTN2		Clstn2
dd_Smed_v6_1029_0_1	-0.202897	0.954001	-0.294988	0.395275	-0.00764752	1	-0.0151075	1	0.040724	0.987597	-0.251761	0.680989	0.0646301	1	-0.311911	0.583379	-0.251912	0.592906	-0.342695	0.207074	-0.173882	0.628768	-0.0274618	1	-0.116662	1	-0.064123	1	-0.0839185	1	-0.222747	0.988564	Ins145_P3_rec,MIR,RIH_assoc,RYDR_ITPR	Ins145_P3_rec,Ion_trans,MIR,RYDR_ITPR	ZNF271P	ITPR1		Itpr3
dd_Smed_v6_1029_1_1	-0.0123751	1	0.387628	0.33261	0.121013	1	-0.0748095	1	-0.254936	0.221189	0.0950336	1	-0.412862	0.961328	0.0553491	1	-0.0286477	1	0.114546	0.871883	-0.171758	0.885828	-0.0128587	1	0.188738	1	-0.0910821	1	0.184946	1	-0.0643491	1	G_glu_transpept	G_glu_transpept		GGT1		Ggt1
dd_Smed_v6_10290_0_1	-0.174508	0.966142	-0.187896	0.533497	0.0168342	1	-0.0462656	1	0.0462973	0.990289	-0.00349769	1	0.0389874	1	-0.264105	0.630984	-0.123067	0.838712	-0.238641	0.333029	-0.326058	0.17699	0.0255999	1	-0.0727625	1	0.00517601	1	-0.11405	1	-0.155047	1	IBR,zf-C3HC4	IBR,zf-C3HC4	ALG10B	RBCK1		Rbck1
dd_Smed_v6_102900_0_1	NA	NA	NA	NA	NA	NA	NA	NA	NA	NA	NA	NA	NA	NA	NA	NA	NA	NA	NA	NA	NA	NA	NA	NA	NA	NA	NA	NA	NA	NA	NA	NA	Abhydrolase_1,Abhydrolase_2,Abhydrolase_6,DUF2920,Esterase,FSH1,Hydrolase_4,PGAP1,Peptidase_S15,Peptidase_S28,Peptidase_S9,Thioesterase	Abhydrolase_1,Abhydrolase_2,Abhydrolase_6,DUF2920,Esterase,FSH1,Hydrolase_4,LIP,PGAP1,Peptidase_S15,Peptidase_S28,Peptidase_S9,Thioesterase		MGLL		Mgll
dd_Smed_v6_10291_0_1	-0.165547	0.990435	-0.183207	0.737466	-0.311567	0.899479	0.00674072	1	-0.457532	0.00400765	-0.82512	3.22805e-05	0.200087	1	0.342814	0.450494	0.311751	0.31483	0.278079	0.281476	0.660036	0.00150006	0.182427	1	0.196794	1	0.484039	0.0720688	0.289478	0.775913	0.000463261	1				AL096814.1		1700001C19Rik
dd_Smed_v6_10292_0_1	0.207444	0.935009	-0.0117531	0.847993	-0.19244	1	0.139966	1	0.625727	0.000352115	0.281494	0.473082	0.0427919	1	0.19618	0.866501	-0.176978	0.889199	-0.0594812	1	-0.25478	0.500708	-0.176405	1	-0.203704	1	-0.244456	0.923404	-0.391828	0.429031	-0.180731	0.996547	Kelch_1,Kelch_2,Kelch_3,Kelch_4,Kelch_5,Kelch_6	Kelch_1,Kelch_2,Kelch_3,Kelch_4,Kelch_5,Kelch_6		KLHDC9		Klhdc9
dd_Smed_v6_102925_0_1	0.963983	1	0.73899	1	-2.05817	1	-0.09323	1	0.0605755	1	0.0825438	1	-0.948396	1	2.46437	1	1.25336	1	0.605367	1	1.49206	0.961109	-1.17339	1	-0.557779	1	0.196147	1	-0.200528	1	0.610621	1	DUF3421		SP100
dd_Smed_v6_10293_0_1	-0.327765	0.913225	-0.799552	0.0781976	-0.612094	0.434153	0.283582	1	0.271568	0.684396	0.0535218	1	0.652412	0.79135	-0.0415635	1	-0.763591	0.00188489	-1.09599	0.000106499	-0.64176	0.0305225	0.180625	1	-0.325893	1	-0.152243	1	-0.448294	0.856085	-0.260473	1	ArfGap,RhoGAP	ArfGap,Pribosyltran_N,RhoGAP	ZNF546	ARAP2		Arap2
dd_Smed_v6_102931_0_1	NA	NA	#NAME?	1	Inf	1	NA	NA	#NAME?	1	Inf	1	Inf	1	NA	NA	NA	NA	NA	NA	NA	NA	NA	NA	Inf	1	NA	NA	NA	NA	Inf	1	EGF,EGF_2,LRRCT,LRRNT,LRR_4,LRR_8,LRR_9,Laminin_G_1,Laminin_G_2,hEGF	EGF,EGF_2,EGF_3,EGF_CA,FXa_inhibition,LRRCT,LRRNT,LRR_1,LRR_4,LRR_5,LRR_8,LRR_9,Laminin_EGF,Laminin_G_1,Laminin_G_2,Plasmod_Pvs28,hEGF		SLIT3	Rccd1	Slit3
dd_Smed_v6_102937_0_1	NA	NA	NA	NA	NA	NA	#NAME?	1	NA	NA	NA	NA	NA	NA	NA	NA	Inf	1	Inf	1	NA	NA	NA	NA	NA	NA	NA	NA	NA	NA	NA	NA	7tm_2,HRM	7tm_2,Acyl_transf_3,HRM,Virul_fac_BrkB	PNO1	CALCR		Calcr
dd_Smed_v6_10294_0_1	0.255119	0.859327	0.351822	0.411911	0.260407	0.917032	-0.11974	1	0.356455	0.0324588	0.208528	0.67813	-0.186642	1	-0.218078	0.783009	0.070011	1	0.0979968	0.915738	0.438708	0.0621358	-0.0899386	1	-0.212789	1	-0.304848	0.503477	-0.110419	1	0.392117	0.460201	7TM_GPCR_Srw,7tm_1,Peptidase_S49_N	7tm_1,Peptidase_S49_N		HCRTR2		Hcrtr2
dd_Smed_v6_10295_0_1	0.165238	1	-0.583654	0.324447	0.127447	1	0.0509005	1	0.235647	0.576636	-0.600308	0.129176	0.439178	1	-0.102833	1	-0.0694465	1	-0.0599943	1	0.419563	0.308829	-0.309715	1	-0.140624	1	-0.183784	1	-0.254011	1	-0.345983	0.80521			PCLO		Ttc14
dd_Smed_v6_10296_0_1	-0.965967	0.780927	-1.01404	0.316815	-1.25241	0.415527	-0.599146	1	0.321447	0.990341	-0.591352	0.871004	0.363101	1	0.510691	0.971952	-0.186131	0.826054	-1.19789	0.0866441	-0.608892	0.461733	0.31503	1	0.224252	1	0.18069	1	0.365445	1	-0.234276	1	7tm_1	7tm_1	AAK1	HCRTR2		Hcrtr2
dd_Smed_v6_102968_0_1	NA	NA	NA	NA	NA	NA	NA	NA	NA	NA	NA	NA	NA	NA	NA	NA	NA	NA	NA	NA	NA	NA	NA	NA	NA	NA	NA	NA	NA	NA	NA	NA	Dynein_C	Dynein_C	DNAH11	DNAH9	Dnah11	Dnah17
dd_Smed_v6_102975_0_1	NA	NA	Inf	1	-0.885873	1	-0.585784	1	Inf	1	#NAME?	1	NA	NA	Inf	1	Inf	1	Inf	1	Inf	1	Inf	1	Inf	1	Inf	1	NA	NA	NA	NA	zf-RING_2				Ints8
dd_Smed_v6_102989_0_1	#NAME?	1	Inf	1	NA	NA	NA	NA	0.0786668	1	1.22188	1	#NAME?	1	#NAME?	1	#NAME?	1	-1.5582	1	-0.303025	1	Inf	1	NA	NA	NA	NA	NA	NA	Inf	1	Carb_anhydrase	Carb_anhydrase		CA10		Car10
dd_Smed_v6_10299_0_1	-0.290646	1	0.327883	0.916865	-0.814243	1	1.0609	1	-0.550624	0.899694	-0.918218	0.617556	-0.0718768	1	1.00078	0.733794	-0.708253	0.655746	-0.163766	0.885151	-0.359393	0.752532	0.546652	1	0.477187	1	0.643296	0.952276	0.302544	1	-0.986964	0.919237
dd_Smed_v6_103_0_1	0.260959	0.896614	0.189466	0.597415	0.387796	0.838615	0.258192	1	-0.02658	1	-0.0875987	0.980898	0.18828	1	-0.200437	1	0.0713866	0.906868	0.598509	0.014156	0.521374	0.0272702	0.116788	1	-0.0735994	1	0.0686196	1	0.0878161	1	0.172816	1	SapB_2	SapB_2	TCF12	PSAP	Zfp953	Psapl1
dd_Smed_v6_1030_0_1	-0.448468	0.954953	-1.10227	0.164992	-0.634017	0.947396	-0.236043	1	-0.406971	0.519519	-0.738852	0.40732	0.424086	1	-0.136145	1	-0.153852	0.915052	-0.852839	0.150479	-0.351792	0.647948	-0.229715	1	-0.321694	1	0.0585729	1	-0.256199	1	-0.642177	0.780946	C4,Collagen	C4,Collagen		COL4A1	Col19a1	Col4a2
dd_Smed_v6_10301_0_1	-0.243228	0.999436	-0.510789	0.25703	-0.402303	1	-0.044894	1	0.0598422	1	-0.46753	0.428294	0.227897	1	-0.16415	1	-0.289587	0.574028	-0.444833	0.458836	-0.119802	0.941878	-0.0396639	1	-0.323225	1	-0.0912528	1	-0.131361	1	-0.344104	0.980389
dd_Smed_v6_103011_0_1	-1.05848	1	2.22738	1	0.352609	1	2.53658	1	-2.15537	0.834253	2.11208	0.781774	-3.32182	1	-2.21951	1	-3.71391	0.413203	-1.73508	0.555265	-2.09628	0.61503	-0.0359539	1	-0.808417	1	-0.11885	1	-0.681935	1	1.07428	1	Tetraspanin	Asp4,Tetraspanin	SLC38A2	CD81		Cd9
dd_Smed_v6_10302_0_1	0.0677701	1	0.243757	0.804906	-0.105671	1	-0.00640417	1	-0.258159	0.133834	0.0111745	1	0.0313065	1	0.40128	0.182576	0.571025	0.00318061	0.524726	0.00560347	0.427033	0.0346869	0.207293	1	0.227839	1	0.496851	0.0737416	0.309251	0.685412	0.370437	0.339303	DUF3421		DNAJB14
dd_Smed_v6_103038_0_1	NA	NA	NA	NA	NA	NA	NA	NA	NA	NA	NA	NA	NA	NA	NA	NA	NA	NA	NA	NA	NA	NA	NA	NA	NA	NA	NA	NA	NA	NA	NA	NA	DAO,FAD_binding_2,FAO_M,GCV_T,GCV_T_C,GIDA,NAD_binding_8,Pyr_redox_2,Pyr_redox_3,SoxG,Thi4	DAO,FAD_binding_2,FAD_oxidored,FAO_M,GCV_T,GCV_T_C,GIDA,NAD_binding_8,Pyr_redox,Pyr_redox_2,Pyr_redox_3,SoxG,Thi4	SARDH	SARDH	Sardh	Sardh
dd_Smed_v6_10304_0_1	-0.277119	0.835807	-0.363096	0.307181	-0.249958	0.686619	-0.0524865	1	-0.666925	4.44521e-07	0.351679	0.274421	0.24365	1	-0.269951	0.950799	-0.428765	0.0713592	-0.770435	6.23719e-05	-0.949635	5.30447e-07	0.157674	1	-0.24279	1	-0.204132	1	-0.288706	0.948456	-0.320836	0.61725	CD34_antigen,Comm,DUF4064,LAT,Ly49,MLANA,Orf78,Shisa,Stevor,TMEM154,TRP	Baculo_11_kDa,CD34_antigen,Comm,DUF2207,DUF3974,DUF4064,DUF4446,EphA2_TM,LAT,Ly49,MLANA,Ninjurin,Orf78,Shisa,Stevor,TMEM154,TRP,Tmemb_9		EREG	Rab28
dd_Smed_v6_103045_0_1	NA	NA	#NAME?	0.930309	Inf	1	#NAME?	1	#NAME?	1	#NAME?	1	Inf	1	NA	NA	Inf	1	NA	NA	Inf	1	NA	NA	Inf	1	NA	NA	NA	NA	NA	NA	MFS_1	MFS_1		SLC16A4		Slc16a4
dd_Smed_v6_10305_0_1	-0.0610275	1	0.488011	0.335319	0.277046	1	0.197063	1	-0.0527297	1	0.524844	0.285208	-0.599294	0.718008	-0.149222	1	0.125834	0.99978	0.485719	0.166577	-0.104642	1	-0.0502553	1	0.188852	1	0.383925	0.982457	0.165825	1	0.481229	0.665565
dd_Smed_v6_103057_0_1	-0.702873	1	Inf	0.800096	Inf	1	-0.321243	1	-0.113185	1	1.86514	0.983474	#NAME?	1	#NAME?	1	-0.778604	1	-0.519266	1	-1.95994	0.998502	1.37751	1	0.942164	1	-0.396974	1	1.01028	1	0.608069	1	Kringle	Kringle		PLG	Ggnbp2	Mst1
dd_Smed_v6_10306_0_1	-0.0587826	1	-0.325053	0.492759	0.0601922	1	-0.0349549	1	-0.029711	1	0.0324595	1	0.366232	1	-0.144827	1	0.115316	1	-0.192126	0.60992	-0.149363	0.742967	0.0999624	1	-0.0258526	1	0.139143	1	0.143711	1	-0.0581207	1	Dynein_light,Ground-like	Dynein_light,Ground-like		DYNLL2	Ikzf2	Dynll2
dd_Smed_v6_103063_0_1	2.8114	1	-0.990737	1	-0.66519	1	1.37683	1	Inf	1	#NAME?	0.811214	1.275	1	2.12548	1	0.454298	1	2.0626	1	2.1454	1	-2.52713	1	-1.35111	1	-0.980272	1	0.119661	1	#NAME?	0.857401	p450	p450	CHD7	CYP2B6	Rb1cc1	Cyp2b19
dd_Smed_v6_103064_0_1	NA	NA	#NAME?	1	NA	NA	NA	NA	NA	NA	NA	NA	Inf	1	NA	NA	NA	NA	NA	NA	NA	NA	NA	NA	NA	NA	NA	NA	NA	NA	NA	NA	Rad60-SLD,Ubiquitin_5,ubiquitin		PCDHA3
dd_Smed_v6_10308_0_1	-0.102542	1	-0.318489	0.180309	0.1254	1	-0.0382458	1	-0.135904	0.766725	0.335745	0.239986	0.135704	1	-0.371433	0.334508	-0.057026	1	-0.1847	0.485063	-0.455875	0.0257263	-0.0802428	1	-0.143491	1	0.00727041	1	-0.140902	1	-0.0175872	1	SPATA48	SPATA48		SPATA48	Rassf1	Spata48
dd_Smed_v6_10309_0_1	-0.383047	0.930506	-0.538941	0.244073	-0.797426	0.686619	-0.384728	1	0.310975	0.686615	-0.4593	0.678836	0.341759	1	0.0930696	1	0.00329033	0.981315	-0.999317	0.0429405	-0.299596	0.634576	0.185864	1	-0.32131	1	0.00160917	1	-0.394743	1	-0.375849	1		AKNA,DivIC,PilO
dd_Smed_v6_1031_0_1	-0.0703236	1	-0.134737	0.494482	-0.371236	0.424341	-0.0798134	1	0.0627742	0.957192	-0.149453	0.811214	0.0635899	1	0.156044	0.915743	-0.0722226	0.911699	-0.282919	0.136702	-0.282126	0.141308	-0.000823017	1	-0.144869	1	-0.0817124	1	-0.254505	0.905538	-0.361256	0.235913	DSPc,PTPlike_phytase,Pur_ac_phosph_N,Y_phosphatase,Y_phosphatase3,fn3	DSPc,PTPlike_phytase,Pur_ac_phosph_N,Y_phosphatase,Y_phosphatase3,fn3	PTPRD	PTPRS	Ptprf	Ptprs
dd_Smed_v6_10310_0_1	-0.171782	1	-0.0362795	1	-0.209051	1	-0.0288602	1	-0.0475178	1	-0.096388	0.959735	0.0831969	1	0.270202	0.654446	-0.0361159	1	-0.0316024	1	-0.0866207	1	0.218699	1	0.232932	1	0.106806	1	0.0992528	1	-0.0112271	1	Fz	Fz		SFRP5		Sfrp1
dd_Smed_v6_103108_0_1	-0.264501	1	#NAME?	1	-0.333275	1	-0.150996	1	-0.478313	1	-0.461755	1	-1.83629	1	0.397656	1	0.523909	1	-0.140872	1	0.807083	0.978952	#NAME?	1	0.328881	1	0.637415	1	1.2144	1	0.609829	1	C4,Collagen	C4,Collagen	COL28A1	COL4A6	Col4a4	Col4a6
dd_Smed_v6_10311_0_1	0.134083	1	0.412444	0.44833	0.270242	0.948793	0.120904	1	-0.537989	3.02948e-05	0.340107	0.238068	-0.176212	1	-0.103226	1	0.0701885	0.979798	0.286239	0.15193	0.061417	0.932622	0.102148	1	0.0329323	1	0.0570091	1	0.127845	1	0.267441	0.709834
dd_Smed_v6_103115_0_1	NA	NA	Inf	1	NA	NA	NA	NA	-0.416069	1	#NAME?	1	NA	NA	NA	NA	NA	NA	Inf	1	Inf	1	Inf	1	NA	NA	NA	NA	NA	NA	NA	NA	MARVEL,YesK		NUDT5		Plce1
dd_Smed_v6_10312_0_1	-0.27096	1	0.447983	0.924247	-0.0847878	1	-0.280458	1	-0.0362938	1	0.294168	0.734604	-0.713497	1	-0.123784	1	0.0219781	1	-0.0255301	1	-0.16546	0.979954	0.0054458	1	0.0623883	1	0.01248	1	0.224369	1	0.399668	0.743462	ArsA_HSP20,HSP20
dd_Smed_v6_103126_0_1	Inf	1	Inf	1	Inf	1	-1.08174	1	0.255721	1	#NAME?	1	NA	NA	NA	NA	Inf	1	NA	NA	Inf	0.993686	-0.0749169	1	-0.628947	1	-1.41475	1	#NAME?	1	#NAME?	1	M20_dimer	M20_dimer	PLSCR5	PM20D2		Pm20d2
dd_Smed_v6_10313_0_1	-0.437669	0.721538	-0.28197	0.318458	-0.328726	0.817121	-0.412875	1	-0.294493	0.306582	-0.137874	0.945684	-0.134241	1	0.114925	1	-0.513399	0.170816	-0.451104	0.0888762	-0.822197	0.00337195	0.021458	1	0.223868	1	-0.488604	0.676433	-0.170472	1	-0.522402	0.409353	CH,GAS2	CH,GAS2		GAS2L1	Gas2l2	Gas2l1
dd_Smed_v6_103137_0_1	#NAME?	1	1.92937	1	-1.2576	1	#NAME?	1	NA	NA	-0.203929	1	-1.3587	1	-0.505596	1	0.449807	1	-1.73385	1	-0.2922	1	Inf	1	Inf	1	NA	NA	Inf	1	Inf	1	DAO	DAO	OR10G7	DDO	Vmn1r200	Ddo
dd_Smed_v6_10314_0_1	0.171306	0.966542	0.279067	0.555276	0.30471	0.856984	0.158185	1	0.0205955	1	0.368747	0.257087	-0.0617889	1	0.14411	0.941816	0.257047	0.401623	0.414981	0.0430221	0.203162	0.491555	0.0459724	1	0.277514	1	0.243927	0.975364	0.302946	0.87741	0.400604	0.382219	HLH	HLH		FERD3L		Ferd3l
dd_Smed_v6_103141_0_1	2.04067	1	0.73899	1	Inf	1	Inf	1	NA	NA	#NAME?	0.993433	-0.143759	1	#NAME?	1	#NAME?	1	1.22558	1	1.21466	1	-1.44544	1	-2.30032	1	-3.57228	1	#NAME?	1	#NAME?	1	AAA,AAA_5,AAA_6,AAA_7,AAA_8,AAA_9,AAA_lid_1,AAA_lid_11,Dynein_AAA_lid,Dynein_C,Dynein_heavy,EF-hand_1,EF-hand_6,EF-hand_8,MT,RNA_helicase,Spc7	AAA,AAA_5,AAA_6,AAA_7,AAA_8,AAA_9,AAA_lid_1,AAA_lid_11,Dynein_AAA_lid,Dynein_C,Dynein_heavy,EF-hand_1,EF-hand_6,EF-hand_7,EF-hand_8,MT,RNA_helicase,Spc7	DNAH7	DNAH7	Dnah7c	Dnah7c
dd_Smed_v6_103146_0_1	0.833631	1	1.36692	1	0.0583073	1	0.0308264	1	#NAME?	1	Inf	1	-0.727626	1	0.824732	1	-0.545702	1	#NAME?	0.83728	#NAME?	0.948827	-0.194337	1	0.0494085	1	-1.34851	1	-0.449125	1	-0.730872	1				C1GALT1		C1galt1
dd_Smed_v6_103149_0_1	-0.197923	1	-1.1426	1	-1.74823	1	NA	NA	Inf	0.983503	#NAME?	0.982005	-0.130244	1	0.0590027	1	#NAME?	0.985896	-2.11531	1	0.0789442	1	-1.07492	1	-1.4913	1	#NAME?	1	0.566256	1	#NAME?	1	KH_1,KH_2	KH_1,KH_2,KH_4,KH_5	AC007068.1	MEX3D		Mex3d
dd_Smed_v6_10315_0_1	0.287569	0.687313	0.133244	0.90732	-0.0333204	1	-0.00989338	1	0.454097	0.000670119	0.46716	0.0322801	-0.0365502	1	0.17527	0.750672	0.216618	0.461356	0.0720963	0.864565	-0.146235	0.764291	-0.190876	1	-0.14562	1	-0.0808445	1	-0.214211	0.966545	0.0333562	1	Neur_chan_LBD,Neur_chan_memb	Neur_chan_LBD,Neur_chan_memb		CHRNA7	Chrna4	Chrna7
dd_Smed_v6_103150_0_1	2.19001	1	#NAME?	1	Inf	1	-0.585784	1	NA	NA	0.823538	1	0.272374	1	#NAME?	1	1.53103	1	1.96841	1	0.27922	1	#NAME?	1	-0.463619	1	-1.24476	1	-2.11203	1	-1.08725	1	LIM	LIM		XIRP2		Xirp2
dd_Smed_v6_10316_0_1	-0.299594	0.911664	-0.692183	0.109337	-0.341407	1	0.0971903	1	0.167548	0.876448	-0.133088	1	0.247873	1	-0.0129089	1	-0.316907	0.44789	-0.759378	0.0129095	-0.109816	0.82735	-0.144716	1	-0.054722	1	0.0798767	1	-0.156831	1	0.0566898	1	Ank,Ank_2,Ank_3,Ank_4,Ank_5	Ank,Ank_2,Ank_3,Ank_4,Ank_5	ITGA1	ANKRD6		Ankdd1b
dd_Smed_v6_103174_0_1	0.367425	1	-1.56186	0.854948	Inf	1	0.488136	1	#NAME?	0.87389	-0.935283	1	2.17607	1	#NAME?	1	2.4057	0.947366	#NAME?	1	2.2967	0.813733	0.246785	1	1.40992	1	2.52641	1	1.19237	1	0.993988	1	HSP20	ArsA_HSP20,HSP20		CRYAB		Cryab
dd_Smed_v6_103177_0_1	#NAME?	1	#NAME?	1	#NAME?	1	NA	NA	-0.891524	1	Inf	1	-0.403518	1	0.444329	1	#NAME?	1	#NAME?	1	#NAME?	1	NA	NA	NA	NA	NA	NA	Inf	1	Inf	1	DUF1126,EF-hand_1,EF-hand_6,EF-hand_7,eIF-5_eIF-2B	DUF1126,EF-hand_1	EFHC1	EFHC1		Efhc1
dd_Smed_v6_10318_0_1	0.138487	1	0.795921	0.207818	0.0811465	1	0.0748411	1	0.142029	0.791625	1.21583	4.08914e-08	-0.693019	0.992936	-0.175569	0.996934	-0.794092	0.00143796	-1.00304	6.51995e-06	-1.05293	3.7081e-06	-0.0355848	1	-0.23291	0.978091	-0.857738	0.000153436	-0.725058	0.0032157	0.0244148	1	DUF5378,Metallophos	DUF5378,Metallophos	PPP3CB	PPP3CA	Ppp3cb	Ppp3ca
dd_Smed_v6_10319_0_1	-0.0250441	1	-0.0151667	1	-0.0460684	1	-0.056148	1	0.00556019	1	0.0360112	1	-0.160949	1	-0.035588	1	-0.070242	1	-0.0545953	0.934626	-0.186222	0.540641	-0.151072	1	-0.0566124	1	-0.101346	1	0.0565281	1	-0.125167	1	DUF2157
dd_Smed_v6_1032_0_1	0.106002	1	0.240523	0.342621	0.428571	0.103312	0.108566	1	-0.0255523	1	0.307076	0.235612	-0.152816	1	-0.292792	0.287643	-0.120038	0.989093	-0.0988821	0.811694	-0.22905	0.428171	-0.0182943	1	0.029777	1	-0.117475	1	-0.0977967	1	-0.0279758	1	Galactosyl_T	Galactosyl_T		C1GALT1		C1galt1
dd_Smed_v6_10320_0_1	0.161924	1	0.46191	0.349853	0.183821	1	-0.127323	1	0.167682	0.599883	-0.326442	0.32958	-0.22384	1	-0.0905789	1	0.124223	0.931397	0.642393	0.0137206	1.27456	6.16527e-10	0.0761459	1	-0.068682	1	-0.165024	1	0.320919	1	0.786198	0.00945592	Dynein_light,EF-hand_6	Dynein_light		DYNLL1		Dynll1
dd_Smed_v6_103200_0_1	#NAME?	1	-2.37371	0.885897	-2.86448	1	Inf	1	Inf	1	-0.185283	1	0.685938	1	0.649443	1	#NAME?	0.978977	#NAME?	0.857622	-0.187715	1	Inf	1	Inf	1	Inf	1	NA	NA	Inf	1	Homeobox_KN,Homeodomain	Homeobox_KN,Homeodomain	MEIS1	MEIS3	Meis1	Meis3
dd_Smed_v6_103216_0_1	1.9939	1	NA	NA	NA	NA	2.37681	1	-0.516052	1	#NAME?	1	#NAME?	1	#NAME?	1	-0.746398	1	1.03625	1	0.696975	1	#NAME?	1	#NAME?	1	-0.363487	1	#NAME?	1	#NAME?	1	7tm_1	7tm_1,Baculo_11_kDa,SieB	ACACB
dd_Smed_v6_10322_0_1	-0.126411	1	0.0951028	0.794935	-0.296733	0.832401	-0.0377349	1	0.332605	0.0481496	-0.144314	0.924763	-0.204862	1	-0.0358543	1	-0.124895	0.798988	-0.291478	0.26619	-0.0203375	1	0.0166514	1	-0.206176	1	-0.0362185	1	-0.0542786	1	-0.0382404	1	DUF3377,DUF3827,SKG6
dd_Smed_v6_10323_0_1	-0.287718	0.863311	-0.144491	0.59102	0.000552516	1	0.0443217	1	-0.197769	0.801603	-0.537953	0.0661051	-0.124864	1	-0.251104	0.722379	-0.0325694	1	-0.28494	0.312724	0.100682	0.998502	0.0183623	1	0.0371672	1	0.299471	0.867051	0.15792	1	-0.149553	1	COQ7
dd_Smed_v6_103231_0_1	-1.63258	1	NA	NA	Inf	1	-1.71475	1	#NAME?	1	Inf	1	#NAME?	1	#NAME?	1	-0.762201	1	#NAME?	0.687925	#NAME?	0.81741	#NAME?	1	-0.0812951	1	-0.84438	1	#NAME?	1	0.525135	1	AARP2CN,Sod_Cu	AARP2CN,Sod_Cu		SOD1	Amer2	Sod1
dd_Smed_v6_10324_0_1	0.42884	0.64565	0.105432	0.474061	-0.0133714	1	-0.0521969	1	0.386034	0.0451969	0.167629	0.956661	0.0792413	1	0.348471	0.69553	0.30972	0.509152	0.339802	0.328553	0.443667	0.140186	-0.244167	1	-0.0937397	1	-0.171317	1	-0.125319	1	0.182456	1	RUN,RabGAP-TBC,SH3_1,SH3_2,SH3_9	RUN,RabGAP-TBC,SH3_1,SH3_2,SH3_9	SGSM3	SGSM3	Sgsm3	Sgsm3
dd_Smed_v6_103241_0_1	0.381281	1	-0.857302	0.792201	-0.392412	1	1.65945	1	1.4198	0.424257	2.41393	0.558227	-0.0349774	1	0.603177	1	-0.119025	1	0.339203	1	-1.49966	0.891816	-1.27356	1	-0.170517	1	1.15914	1	-0.898897	1	0.532988	1	HMG_box,HMG_box_2	HMG_box,HMG_box_2	SOX3	SOX2	Sox14	Sox2
dd_Smed_v6_103248_0_1	#NAME?	1	#NAME?	1	NA	NA	NA	NA	Inf	1	-0.789937	1	-0.957358	1	#NAME?	1	#NAME?	1	1.88612	0.828333	0.751387	1	NA	NA	NA	NA	NA	NA	Inf	1	Inf	1	Orn_Arg_deC_N,Orn_DAP_Arg_deC	Orn_Arg_deC_N,Orn_DAP_Arg_deC		ODC1		Odc1
dd_Smed_v6_103249_0_1	-0.823235	1	0.328088	1	1.12058	1	-2.05096	1	0.0218817	1	1.45497	0.967995	-0.171447	1	-0.70089	1	0.600511	1	0.664117	1	-0.661439	1	0.979876	1	1.24293	1	-0.627218	1	0.612486	1	1.61677	1	EF-hand_1,EF-hand_5,EF-hand_6,EF-hand_7,EF-hand_8	EF-hand_1,EF-hand_5,EF-hand_6,EF-hand_7,EF-hand_8	CAPSL	CAPSL	Capsl	Capsl
dd_Smed_v6_10325_0_1	0.196046	1	0.428763	0.616268	-0.261953	1	0.0341672	1	0.446396	0.0399795	0.523004	0.129679	-0.228694	1	0.616951	0.118092	0.405943	0.32458	0.205524	0.60992	0.0538231	1	0.00402244	1	0.158951	1	0.244064	1	0.152086	1	0.38078	0.704517	PKI		PTENP1		Egfem1
dd_Smed_v6_103257_0_1	0.0821777	1	#NAME?	0.917757	1.53122	1	-0.995755	1	Inf	1	NA	NA	0.853616	1	0.958552	1	-0.535855	1	0.266016	1	#NAME?	1	#NAME?	1	2.40759	1	-1.61379	1	0.865325	1	#NAME?	1	Ets	Ets	ESCO2	SPDEF	Cdc27	Spdef
dd_Smed_v6_10326_0_1	-0.242752	1	-0.429928	1	-0.0206745	1	0.0436666	1	-0.194955	0.755267	0.130584	1	0.186848	1	-0.184612	1	-0.302213	0.860192	-0.207417	0.8931	-0.176058	0.951677	-0.000328153	1	0.0374654	1	-0.0157946	1	0.126445	1	0.197278	1
dd_Smed_v6_103260_0_1	NA	NA	0.0118928	1	Inf	1	Inf	1	0.441681	1	0.68043	1	Inf	1	NA	NA	NA	NA	Inf	1	Inf	1	Inf	1	Inf	1	Inf	1	NA	NA	Inf	1	LicD	LicD,Polbeta		FKRP	Bbs7	Fkrp
dd_Smed_v6_103268_0_1	Inf	1	NA	NA	NA	NA	NA	NA	NA	NA	NA	NA	NA	NA	NA	NA	NA	NA	NA	NA	NA	NA	#NAME?	1	#NAME?	1	#NAME?	1	#NAME?	1	#NAME?	1	MFS_1,MFS_1_like,Nuc_H_symport		CLDN2
dd_Smed_v6_10327_0_1	0.280165	0.930506	0.566065	0.19349	-0.0900329	1	-0.27669	1	0.605389	0.000170303	0.222779	0.846654	-0.168452	1	0.503689	0.441691	0.410913	0.35126	0.188815	0.725633	0.248466	0.60387	0.117448	1	0.133491	1	-0.145942	1	-0.202317	1	0.19108	1	RRM_1,RRM_5,RRM_8	RRM_1,RRM_5,RRM_8	DDX10	PTBP2		Ptbp2
dd_Smed_v6_103273_0_1	0.993896	1	-0.16262	1	-1.32779	1	0.796081	1	-1.32632	0.932952	1.86151	0.862337	1.59746	1	2.34345	1	1.4543	1	0.026758	1	0.503166	1	0.440941	1	0.0217611	1	1.25648	1	-0.193428	1	1.37078	1	Carb_anhydrase	Carb_anhydrase		CA11	Olfr1277	Car11
dd_Smed_v6_10328_0_1	-0.161991	1	0.365448	1	0.52001	1	-0.207461	1	-0.0369679	1	0.202428	1	-0.62787	1	-0.397732	1	0.0385101	0.892387	0.229638	0.737994	0.103531	0.791362	-0.10043	1	0.28427	1	-0.00695971	1	0.123681	1	0.467951	1	C4,LCE	C4,LCE	FRRS1	COL4A5	Tceanc	Col4a5
dd_Smed_v6_103283_0_1	NA	NA	#NAME?	1	NA	NA	#NAME?	1	-2.2408	0.972868	Inf	1	Inf	1	NA	NA	Inf	1	Inf	1	NA	NA	NA	NA	NA	NA	NA	NA	NA	NA	Inf	1	FAIM1,Peptidase_M2	FAIM1,Peptidase_M2	NEGR1	ACE		Ace
dd_Smed_v6_10329_0_1	0.0668533	1	0.149123	0.920025	-0.168954	1	0.133218	1	-0.167882	0.755267	-0.206878	0.722873	0.354254	1	0.51203	0.204514	0.0570033	1	0.204948	0.55359	0.330063	0.332845	0.436524	1	0.276223	1	0.123368	1	0.0295536	1	0.0563313	1
dd_Smed_v6_1033_0_1	0.5248	0.697732	0.295412	0.657262	-0.07378	1	-0.0407205	1	-0.0516298	0.973322	0.303797	0.798734	0.00136802	1	-0.33676	0.999941	-1.15067	0.00200399	-0.795469	0.0400132	0.79296	0.0210475	-0.22802	1	-0.93534	0.0232501	-1.71619	9.54143e-08	-1.30361	9.80758e-05	0.571958	0.58829
dd_Smed_v6_10330_0_1	-0.245335	0.85298	-0.049332	0.730252	-0.0744695	1	-0.170408	1	-0.319233	0.0689739	-0.533621	0.0142281	-0.0291178	1	-0.136818	0.979074	0.204177	0.805136	0.115442	0.83728	0.329464	0.211117	0.166885	1	0.0340481	1	0.279105	0.603548	0.192706	1	0.0411781	1	Homeodomain	Homeodomain		NKX2-6	Nap1l3	Nkx2-3
dd_Smed_v6_103303_0_1	1.83363	1	NA	NA	Inf	1	0.401685	1	Inf	0.687715	Inf	1	#NAME?	1	#NAME?	1	0.690998	1	0.182267	1	#NAME?	1	#NAME?	1	-0.721593	1	-0.740948	1	0.442404	1	-0.729709	1			OR9S24P
dd_Smed_v6_103306_0_1	-1.61587	1	Inf	1	Inf	1	0.625873	1	0.681121	1	#NAME?	1	#NAME?	1	#NAME?	1	-2.2339	1	#NAME?	0.786066	-1.72328	1	0.513053	1	-0.635685	1	0.00784078	1	0.868308	1	#NAME?	1	TPP_enzyme_C,TPP_enzyme_M,TPP_enzyme_N	TPP_enzyme_C,TPP_enzyme_M,TPP_enzyme_N	ILVBL	ILVBL	Ilvbl	Ilvbl
dd_Smed_v6_10331_0_1	-0.125138	1	-0.423441	0.578587	0.116009	1	-0.0334602	1	0.104633	0.964123	-0.136635	0.958121	0.332893	1	-0.143267	1	-0.158349	0.973204	0.00138945	1	0.0255098	1	0.0345901	1	0.0978808	1	-0.066671	1	0.0888991	1	0.0140129	1	Ank,Ank_2,Ank_3,Ank_4,Ank_5	Ank,Ank_2,Ank_3,Ank_4,Ank_5		PPP1R16B		Ppp1r16a
dd_Smed_v6_103320_0_1	NA	NA	Inf	1	NA	NA	NA	NA	Inf	1	NA	NA	NA	NA	NA	NA	NA	NA	NA	NA	NA	NA	Inf	1	NA	NA	NA	NA	NA	NA	NA	NA
dd_Smed_v6_103322_0_1	#NAME?	1	1.29879	1	Inf	1	0.293678	1	NA	NA	#NAME?	0.984395	-0.957358	1	#NAME?	1	-0.625837	1	1.09589	1	0.437102	1	Inf	1	Inf	1	Inf	1	NA	NA	NA	NA	ACT,PALP	PALP		SRR	Vmn1r20	Srr
dd_Smed_v6_103327_0_1	NA	NA	NA	NA	NA	NA	NA	NA	NA	NA	0.0367366	1	NA	NA	NA	NA	NA	NA	NA	NA	Inf	1	NA	NA	NA	NA	NA	NA	NA	NA	Inf	1	Gelsolin	Gelsolin	DYRK1A	VIL1		Vil1
dd_Smed_v6_10333_0_1	-0.630325	0.984378	-1.1342	0.270803	-0.808609	1	-0.0781482	1	0.325464	0.905165	-1.1929	0.368778	0.47051	1	-0.436001	1	-0.351716	0.741385	-1.17024	0.152498	0.064033	1	-0.0333624	1	-0.614285	1	0.200461	1	-0.803099	1	-0.498542	1	SAM_1,SAM_2,TIR_2
dd_Smed_v6_103336_0_1	#NAME?	1	NA	NA	#NAME?	1	NA	NA	NA	NA	Inf	1	#NAME?	1	0.152373	1	#NAME?	1	#NAME?	0.934626	#NAME?	1	NA	NA	NA	NA	NA	NA	NA	NA	Inf	1	SPATA6	SPATA6		SPATA6		Spata6
dd_Smed_v6_10334_0_1	0.156853	0.966291	0.153237	0.853049	-0.12386	1	0.152266	1	0.353364	0.0249163	0.463474	0.0612938	-0.0487513	1	0.225007	0.643352	-0.109179	1	-0.202866	0.680938	-0.198773	0.725248	-0.0523671	1	-0.0557064	1	-0.113767	1	-0.241653	0.979526	0.107847	1	Ank,Ank_2,Ank_3,Ank_4,Ank_5,SAM_1,SAM_2	Ank,Ank_2,Ank_3,Ank_4,Ank_5,SAM_1,SAM_2		CASKIN1		Caskin1
dd_Smed_v6_103347_0_1	NA	NA	#NAME?	0.98823	#NAME?	1	Inf	1	NA	NA	NA	NA	Inf	1	Inf	1	NA	NA	NA	NA	NA	NA	NA	NA	NA	NA	Inf	1	NA	NA	NA	NA	Glyco_tranf_2_2,Glyco_transf_7C,Glycos_transf_2,Ricin_B_lectin	Glyco_tranf_2_2,Glyco_tranf_2_3,Glyco_transf_7C,Glycos_transf_2,Ricin_B_lectin	GALNT13	GALNT1	Galnt13	Galnt1
dd_Smed_v6_10335_0_1	0.0384973	1	-0.0335712	1	-0.19757	1	-0.0369879	1	-0.349908	0.122237	-0.628107	0.00494544	0.220749	1	0.429296	0.275297	0.289935	0.492114	0.29393	0.298827	0.753012	0.000238126	0.14868	1	0.193229	1	0.21445	1	0.30511	0.923839	0.0864079	1	LRR_4,LRR_8	LRR_1,LRR_4,LRR_5,LRR_6,LRR_8,LRR_9		ECM2		Cpn2
dd_Smed_v6_103351_0_1	0.678036	1	NA	NA	-3.43783	1	-0.995755	1	1.56757	1	NA	NA	#NAME?	1	2.28376	1	-0.795614	1	-0.783928	1	#NAME?	1	#NAME?	1	-1.83211	1	-2.4694	1	#NAME?	1	#NAME?	1
dd_Smed_v6_103352_0_1	Inf	1	Inf	1	#NAME?	1	Inf	1	NA	NA	0.43228	1	NA	NA	Inf	0.915623	NA	NA	Inf	1	Inf	0.957028	-1.1601	1	#NAME?	1	-1.83161	1	#NAME?	1	-0.415818	1	FYVE,PH,PH_9,RhoGEF	FYVE,PH,PH_9,RhoGEF		FGD6		Fgd6
dd_Smed_v6_10336_0_1	0.154061	1	0.253151	0.544727	0.0444703	1	0.155919	1	-0.0735984	0.98859	-0.143802	0.839989	0.101351	1	0.368029	0.309488	0.10897	0.88576	0.374645	0.0945903	0.411111	0.0680488	0.200441	1	0.258438	1	0.110828	1	0.0930723	1	0.113248	1
dd_Smed_v6_103368_0_1	-1.09264	1	NA	NA	NA	NA	NA	NA	#NAME?	1	Inf	1	#NAME?	1	#NAME?	1	#NAME?	1	-2.43965	1	#NAME?	1	#NAME?	1	#NAME?	1	#NAME?	1	#NAME?	1	-0.419704	1	S1-like
dd_Smed_v6_103369_0_1	#NAME?	1	NA	NA	NA	NA	NA	NA	0.98363	1	Inf	1	#NAME?	1	#NAME?	1	#NAME?	1	0.323725	1	#NAME?	1	NA	NA	NA	NA	NA	NA	Inf	1	Inf	1	CD20,L6_membrane
dd_Smed_v6_10337_0_1	0.0710654	1	-0.0184848	1	0.0144668	1	0.0516355	1	0.0516892	0.9919	-0.216308	0.582209	0.0913742	1	0.205493	0.868562	0.202039	0.800024	0.289704	0.386633	0.222989	0.58926	0.00182402	1	0.148895	1	0.182609	1	0.0320485	1	-0.0643849	1	Tetraspanin	Tetraspanin		CD63		Cd63
dd_Smed_v6_10338_0_1	0.0580792	1	0.0568225	1	0.126245	1	0.00312663	1	-0.190998	0.473518	-0.197153	0.703204	-0.117715	1	-0.159413	1	-0.000778274	1	0.158327	0.711818	0.328152	0.213909	-0.118972	1	-0.0912473	1	-0.0557309	1	0.138035	1	0.0729198	1	Patched,Sterol-sensing	Patched,Sterol-sensing		PTCH1		Ptch1
dd_Smed_v6_10339_0_1	0.21425	0.909197	0.347239	0.398843	0.0964456	1	-0.0575615	1	0.0745345	0.917589	-0.00840435	1	-0.0982824	1	0.25199	0.692725	0.170597	0.70974	0.201576	0.484822	0.269328	0.332348	0.0347067	1	0.134185	1	-0.101215	1	-0.143905	1	0.0466736	1			ATP2B2		Atp2b2
dd_Smed_v6_103390_0_1	Inf	1	0.469201	1	-0.908591	1	Inf	1	NA	NA	#NAME?	0.806395	Inf	1	Inf	1	NA	NA	Inf	1	Inf	0.762532	0.246785	1	-0.0812951	1	-0.561706	1	-0.525964	1	#NAME?	1	Cadherin,Cadherin_2,Cadherin_3	Cadherin,Cadherin_2,Cadherin_3,RET_CLD1		PCDH9		Pcdh11x
dd_Smed_v6_103395_0_1	NA	NA	NA	NA	NA	NA	Inf	1	#NAME?	1	#NAME?	1	NA	NA	NA	NA	NA	NA	Inf	1	Inf	1	NA	NA	NA	NA	Inf	1	Inf	1	NA	NA	Y_Y_Y	Y_Y_Y	KIAA0319L	KIAA0319L		AU040320
dd_Smed_v6_103398_0_1	NA	NA	#NAME?	1	NA	NA	NA	NA	NA	NA	NA	NA	Inf	1	NA	NA	NA	NA	NA	NA	NA	NA	NA	NA	NA	NA	NA	NA	NA	NA	NA	NA	Ig_2,Ig_6
dd_Smed_v6_1034_0_1	-0.16131	0.930003	-0.242516	0.352522	-0.062532	1	-0.102962	1	-0.131294	0.653106	-0.323163	0.211336	0.273909	0.983843	0.0856096	1	0.317472	0.335689	0.197878	0.545044	0.276009	0.296312	0.192703	1	0.184387	1	0.37582	0.127573	0.266148	0.648584	0.114156	1		Pkinase,Pkinase_Tyr		MAP3K5		Map3k5
dd_Smed_v6_10340_0_1	0.382828	0.697732	0.48127	0.231739	0.183907	1	0.0613999	1	-0.062201	0.995709	0.153782	0.970738	0.0702172	1	0.530474	0.115176	0.308166	0.405747	0.678661	0.00500813	0.443099	0.0880752	0.168659	1	0.331553	1	-0.0132618	1	0.108716	1	0.214053	1	HLH,Hairy_orange	HLH,Hairy_orange,PRD		HEY2	Hey1	Hey2
dd_Smed_v6_10341_0_1	-0.00396494	1	-0.125159	1	0.0542996	1	-0.0270229	1	-0.177542	0.625713	-0.256152	0.724201	0.254535	1	0.214044	1	0.276861	0.732745	0.3694	0.321829	0.615082	0.0436302	0.133341	1	0.272308	1	0.253803	1	0.266196	1	0.362895	0.846324	bZIP_1,bZIP_2	bZIP_1,bZIP_2,bZIP_Maf	NFIL3	DBP	Nfil3	Dbp
dd_Smed_v6_103411_0_1	0.39425	1	Inf	0.990275	-0.31276	1	-0.670205	1	#NAME?	0.904262	1.35001	0.980362	#NAME?	1	1.17986	1	-0.543904	1	-0.51407	1	-0.102161	1	-0.817262	1	0.47285	1	-1.60836	1	0.278425	1	0.853596	1	I-set,Ig_2,Ig_3,Kringle,Pkinase,Pkinase_Tyr,V-set,ig	I-set,Ig_2,Ig_3,Kringle,Pkinase,Pkinase_Tyr,V-set,ig	MUSK	ROR1	Dnm3	Ror1
dd_Smed_v6_10342_0_1	0.198822	0.940754	-0.17164	0.997006	-0.297369	0.829478	-0.0951885	1	0.77023	9.1231e-09	0.197731	0.744769	0.0639836	1	0.114895	1	0.049468	1	0.0433943	0.966103	-0.164961	0.852604	-0.306478	1	-0.381296	0.525152	-0.244542	0.957547	-0.288457	0.951848	-0.166052	1	Ank,Ank_2,Ank_3,Ank_4,Ank_5	Ank,Ank_2,Ank_3,Ank_4,Ank_5,DUF2969		ANK2		Ank2
dd_Smed_v6_103422_0_1	NA	NA	NA	NA	NA	NA	NA	NA	NA	NA	NA	NA	NA	NA	NA	NA	NA	NA	NA	NA	NA	NA	NA	NA	NA	NA	NA	NA	NA	NA	NA	NA	DUF89,Fumble	DUF89,Fumble		PANK4		Pank4
dd_Smed_v6_103425_0_1	NA	NA	NA	NA	NA	NA	-0.363823	1	-0.546395	1	NA	NA	NA	NA	NA	NA	Inf	1	NA	NA	NA	NA	NA	NA	NA	NA	Inf	1	NA	NA	NA	NA			TAS2R30
dd_Smed_v6_10343_0_1	-0.128543	1	-0.172053	0.482422	-0.421619	0.587287	0.0873123	1	0.342673	0.0926611	-0.0449217	1	0.0869406	1	0.0819317	1	-0.336772	0.249551	-0.496619	0.0157416	-0.304896	0.236136	0.0434304	1	-0.211144	1	-0.120917	1	-0.156192	1	-0.221275	0.963271	EF-hand_1,EF-hand_5,EF-hand_6,EF-hand_7,EF-hand_8,EF-hand_9	EF-hand_1,EF-hand_5,EF-hand_6,EF-hand_7,EF-hand_8,EF-hand_9		CALM3		Calm1
dd_Smed_v6_103440_0_1	-1.68235	0.990435	-0.826255	1	0.818184	1	0.0731019	1	#NAME?	0.987597	-0.810822	1	-0.476939	1	-2.27948	0.931981	-1.74484	0.623418	-1.45963	0.454173	-1.16498	0.791626	0.379153	1	0.221048	1	0.0106047	1	0.351764	1	-0.293459	1	DUF667	DUF667	CFAP20	CFAP20	Cfap20	Cfap20
dd_Smed_v6_103451_0_1	NA	NA	Inf	1	Inf	1	NA	NA	Inf	1	NA	NA	NA	NA	NA	NA	NA	NA	NA	NA	NA	NA	Inf	1	Inf	1	NA	NA	NA	NA	NA	NA	PLAC8	PLAC8	BBX	PLAC8		Plac8
dd_Smed_v6_103453_0_1	NA	NA	#NAME?	0.896696	Inf	1	-1.49772	1	#NAME?	1	NA	NA	Inf	1	NA	NA	Inf	1	Inf	1	NA	NA	NA	NA	Inf	1	Inf	1	NA	NA	NA	NA			EDNRB		Mettl14
dd_Smed_v6_103458_0_1	-1.09264	1	#NAME?	1	0.027255	1	2.27634	1	NA	NA	-1.03426	1	-1.60382	1	0.498492	1	-2.62785	1	0.937616	0.987519	0.495587	1	#NAME?	1	1.61838	1	0.741128	1	1.13663	1	0.553965	1	CAMSAP_CH,CH,EF-hand_1,EF-hand_6,EF-hand_7,EFhand_Ca_insen,Spectrin	CAMSAP_CH,CH,EF-hand_1,EF-hand_6,EF-hand_7,EFhand_Ca_insen,Spectrin	ACTN2	ACTN1	Actn2	Actn2
dd_Smed_v6_10346_0_1	0.214706	0.896614	-0.0714008	0.956769	0.157391	1	0.0161689	1	0.522872	0.000486461	-0.0570894	1	0.0404193	1	-0.210157	0.932691	-0.0424223	1	0.0106898	1	0.28907	0.333996	-0.245688	1	-0.267473	0.911424	-0.24096	0.616443	-0.26292	0.854698	0.017274	1	DUF417,SBF	DUF417,SBF	EBF3	SLC10A1		Slc10a1
dd_Smed_v6_103463_0_1	0.895448	1	#NAME?	0.920242	Inf	1	0.652359	1	NA	NA	#NAME?	0.794466	-0.0368729	1	#NAME?	1	-0.859841	1	-2.02194	1	0.959621	1	#NAME?	1	-1.62895	1	-1.10293	1	#NAME?	1	#NAME?	1	Cation_ATPase,Cation_ATPase_C,Cation_ATPase_N,E1-E2_ATPase,HAD,Hydrolase,Hydrolase_3	Cation_ATPase,Cation_ATPase_C,Cation_ATPase_N,E1-E2_ATPase,HAD,Hydrolase,Hydrolase_3	ATP2A2	ATP2A2	Atp2a2	Atp2a2
dd_Smed_v6_10347_0_1	-0.000558389	1	-0.0489965	1	-0.0543351	1	-0.00544148	1	-0.0469155	1	-0.341972	0.274523	0.0998626	1	0.107022	1	0.0910195	0.986369	0.126967	0.777647	0.280373	0.306443	0.0514245	1	0.0532451	1	0.0861364	1	0.115042	1	-0.0610406	1
dd_Smed_v6_103474_0_1	-2.13011	1	1.82876	1	-0.684276	1	1.11492	1	-1.12816	0.995957	-0.0336264	1	-2.72958	1	-1.18247	1	-1.86284	0.929181	0.60072	1	-0.745293	0.967012	1.22929	1	0.263359	1	1.38218	1	1.69318	1	1.35119	1	7TM_GPCR_Srz,DUF4456,Ion_trans,Ion_trans_2	Ion_trans,Ion_trans_2		KCNK18		Kcnk18
dd_Smed_v6_10348_0_1	-0.353006	0.859327	-0.695095	0.148147	-0.810219	0.231621	-0.337832	1	-0.063219	0.981881	-0.327083	0.687412	0.486132	1	0.280432	0.974583	0.0805214	1	-0.567849	0.0700207	-0.143697	0.790203	0.144043	1	-0.176781	1	0.0956953	1	-0.0887041	1	-0.117774	1	SNF	PRONE,SNF	SLC6A4	SLC6A4	Slc6a2	Slc6a4
dd_Smed_v6_10349_0_1	-0.103928	1	-0.264925	1	0.16651	1	0.0456532	1	0.340361	0.156409	0.0452898	1	0.186126	1	-0.365501	0.586134	-0.45767	0.354706	-0.331157	0.309851	-0.248174	0.613226	0.0251293	1	-0.0950626	1	-0.308088	0.900068	-0.234615	1	-0.0989558	1			PHTF1		Ptger3
dd_Smed_v6_1035_1_1	0.107554	1	0.0199563	1	0.243171	0.823889	0.0973923	1	-0.071764	0.939232	0.0598303	1	0.0655163	1	-0.0874662	1	0.0483274	1	0.1642	0.584011	0.0448136	1	-0.0220814	1	0.0481508	1	0.0381657	1	0.0824749	1	-0.00291008	1			CREM		Crem
dd_Smed_v6_10350_0_1	0.237518	1	0.176037	1	0.125184	1	0.221073	1	0.0104822	1	-0.0725612	1	0.0309887	1	0.275359	0.865531	-0.449594	0.40927	-0.459696	0.373794	-0.475236	0.349765	-0.0304918	1	0.163025	1	-0.466039	1	-0.288176	1	-0.785315	0.146509	PDZ,PDZ_6	PDZ,PDZ_2,PDZ_6		PDZRN3		Pdzrn3
dd_Smed_v6_103509_0_1	-1.0253	1	NA	NA	Inf	1	NA	NA	NA	NA	NA	NA	#NAME?	1	#NAME?	1	#NAME?	1	#NAME?	0.98836	#NAME?	1	#NAME?	1	-0.627069	1	#NAME?	1	#NAME?	1	#NAME?	1	DCX,Kinase-like,Pkinase,Pkinase_Tyr	DCX,FTA2,Kinase-like,Pkinase,Pkinase_Tyr,Pkinase_fungal	DCLK3	DCLK3	Dclk3	Dclk3
dd_Smed_v6_10351_0_1	-0.321961	0.967137	-0.788995	0.219034	-0.67196	0.616766	-0.320844	1	-0.37003	0.351038	-0.774328	0.0758071	0.812694	0.634377	0.87842	0.0665147	0.792399	0.0542019	0.13933	0.757726	0.705056	0.0618032	0.345661	1	0.528422	0.523283	0.793516	0.0488333	0.528153	0.635863	0.252689	1	Y_phosphatase2,Y_phosphatase3		CENPA		Slc38a9
dd_Smed_v6_10352_0_1	0.130741	1	-0.0105254	0.913392	0.16028	1	0.00811139	1	-0.0110834	1	0.163455	0.760384	0.202906	1	0.0269276	1	0.418604	0.106469	0.469328	0.0298896	0.294891	0.332845	0.0616394	1	0.0564658	1	0.295974	0.846586	0.188761	1	0.327604	0.610853	zf-C2H2,zf-C2H2_4,zf-H2C2_2	C1_1,C1_4,PyrI_C,Zn-ribbon_8,zf-C2H2,zf-C2H2_11,zf-C2H2_2,zf-C2H2_3rep,zf-C2H2_4,zf-C2H2_6,zf-C2H2_8,zf-C2H2_jaz,zf-C2HC_2,zf-Di19,zf-H2C2_2,zf-MYST,zf-met	ZNF215	ZNF362	Zfp420	Zfp362
dd_Smed_v6_103522_0_1	-2.1979	0.974256	-0.7589	0.920166	Inf	1	-0.413591	1	-0.224127	1	-0.304061	1	-1.42427	1	#NAME?	0.664908	-1.21959	0.792458	-1.35207	0.617489	-0.745723	0.916733	0.0147348	1	0.501231	1	0.564718	1	0.577526	1	1.14812	1
dd_Smed_v6_103526_0_1	NA	NA	#NAME?	1	#NAME?	1	Inf	1	Inf	0.716972	NA	NA	Inf	1	Inf	1	NA	NA	Inf	1	NA	NA	NA	NA	NA	NA	Inf	1	NA	NA	NA	NA	IRS	IRS		IRS2	Hhip	Irs2
dd_Smed_v6_10354_0_1	0.0985865	1	0.132195	0.875668	-0.098106	1	-0.0175328	1	-0.0525891	1	-0.0188209	1	0.0928385	1	0.328705	0.440456	0.196345	0.635059	0.205072	0.447992	0.201307	0.507862	0.126447	1	0.132012	1	0.0802253	1	-0.0039927	1	0.0838992	1	MFS_MOT1,STAS,STAS_2,Sulfate_transp	MFS_MOT1,STAS,STAS_2,Sulfate_transp	SLC26A5	SLC26A5	Slc26a5	Slc26a5
dd_Smed_v6_10355_0_1	-0.457009	0.590838	-0.248824	0.322208	-0.494717	0.614214	-0.177323	1	0.0144425	1	-0.485489	0.231193	-0.165102	1	-0.0094622	1	-0.16323	0.789881	-0.678291	0.0197084	-0.287835	0.486452	0.0430823	1	-0.0471702	1	0.116456	1	0.0328278	1	-0.316316	0.972013			TMEM62		Akr1c20
dd_Smed_v6_10356_0_1	-0.683061	0.119373	-0.615872	0.163363	-0.431571	0.954345	-0.032129	1	-0.217403	0.472214	-0.344793	0.57133	0.0249565	1	-0.261371	0.749965	-0.470584	0.124361	-0.717506	0.00696502	-0.42939	0.16428	0.0921454	1	-0.00988065	1	0.180348	1	-0.0645691	1	-0.0911214	1	Fibrinogen_C	Fibrinogen_C		ANGPTL1	Phf20l1	Angptl1
dd_Smed_v6_10357_0_1	0.0252515	1	0.196671	1	-0.1448	1	0.0244551	1	0.0026681	1	-0.134995	0.889691	-0.2539	1	0.0709034	1	-0.0665121	1	0.0903718	0.786823	0.224883	0.415854	-0.0824804	1	-0.0991483	1	-0.0673086	1	0.0611697	1	0.0646369	1	Claudin_3,PMP22_Claudin
dd_Smed_v6_103576_0_1	1.78881	1	-0.218043	1	Inf	1	1.04026	1	-2.32587	0.755966	Inf	1	0.272374	1	#NAME?	1	1.25606	1	0.182267	1	#NAME?	1	-1.73448	1	-2.26174	1	0.507509	1	#NAME?	1	0.0301338	1	AAA,AAA_14,AAA_16,AAA_18,AAA_22,AAA_24,AAA_30,AAA_33,AAA_5,AAA_6,AAA_7,AAA_8,AAA_lid_1,DHC_N2,Dynein_AAA_lid,PhoH,RNA_helicase,T2SSE	AAA,AAA_14,AAA_16,AAA_18,AAA_22,AAA_24,AAA_30,AAA_33,AAA_5,AAA_6,AAA_7,AAA_8,AAA_lid_1,DHC_N2,Dynein_AAA_lid,Mg_chelatase,PhoH,RNA_helicase,T2SSE	DNAH7	DNAH3	Dnah3	Dnah3
dd_Smed_v6_103582_0_1	Inf	1	Inf	1	Inf	1	0.939412	1	#NAME?	0.440512	-0.921824	1	NA	NA	NA	NA	Inf	1	Inf	1	Inf	0.738485	0.658685	1	-2.17531	1	-0.0719776	1	#NAME?	1	-0.0698191	1	DUF2852,Tcp10_C	DUF2852,Jnk-SapK_ap_N,Lipoprotein_15,MORN_2,Tcp10_C,Trimer_CC,ZinT,bZIP_1		CENPJ		Cenpj
dd_Smed_v6_103583_0_1	#NAME?	1	NA	NA	Inf	1	NA	NA	NA	NA	#NAME?	0.911594	#NAME?	1	#NAME?	1	#NAME?	1	#NAME?	0.943889	0.893943	1	NA	NA	Inf	1	NA	NA	NA	NA	NA	NA			WDR5		Pigu
dd_Smed_v6_10359_0_1	-0.362004	0.651591	-0.278575	0.687718	-0.178157	1	-0.147466	1	0.0501847	1	-0.411196	0.246763	-0.114586	1	-0.353355	0.358148	-0.92575	1.35617e-05	-0.562765	0.00677522	-0.489728	0.0353377	-0.0311575	1	-0.169508	1	-0.711212	0.02613	-0.377631	0.702346	-0.53892	0.175795	CD36	CD36		SCARB2		Scarb2
dd_Smed_v6_1036_0_1	0.0421192	1	0.157244	0.643762	-0.0916618	1	0.0203757	1	-0.099372	0.857901	0.0338372	1	-0.224137	1	-0.0109695	1	-0.312008	0.353037	-0.215221	0.459576	-0.255207	0.387808	-0.109012	1	-0.14475	1	-0.333752	0.396465	-0.128989	1	-0.263489	0.654386
dd_Smed_v6_10360_0_1	0.0417763	1	0.470359	0.588084	-0.144284	1	0.0131631	1	0.0467048	1	-0.0669267	1	-0.460372	1	0.107242	1	0.0299477	1	0.078542	0.915738	0.00252536	1	-0.031789	1	-0.0788185	1	0.0013345	1	-0.0750515	1	-0.106178	1	SPRY,fn3,zf-B_box,zf-C3HC4,zf-C3HC4_2,zf-C3HC4_3,zf-C3HC4_4,zf-RING_2,zf-RING_UBOX	SPRY,fn3,zf-B_box,zf-C3HC4,zf-C3HC4_2,zf-C3HC4_3,zf-C3HC4_4,zf-RING_2,zf-RING_UBOX	TRIM67	TRIM9	Sos2	Trim9
dd_Smed_v6_10361_0_1	-0.374093	0.866497	-0.67336	0.194866	-0.290768	1	-0.245829	1	0.0918083	0.960118	-0.637363	0.251664	0.33139	1	-0.277796	0.982684	0.0365832	1	-0.695998	0.0507911	-0.343309	0.413499	0.0321228	1	-0.194471	1	0.164847	1	-0.209074	1	-0.606579	0.575329	APH,Haspin_kinase,Kdo,Kinase-like,Pkinase,Pkinase_Tyr,Pkinase_fungal	APH,Haspin_kinase,Kdo,Kinase-like,Pkinase,Pkinase_Tyr,Pkinase_fungal		DSTYK		Dstyk
dd_Smed_v6_10362_1_1	0.0547893	1	0.23422	0.956968	-0.0218825	1	-0.0830474	1	-0.10547	0.858174	-0.392857	0.207066	-0.108576	1	0.078281	1	0.252019	0.563779	0.309311	0.297794	0.582364	0.00907287	0.0708548	1	0.00160916	1	0.114182	1	0.0546033	1	0.134718	1	Big_6,C1-set,C2-set,C2-set_2,DUF1093,DUF4198,I-set,Ig_2,Ig_3,Ig_4,Ig_5,Ig_6,Ig_C17orf99,Kdo,Pkinase,Pkinase_Tyr,Pur_ac_phosph_N,Receptor_2B4,Top6b_C,V-set,bMG6,fn3,ig	APH,Adeno_E3_CR1,B1,BiPBP_C,Big_6,C1-set,C2-set,C2-set_2,CBM_48,Cadherin,DUF1093,DUF11,DUF2158,DUF2369,DUF2393,DUF3146,DUF4198,DUF4998,DUF5016,Egh16-like,F5_F8_type_C,FliH,Flo11,GLEYA,Herpes_gE,I-set,Ig_2,Ig_3,Ig_4,Ig_5,Ig_6,Ig_C17orf99,Interfer-bind,Invasin_D3,Izumo-Ig,Kdo,Kelch_1,PapD_C,Pkinase,Pkinase_Tyr,Pkinase_fungal,Pur_ac_phosph_N,RIO1,Receptor_2B4,Seadorna_VP7,SusE,Tissue_fac,Top6b_C,V-s…	TTN	TTN	Ttn	Ttn
dd_Smed_v6_10363_0_1	-0.660024	0.883261	-0.684902	0.21651	-0.398218	1	-0.283689	1	0.00252417	1	-0.358309	0.971868	-0.344965	1	-0.363087	1	-0.161512	0.932177	-1.17341	0.060879	-0.574974	0.45931	-0.369843	1	-0.10128	1	0.214824	1	-0.171554	1	-0.273259	1					Ccdc191
dd_Smed_v6_10364_0_1	-0.266521	0.996846	-0.031963	1	0.311421	1	0.438392	1	0.375496	0.427666	0.921937	0.0781493	-0.274862	1	-0.826132	0.0786745	-1.57031	1.27741e-06	-1.26967	6.1936e-05	-2.29425	1.76648e-11	-0.0403041	1	-0.248189	1	-0.865392	0.07484	-0.560997	0.680858	-1.10579	0.0104382	FKBP_C	FKBP_C,LPAM_1		AP001453.3		Fkbp2
dd_Smed_v6_103646_0_1	0.19595	1	#NAME?	0.902707	-0.829484	1	-0.255546	1	NA	NA	Inf	1	0.745715	1	1.93826	1	1.19225	1	-0.225136	1	#NAME?	1	#NAME?	1	0.912828	1	0.740758	1	0.419156	1	-0.507988	1	HD,Spore_III_AB	HD		SAMHD1	Olfr824	Samhd1
dd_Smed_v6_10365_0_1	0.126747	1	-0.105163	1	0.294497	0.983688	0.0499777	1	0.00427066	1	-0.311709	0.504468	0.154871	1	-0.306473	0.780964	-0.0860084	1	-0.00192612	1	0.248188	0.480405	-0.0770393	1	-0.138724	1	-0.162778	1	-0.155863	1	-0.190268	1	COLFI,Collagen	COLFI,Collagen	COL11A1	COL2A1	Col5a1	Col5a2
dd_Smed_v6_103657_0_1	Inf	1	0.26956	1	0.221424	1	2.23669	1	1.24131	1	0.503581	1	Inf	1	Inf	1	Inf	1	NA	NA	Inf	0.942856	-0.0923904	1	1.0884	1	-0.298526	1	0.263819	1	-0.00601153	1			MMP16
dd_Smed_v6_10366_0_1	-0.038983	1	-0.0823993	0.754422	-0.260881	0.938545	-0.402607	1	0.311548	0.309176	0.0484497	1	-0.0646303	1	0.320302	0.571929	0.565592	0.0703533	0.134151	0.80335	0.0428827	1	-0.108047	1	0.0984045	1	0.201968	1	0.181908	1	0.130315	1	APH,Kdo,Kinase-like,Pkinase,Pkinase_Tyr,Pkinase_fungal	APH,Kdo,Kinase-like,Pkinase,Pkinase_Tyr,Pkinase_fungal,RIO1	PIM1	PIM1		Pim1
dd_Smed_v6_10368_0_1	-0.558491	0.913225	-1.0009	0.142736	-0.372775	1	0.484251	1	0.0481556	1	0.0996103	1	0.808052	0.779442	0.311737	1	-0.480981	0.670926	-0.380111	0.855337	-0.0437376	1	0.365643	1	0.497453	1	0.561762	0.780869	0.565186	0.957964	0.614364	0.72014						Slc11a2
dd_Smed_v6_10369_0_1	0.0834698	1	0.00608254	1	0.285594	0.731386	0.0178641	1	-0.00305827	1	-0.0116613	1	0.0965879	1	-0.280523	0.496657	0.272851	0.35748	0.262055	0.327923	0.181981	0.632191	0.0192006	1	-0.0783987	1	0.207245	0.948523	0.206504	1	0.0868498	1	Calpain_III,EF-hand_1,EF-hand_6,EF-hand_7,Peptidase_C2	Calpain_III,EF-hand_1,EF-hand_6,EF-hand_7,Peptidase_C2	CAPN9	CAPN9	Capn9	Capn9
dd_Smed_v6_103690_0_1	NA	NA	NA	NA	NA	NA	NA	NA	NA	NA	NA	NA	NA	NA	NA	NA	NA	NA	NA	NA	NA	NA	NA	NA	NA	NA	NA	NA	NA	NA	NA	NA	HTH_23,HTH_32,HTH_Tnp_IS1,PAX,Ribosomal_S13_N	HTH_23,HTH_28,HTH_29,HTH_32,HTH_Tnp_IS1,MarR_2,PAX,Ribosomal_S13_N	PAX5	PAX5	Pax5	Pax5
dd_Smed_v6_1037_0_1	-0.0217854	1	0.33891	0.426313	0.0552651	1	-0.0351748	1	-0.188565	0.40003	-0.00202278	1	-0.253492	1	0.154033	0.982684	-0.0280912	1	0.124131	0.674189	0.0261052	0.938183	0.107203	1	0.231084	1	-0.0414806	1	0.159391	1	0.0458678	1	Galactosyl_T	Galactosyl_T,Raffinose_syn		B3GNT10		B3galt5
dd_Smed_v6_10370_0_1	-0.302265	0.930506	-0.473783	0.372384	-0.503641	0.61988	-0.210425	1	0.10493	0.903188	-0.469896	0.306888	0.222199	1	0.0727925	1	-0.155135	0.889312	-0.211939	0.718442	-0.0565192	0.99739	0.0506818	1	-0.128583	1	-0.0632938	1	-0.109532	1	-0.22415	1	MFS_1
dd_Smed_v6_10370_1_1	-0.231635	1	0.282894	0.64746	0.5885	1	-0.182943	1	-0.222457	0.815062	-0.516849	0.700174	0.341566	1	-0.108288	1	0.269438	0.830537	0.288161	0.634424	0.307332	0.721527	0.856095	1	0.711848	1	0.318131	1	0.354812	1	0.0221186	1	DDE_1	DDE_1		TIGD1		Jrkl
dd_Smed_v6_10371_0_1	-0.000641984	1	-0.933981	0.102406	-0.596322	0.839108	-0.512871	1	0.630906	0.137831	0.162199	0.990609	0.564929	1	0.195499	1	0.368507	1	-0.51037	0.263795	-0.333653	0.609581	-0.36841	1	-0.400181	1	-0.143721	1	-0.366967	1	-0.170813	1	ANF_receptor,Lig_chan,Lig_chan-Glu_bd,SBP_bac_3	Lig_chan,Lig_chan-Glu_bd,SBP_bac_3		GRIK2	Cdh7	Grik2
dd_Smed_v6_103710_0_1	Inf	1	-3.24493	1	-1.35848	1	#NAME?	1	NA	NA	Inf	0.999131	Inf	1	Inf	1	Inf	1	Inf	0.901357	NA	NA	-0.822767	1	0.383828	1	#NAME?	1	1.49179	1	0.633552	1	I-set,Ig_2,Ig_3,Kazal_1,Kazal_2,V-set,ig	I-set,IGFBP,Ig_2,Ig_3,Kazal_1,Kazal_2,V-set,ig	BIN2	IGFBP7		Igfbp7
dd_Smed_v6_10372_0_1	0.0883722	1	0.374926	0.835212	-0.252312	1	0.186224	1	0.37377	0.0395185	0.127361	0.968487	-0.0972955	1	0.455956	0.287105	0.0905669	0.978647	-0.0686476	1	0.282669	0.381403	0.189258	1	0.115272	1	0.188418	1	0.111983	1	0.321658	0.6808	Death,TIR,TIR_2	Death				Myd88
dd_Smed_v6_10373_0_1	-0.155088	0.997708	-0.237545	0.544434	-0.0654641	1	0.0692006	1	-0.00950801	1	0.155307	0.87292	0.0746444	1	-0.0670889	1	-0.353511	0.0987523	-0.466432	0.0210498	-0.436044	0.0288934	-0.00781189	1	0.0225354	1	-0.129222	1	-0.0612549	1	-0.125649	1	Tetraspanin	Tetraspanin		CD63		Cd63
dd_Smed_v6_103739_0_1	#NAME?	1	NA	NA	Inf	1	Inf	1	#NAME?	1	#NAME?	1	#NAME?	1	#NAME?	1	#NAME?	0.991376	#NAME?	0.867281	-1.33774	1	NA	NA	Inf	1	Inf	1	Inf	1	NA	NA	ERM,FERM_C,FERM_M,FERM_N	ERM,FERM_C,FERM_M,FERM_N	RDX	MSN	Rdx	Rdx
dd_Smed_v6_10374_0_1	-0.461543	0.201845	-0.137104	0.887431	0.0396964	1	-0.0429316	1	0.33102	0.199675	-0.148381	0.840353	-0.241938	1	-0.529773	0.0252004	-0.931011	2.16175e-07	-0.555884	0.0026503	-0.446386	0.029999	0.0825002	1	-0.0285336	1	-0.5124	0.0672071	-0.183066	1	-0.133224	1	PTB,SH2	PTB,SH2		TNS1		Tns1
dd_Smed_v6_103748_0_1	0.367425	1	NA	NA	NA	NA	Inf	1	NA	NA	0.0898891	1	#NAME?	1	#NAME?	1	#NAME?	1	1.18398	1	-0.142168	1	#NAME?	1	#NAME?	1	-1.89903	1	-0.345086	1	-0.419704	1	ANF_receptor,Lig_chan,Lig_chan-Glu_bd,SBP_bac_3	ANF_receptor,Lig_chan,Lig_chan-Glu_bd,SBP_bac_3	GRIK1	GRIK2	Grik1	Grik2
dd_Smed_v6_10375_0_1	0.209814	1	0.550987	0.810669	0.135547	1	-0.0139343	1	0.137974	0.690261	0.00400518	1	-0.207493	1	0.586207	0.298046	0.582032	0.198544	0.805326	0.0199872	0.929764	0.00455072	0.13368	1	0.51194	1	0.358283	1	0.361923	1	0.723955	0.235788		ToxN_toxin	ZBED5	ZBED5		Zmym6
dd_Smed_v6_103755_0_1	#NAME?	1	NA	NA	Inf	1	#NAME?	1	Inf	0.892056	0.5245	1	#NAME?	1	#NAME?	1	1.30638	1	0.183976	1	0.275587	1	NA	NA	Inf	1	NA	NA	Inf	1	Inf	1	AAA,AAA_16,AAA_23,AAA_29,ABC_membrane_2,ABC_tran,NACHT,Presenilin,Rad17,RsgA_GTPase	AAA,AAA_16,AAA_22,AAA_23,AAA_29,ABC_membrane_2,ABC_tran,NACHT,Presenilin,Rad17,RsgA_GTPase		ABCD4		Abcd4
dd_Smed_v6_10376_0_1	0.197757	0.966291	0.0027419	1	0.0112326	1	-0.00615775	1	-0.177764	0.499888	-0.633269	0.00254952	0.120438	1	0.222446	0.762345	0.281793	0.299899	0.309589	0.166409	0.84715	2.90712e-06	-0.0745772	1	0.0359212	1	0.0778779	1	-0.00170845	1	0.0161226	1	Band_7	Band_7	STOM	STOM	Stoml3	Stom
dd_Smed_v6_103761_0_1	-0.0279196	1	1.23626	1	Inf	1	#NAME?	1	#NAME?	1	NA	NA	-1.40877	1	#NAME?	1	-0.22685	1	#NAME?	0.8749	#NAME?	0.97378	-0.14459	1	-0.94571	1	#NAME?	1	0.538012	1	#NAME?	1	Dynein_light,EF-hand_1,EF-hand_5,EF-hand_6,EF-hand_7,EF-hand_8	Dynein_light	CCDC40	DYNLL2		Dnal4
dd_Smed_v6_10377_0_1	0.0268469	1	0.0419854	1	-0.0821744	1	-0.00770499	1	-0.179367	0.54015	-0.282705	0.417383	-0.0480586	1	0.0355896	1	0.00819591	1	0.0292558	1	0.164189	0.702061	-0.0329201	1	-0.0734316	1	-0.0263559	1	0.0263888	1	-0.145362	1	Aldo_ket_red	Aldo_ket_red		AKR1B10		Akr1b3
dd_Smed_v6_103770_0_1	NA	NA	NA	NA	NA	NA	NA	NA	NA	NA	NA	NA	NA	NA	NA	NA	NA	NA	NA	NA	NA	NA	NA	NA	NA	NA	NA	NA	NA	NA	NA	NA	ASC	ARPC4,ASC		ASIC1		Asic2
dd_Smed_v6_103778_0_1	NA	NA	NA	NA	NA	NA	NA	NA	NA	NA	NA	NA	NA	NA	NA	NA	NA	NA	NA	NA	NA	NA	NA	NA	NA	NA	NA	NA	NA	NA	NA	NA			TOR1AIP2		Tmem169
dd_Smed_v6_10378_0_1	0.221718	0.948374	0.0558963	0.693279	0.310695	1	0.108239	1	-0.0480797	1	-0.193554	0.791205	0.247229	1	0.0363071	1	0.195041	0.75743	0.502172	0.0444931	0.581828	0.017543	0.081407	1	0.125284	1	0.081562	1	0.223598	1	0.166556	1	KAsynt_C_assoc,Ketoacyl-synt_C,Thiolase_N,ketoacyl-synt	KAsynt_C_assoc,Ketoacyl-synt_C,Thiolase_N,ketoacyl-synt		OXSM		Oxsm
dd_Smed_v6_103782_0_1	NA	NA	NA	NA	NA	NA	NA	NA	NA	NA	NA	NA	NA	NA	NA	NA	NA	NA	NA	NA	NA	NA	NA	NA	NA	NA	NA	NA	NA	NA	NA	NA
dd_Smed_v6_10379_0_1	-0.110668	1	-0.705954	0.181413	-0.611243	0.73049	0.0572474	1	-0.169892	0.757151	-0.389005	0.767198	0.465304	1	-0.0433331	1	-0.276801	0.703185	-0.378029	0.466131	-0.0676417	0.959082	-0.129982	1	-0.543909	1	-0.108885	1	-0.0854374	1	-0.345979	1	7TM_GPCR_Srh,Chondroitinas_B,Collectrin
dd_Smed_v6_103797_0_1	-1.70207	1	-0.479507	1	0.626869	1	1.28369	1	NA	NA	-0.23104	1	0.23725	1	-1.80067	1	-0.77398	1	-0.0392933	1	-0.260529	1	1.45982	1	0.528273	1	2.21179	0.806935	2.00811	1	1.21051	1	Scramblase	Scramblase	HERC4	PLSCR1	Olfr1205	Plscr1
dd_Smed_v6_1038_0_1	-0.0749606	1	0.0411572	1	-0.033567	1	-0.0598609	1	-0.172839	0.448294	-0.405431	0.052852	-0.109396	1	-0.0730369	1	-0.012276	1	0.234707	0.313378	0.305744	0.137399	0.00672129	1	-0.0316434	1	0.00282368	1	0.18698	1	-0.0247271	1	DUF1958,Death	Death	EMC10	DTHD1		Dthd1
dd_Smed_v6_10380_0_1	-0.102326	1	0.0393795	1	-0.0374895	1	-0.157426	1	-0.721777	6.42768e-10	0.0777511	1	-0.288461	1	-0.398524	0.27457	0.0430945	1	0.0366682	1	-0.036723	1	-0.146755	1	-0.333688	0.401704	-0.0120059	1	-0.0732611	1	0.143354	1			AHCYL2		Trim12c
dd_Smed_v6_10381_0_1	0.752637	1	-0.113176	0.960144	-0.276023	1	-0.710654	1	-0.248452	1	0.0958381	1	1.05859	1	0.988985	0.767439	0.581226	0.965167	1.21191	0.345072	0.283343	1	0.192774	1	-0.0396744	1	-0.882065	1	-0.0520216	1	-0.373455	1			USP9Y
dd_Smed_v6_10382_0_1	-0.398426	0.900948	-0.541072	0.358555	-0.118866	1	-0.330669	1	0.0891482	0.909997	-0.294088	0.892278	0.489226	1	-0.203038	1	-0.0253043	1	-0.807932	0.0463882	-0.552333	0.238887	0.34658	1	0.0765217	1	0.0424522	1	-0.286175	1	-0.447994	0.945987	Med3
dd_Smed_v6_10383_0_1	0.349843	1	1.23027	1	0.137567	1	0.28865	1	-0.0788778	1	-1.52026	0.380799	-0.368713	1	0.941646	0.98474	0.149169	1	1.60055	0.368717	2.39132	0.0593776	0.511717	1	0.72937	1	0.0879764	1	0.100175	1	0.521224	1	DUF2730,EAL				Clca3a1
dd_Smed_v6_103834_0_1	NA	NA	NA	NA	Inf	1	NA	NA	Inf	1	NA	NA	NA	NA	NA	NA	NA	NA	NA	NA	NA	NA	NA	NA	Inf	1	NA	NA	Inf	1	NA	NA
dd_Smed_v6_103850_0_1	NA	NA	NA	NA	Inf	1	Inf	1	NA	NA	NA	NA	NA	NA	NA	NA	NA	NA	NA	NA	NA	NA	NA	NA	Inf	1	Inf	1	NA	NA	NA	NA	COLFI,Collagen,Laminin_G_2,Laminin_G_3	COLFI,Collagen,Laminin_G_2,Laminin_G_3	COL11A1	COL24A1		Col27a1
dd_Smed_v6_103855_0_1	#NAME?	1	Inf	1	Inf	1	-1.63306	1	#NAME?	1	-0.540893	1	#NAME?	1	#NAME?	1	0.896349	1	-0.225136	1	-0.284991	1	Inf	1	Inf	1	Inf	1	NA	NA	Inf	1	HALZ,Jnk-SapK_ap_N
dd_Smed_v6_103856_0_1	NA	NA	#NAME?	1	NA	NA	Inf	1	#NAME?	1	-0.540893	1	Inf	1	NA	NA	NA	NA	NA	NA	Inf	1	NA	NA	NA	NA	Inf	1	Inf	1	Inf	1	SSF	DUF5336,SSF	SLC5A6	SLC5A8	Slc5a5	Slc5a8
dd_Smed_v6_103857_0_1	NA	NA	0.757969	1	Inf	1	#NAME?	1	#NAME?	1	NA	NA	Inf	1	NA	NA	Inf	1	Inf	1	NA	NA	Inf	1	Inf	1	NA	NA	Inf	1	NA	NA	PHO4	PHO4	SLC20A1	SLC20A1	Slc20a1	Slc20a1
dd_Smed_v6_10386_0_1	0.0105281	1	-0.227063	0.78155	-0.0203276	1	-0.221446	1	-0.229798	0.528575	-0.483083	0.189509	-0.01809	1	-0.0729165	1	0.5185	0.190636	0.385633	0.276938	0.521386	0.0904489	-0.255681	1	-0.103772	1	0.286526	0.898402	0.289897	1	0.0277758	1	MOLO1,TPM_phosphatase				Prpf40a
dd_Smed_v6_103866_0_1	1.57251	1	0.794315	1	-1.11721	1	0.135114	1	#NAME?	1	0.990059	1	0.850985	1	1.40334	1	0.53618	1	#NAME?	1	0.917485	1	0.0727927	1	-1.28638	1	-0.901214	1	0.327561	1	0.335036	1	COLFI,Collagen,Laminin_G_2	COLFI,Collagen,Laminin_G_2,Laminin_G_3	COL4A5	COL11A1	Col6a4	Col11a1
dd_Smed_v6_10387_0_1	-0.110466	1	0.0464908	0.978705	0.0150051	1	-0.134599	1	-0.0145407	1	-0.0574834	1	0.223237	0.856188	0.427733	0.191672	-0.0504742	1	0.140565	0.68871	0.0441732	0.994645	0.380194	1	0.553204	0.117156	-0.0746076	1	0.296037	0.91055	0.0971555	1					Foxb1
dd_Smed_v6_103873_0_1	NA	NA	#NAME?	0.933283	Inf	1	-0.0264942	1	#NAME?	0.9919	Inf	1	Inf	1	NA	NA	Inf	1	Inf	0.857623	NA	NA	NA	NA	Inf	1	Inf	1	Inf	1	Inf	1	7tm_1	7TM_GPCR_Str,7tm_1
dd_Smed_v6_103874_0_1	Inf	1	Inf	1	-1.66299	1	#NAME?	1	NA	NA	#NAME?	1	NA	NA	Inf	1	Inf	1	NA	NA	Inf	1	0.7807	1	-0.341822	1	#NAME?	1	#NAME?	1	#NAME?	1
dd_Smed_v6_103878_0_1	NA	NA	#NAME?	1	NA	NA	NA	NA	NA	NA	NA	NA	Inf	1	NA	NA	NA	NA	NA	NA	NA	NA	NA	NA	NA	NA	NA	NA	Inf	1	NA	NA
dd_Smed_v6_10388_0_1	-0.153804	1	-0.505295	0.195434	-0.571875	0.194896	-0.102001	1	0.0511481	1	-0.452386	0.168259	0.573561	0.376688	0.415653	0.262734	0.0249027	1	-0.27131	0.393824	-0.0776815	0.863434	0.222071	1	-0.00241774	1	0.0767056	1	-0.0444068	1	-0.376263	0.517763
dd_Smed_v6_10389_0_1	1.2199	0.913225	1.45954	0.835235	0.762669	1	0.604593	1	-0.157911	1	0.55801	1	-0.573179	1	0.302321	1	-0.990178	0.746115	-0.210311	0.971256	-2.49956	0.0341368	-0.333538	1	-0.154912	1	-1.60549	0.783452	-1.01671	1	-3.16145	0.00723772	Laminin_EGF,Tyrosinase	Laminin_EGF,Tyrosinase		TYR		Tyr
dd_Smed_v6_103892_0_1	1.20716	1	Inf	1	0.688103	1	#NAME?	1	Inf	1	Inf	1	#NAME?	1	-0.100548	1	-1.34049	1	-0.367	1	#NAME?	0.950929	-0.42964	1	-0.619601	1	#NAME?	1	-0.558831	1	-2.06407	1	Phospholip_A2_1,Phospholip_A2_2	Phospholip_A2_1,Phospholip_A2_2		PLA2G2A		Pla2g2d
dd_Smed_v6_1039_0_1	-0.767338	0.220827	-0.191625	0.834505	-0.190262	1	-0.324225	1	0.566441	0.009366	-0.776998	0.0230348	-0.220993	1	0.197671	1	-0.790605	0.0106297	-1.56452	7.46577e-09	-1.31044	2.36572e-06	0.35472	1	0.774747	0.115737	-0.347492	0.774791	-1.11499	9.65591e-05	-1.3201	1.90754e-06	HLH	HLH		HES2		Hes3
dd_Smed_v6_10390_0_1	0.239133	0.896614	0.340612	0.526773	0.0796531	1	0.0729433	1	-0.163358	0.660367	-0.323702	0.284487	-0.022857	1	0.520754	0.0978818	0.494991	0.0420986	0.761203	0.000214079	0.71369	0.000430545	0.0786217	1	0.361274	0.988183	0.328801	0.881705	0.328148	0.959778	0.150856	1
dd_Smed_v6_103900_0_1	3.12076	0.834741	2.51292	0.756398	2.64538	1	-0.0764531	1	Inf	1	0.39224	1	0.885249	1	0.444329	1	1.89363	0.971314	1.6406	0.864461	2.91365	0.365195	0.277413	1	-0.0310509	1	-1.30358	1	-0.740206	1	0.18513	1	FAA_hydrolase,FAA_hydrolase_N	FAA_hydrolase,FAA_hydrolase_N	FAH	FAH	Fah	Fah
dd_Smed_v6_103908_0_1	-0.104552	1	Inf	1	Inf	1	NA	NA	NA	NA	0.9198	1	#NAME?	1	#NAME?	1	#NAME?	1	-0.427485	1	-1.06758	1	-1.30485	1	-0.628947	1	#NAME?	1	#NAME?	1	-0.0432266	1			TBC1D10B
dd_Smed_v6_10391_0_1	0.0304602	1	0.121065	0.825034	-0.20583	1	0.0467618	1	0.185451	0.449541	0.150881	0.842178	-0.00770054	1	0.342021	0.409041	0.109455	0.926127	0.0783885	0.950956	0.0395065	1	0.0829038	1	0.105731	1	0.125756	1	0.0217613	1	0.159927	1	SNF	SNF	SLC6A14	SLC6A5	Slc6a9	Slc6a5
dd_Smed_v6_103917_0_1	Inf	1	NA	NA	Inf	1	NA	NA	NA	NA	NA	NA	NA	NA	NA	NA	NA	NA	Inf	1	NA	NA	#NAME?	1	-1.19744	1	#NAME?	1	#NAME?	1	#NAME?	1			ZFAND6		Ap4e1
dd_Smed_v6_10392_0_1	0.0745184	1	0.148658	1	0.158501	1	0.168445	1	0.093011	0.856709	0.0429903	1	-0.047455	1	-0.160293	1	-0.312772	0.316944	-0.0571536	0.953149	0.0936561	0.923257	0.0266846	1	-0.0763095	1	-0.218846	0.886261	-0.146856	1	0.062128	1	MFS_1,Sugar_tr	MFS_1,Sugar_tr		SVOP		Svopl
dd_Smed_v6_103920_0_1	NA	NA	NA	NA	NA	NA	NA	NA	NA	NA	NA	NA	NA	NA	NA	NA	NA	NA	NA	NA	NA	NA	NA	NA	NA	NA	NA	NA	NA	NA	NA	NA					Wdr19
dd_Smed_v6_103928_0_1	Inf	1	NA	NA	0.670345	1	Inf	1	Inf	1	-1.69913	1	NA	NA	Inf	1	NA	NA	NA	NA	Inf	0.977393	#NAME?	1	0.142594	1	-0.0570665	1	#NAME?	1	-1.79796	1	Pkinase,Pkinase_Tyr	Pkinase,Pkinase_Tyr		CLK2		Clk4
dd_Smed_v6_10393_0_1	0.202529	1	0.176978	0.980614	0.0790825	1	-0.361897	1	-0.193435	0.488811	-0.22418	0.739785	0.564824	0.136846	0.442671	0.335634	0.345719	0.314831	0.195462	0.646048	0.158125	0.838305	0.539273	0.235662	0.319224	0.784559	-0.218707	1	-0.388232	0.619521	-0.268584	0.896987	TAN		ZADH2
dd_Smed_v6_103932_0_1	Inf	1	-0.30162	1	Inf	1	-2.02387	1	Inf	1	Inf	0.906982	Inf	1	NA	NA	Inf	0.985216	Inf	0.711256	NA	NA	-0.682474	1	-1.49148	1	-1.7479	1	0.147241	1	0.450112	1	HLH,Spike_rec_bind	HLH,Snf7,Spike_rec_bind		FERD3L		Ferd3l
dd_Smed_v6_103938_0_1	#NAME?	1	NA	NA	NA	NA	Inf	1	0.152351	1	#NAME?	0.96853	#NAME?	1	#NAME?	1	#NAME?	1	#NAME?	1	1.31968	1	NA	NA	NA	NA	Inf	1	Inf	1	NA	NA
dd_Smed_v6_10394_0_1	0.259786	0.845062	0.133457	0.456582	0.186885	1	0.135342	1	0.276794	0.101061	0.0728886	1	0.116522	1	0.159721	1	0.240042	0.345374	0.356271	0.100498	0.631842	0.000686912	-0.00980727	1	0.0868202	1	0.115597	1	0.0155973	1	0.444945	0.166891	MFS_1,Sugar_tr	MFS_1,Sugar_tr	ERV3-1	SLC22A3		Slc22a3
dd_Smed_v6_103943_0_1	-0.722459	1	-0.888336	0.962552	Inf	1	-0.443664	1	#NAME?	0.983503	#NAME?	0.975213	0.633065	1	#NAME?	1	0.4576	1	-0.367	1	0.328367	1	0.467188	1	0.203952	1	0.736396	1	0.574411	1	#NAME?	1	ATS3,PLAT	ATS3,Lamp,PLAT	ZBTB14	LOXHD1	Trpm7	Loxhd1
dd_Smed_v6_10395_0_1	-0.170633	0.990435	-0.634297	0.175388	-0.637861	0.731386	-0.195901	1	-0.127106	0.960566	-0.398652	0.551649	0.134204	1	0.408813	0.881291	-0.0935796	1	-0.276588	0.432826	-0.403858	0.31521	-0.32946	1	-0.0584153	1	-0.118848	1	-0.145521	1	-0.631877	0.536961	MRPL52	MRPL52			Olfr1184
dd_Smed_v6_103954_0_1	1.08218	1	#NAME?	1	NA	NA	-0.348277	1	-0.934182	1	NA	NA	0.145008	1	#NAME?	1	-0.167787	1	#NAME?	1	#NAME?	1	#NAME?	1	#NAME?	1	-1.59824	1	#NAME?	1	#NAME?	1
dd_Smed_v6_103956_0_1	NA	NA	#NAME?	1	Inf	1	#NAME?	1	NA	NA	Inf	1	Inf	1	NA	NA	Inf	1	Inf	0.739467	NA	NA	NA	NA	Inf	1	NA	NA	Inf	1	Inf	1	HECT	HECT	HERC4	HERC4		Herc4
dd_Smed_v6_103957_0_1	NA	NA	Inf	1	Inf	1	NA	NA	#NAME?	1	NA	NA	NA	NA	NA	NA	NA	NA	NA	NA	NA	NA	Inf	1	Inf	1	NA	NA	Inf	1	NA	NA	CaMBD,Ion_trans_2,SK_channel	CaMBD,Ion_trans_2,SK_channel	DCK	KCNN2		Kcnn1
dd_Smed_v6_10396_0_1	-0.097074	1	-0.432189	0.292743	-0.365174	0.73049	0.0937352	1	-0.102693	0.824134	-0.260018	0.664804	0.268746	1	0.216494	0.863041	0.162651	0.821479	-0.0548673	1	-0.126544	0.839141	-0.0663685	1	-0.0516055	1	0.35346	0.444244	-0.13432	1	-0.289488	0.822439	IncF,MFS_1,Sugar_tr	IncF,MFS_1,Sugar_tr		SVOP	Olfr889	Svopl
dd_Smed_v6_10397_0_1	-0.469114	0.701425	-0.306674	0.737902	-0.510043	0.728049	0.101913	1	-0.150153	0.922493	-0.236116	0.738283	0.0796894	1	0.194616	1	-0.239881	0.793689	-0.497071	0.111592	-0.149528	0.884687	0.242129	1	0.153687	1	0.331146	0.908616	0.0696095	1	0.0834706	1			CA8
dd_Smed_v6_10398_0_1	0.0954308	1	0.125362	0.791581	0.288772	0.746646	-0.0259291	1	0.0448092	1	-0.0269049	1	-0.189976	1	-0.161366	0.874361	0.110752	1	0.316548	0.221779	0.281093	0.286736	-0.160045	1	0.0319748	1	-0.0106084	1	0.0896237	1	0.158757	1	Band_7,Flot	Band_7,Flot	FLOT1	FLOT1	Flot1	Flot1
dd_Smed_v6_103983_0_1	-0.181287	1	-1.00705	1	Inf	1	-1.75832	1	1.2752	1	2.69751	0.894385	-0.113807	1	#NAME?	1	-0.52708	1	0.105657	1	-1.89596	1	-0.939565	1	-1.26366	1	-2.10412	1	-0.707955	1	0.982831	1	AAA_14,AAA_16,AAA_18,AAA_19,AAA_22,AAA_23,AAA_29,AAA_30,AAA_7,ABC_tran,ATPase_2,DAP3,DUF2075,DUF4062,KAP_NTPase,MMR_HSR1,NACHT,NB-ARC,NTPase_1,ResIII,Sigma54_activat,cobW	AAA_14,AAA_16,AAA_18,AAA_19,AAA_22,AAA_29,AAA_30,AAA_5,AAA_7,ABC_tran,ATP_bind_1,ATPase_2,DAP3,DUF2075,DUF4062,DnaB_C,KAP_NTPase,MMR_HSR1,NACHT,NB-ARC,NTPase_1,RNA_helicase,ResIII,Sigma54_activ_2,Sigma54_activat,cobW,vWA-TerF-like		TEP1		Tep1
dd_Smed_v6_10399_0_1	0.290603	0.896614	0.020324	1	-0.361184	0.800761	0.0723285	1	-0.244407	0.510297	0.153964	0.967995	0.435697	0.755551	0.659152	0.0564154	-0.105211	0.942685	-0.144343	0.813393	-0.0095876	1	0.165418	1	0.00736489	1	-0.323485	0.709003	-0.249907	1	-0.146227	1	ASL_C2,Lyase_1	ASL_C2,Lyase_1	AC068533.4	ASL	Asl	Asl
dd_Smed_v6_104_0_1	-0.0982363	1	-0.133101	0.785389	-0.397855	0.202761	-0.0283052	1	-0.1346	0.619543	0.074603	1	-0.0336734	1	0.113843	0.942216	-0.277604	0.24325	-0.361272	0.0721853	-0.467711	0.0114598	-0.0685385	1	-0.185775	1	-0.207673	0.996545	-0.158479	1	-0.294872	0.525373
dd_Smed_v6_1040_0_1	0.200866	0.962058	0.507103	0.175068	-0.0615215	1	0.351627	1	0.692376	7.89549e-05	1.17589	3.79361e-09	-0.355614	1	-0.0922681	1	-1.06419	1.10678e-08	-1.07098	6.4567e-09	-1.08646	3.37223e-08	-0.0493772	1	-0.354656	0.452324	-0.913428	4.44265e-06	-0.652511	0.00451655	-0.111439	1	Ank,Ank_2,Ank_3,Ank_4,Ank_5,Haspin_kinase,Kinase-like,Pkinase,Pkinase_Tyr,Pkinase_fungal	Ank,Ank_2,Ank_3,Ank_4,Ank_5,Haspin_kinase,Kinase-like,Pkinase,Pkinase_Tyr,Pkinase_fungal	TAOK1	STK26	Taok1	Stk26
dd_Smed_v6_10400_0_1	-0.175307	1	0.0312389	1	-0.434092	0.75517	-0.111063	1	0.0340137	1	0.0441175	1	-0.0866442	1	0.268694	0.730095	-0.114215	1	-0.209132	0.856091	-0.112467	1	0.119901	1	0.00990946	1	-0.0499705	1	0.0159687	1	0.106957	1	Dynamin_N,MMR_HSR1,Pkinase_Tyr,RsgA_GTPase		VPS41
dd_Smed_v6_104002_0_1	NA	NA	NA	NA	NA	NA	NA	NA	NA	NA	NA	NA	NA	NA	NA	NA	NA	NA	NA	NA	NA	NA	NA	NA	NA	NA	NA	NA	NA	NA	NA	NA	DUF4619
dd_Smed_v6_104003_0_1	0.152483	1	Inf	1	Inf	1	1.7276	1	Inf	0.981881	Inf	0.935058	#NAME?	1	#NAME?	1	-1.79561	1	#NAME?	0.86682	#NAME?	0.966533	-0.7793	1	-1.96575	1	-0.2205	1	-0.389903	1	0.408441	1			SYNCRIP
dd_Smed_v6_104016_0_1	NA	NA	NA	NA	NA	NA	NA	NA	NA	NA	NA	NA	NA	NA	NA	NA	NA	NA	NA	NA	NA	NA	NA	NA	NA	NA	NA	NA	NA	NA	NA	NA	COLFI,Collagen	COLFI,Collagen	COL11A1	COL1A2	Wdr33	Col1a2
dd_Smed_v6_10402_0_1	-0.0335942	1	-0.0750016	0.918174	-0.12404	1	0.0400585	1	-0.042945	1	-0.08035	1	0.0337909	1	0.0365887	1	-0.112599	1	-0.0198986	1	0.0172248	1	-0.00761655	1	-0.0538574	1	-0.0389458	1	0.0146895	1	-0.029531	1	LicD	LicD,NTP_transf_2	ENPP6	FKTN		Fktn
dd_Smed_v6_10403_0_1	-0.154208	1	-0.309761	0.411015	-0.322313	0.917499	0.120485	1	0.103403	0.91209	-0.293548	0.790321	0.1995	1	0.035052	1	-0.203225	0.740099	-0.433369	0.310163	0.187953	0.941983	0.0439463	1	-0.133053	1	0.0714683	1	-0.115347	1	0.0486124	1					Trappc12
dd_Smed_v6_10404_0_1	0.26509	0.966291	-0.0838424	1	-0.113948	1	0.0285403	1	-0.458748	0.00717638	-0.606229	0.0193987	0.418926	1	0.464562	0.338444	0.47662	0.179313	0.516467	0.0615972	0.701632	0.00408286	0.0699945	1	0.0855244	1	0.240071	1	0.0673388	1	-0.169686	1	ASC	ASC		SCNN1A		Scnn1a
dd_Smed_v6_10405_0_1	0.312742	0.79843	0.268462	0.778687	-0.256368	0.909809	-0.0525573	1	0.764654	1.61602e-06	0.14899	0.926888	-0.135757	1	0.370932	0.406676	0.137142	0.890995	0.0870098	0.974676	0.0991713	0.901866	-0.180037	1	-0.198179	1	-0.228158	0.929339	-0.186456	1	-0.0645812	1	Big_3_5,CAMSAP_CH,CH,DUF5060,Filamin,Invasin_D3,Y_Y_Y,YtkA	Big_3_5,CAMSAP_CH,CH,DUF5060,Filamin,Invasin_D3,PapC_N,Y_Y_Y,YtkA	FLNC	FLNB	Flna	Flnb
dd_Smed_v6_10406_0_1	0.04457	1	0.21768	0.571897	0.208148	1	0.192581	1	-0.0586076	0.995249	-0.0737381	1	0.100309	1	-0.0428471	1	-0.143011	0.870543	0.0839988	0.879479	0.115958	0.819062	0.273418	1	0.120731	1	0.00500021	1	0.0830782	1	-0.00235033	1	DUF4537,Synaptobrevin,VWA	Colicin_K,Hexokinase_2,VWA,VWA_2,VWA_CoxE	FSBP	VWA3A		Vwa3a
dd_Smed_v6_10407_0_1	0.475541	0.687313	-0.0189695	1	0.766708	0.198881	0.283293	1	0.116462	0.899694	0.150565	0.943259	0.32253	1	-0.349129	0.76167	0.326478	0.579986	0.804422	0.005947	0.77065	0.00868999	-0.17198	1	-0.0579628	1	0.134231	1	0.344163	1	0.445674	0.613432	Ank_2,Ank_3,Ank_4,Ank_5,Ion_trans,PKD_channel,TRP_2	Ank,Ank_2,Ank_3,Ank_4,Ank_5,Ion_trans,PKD_channel,TRP_2	TRPC5	TRPC4	Trpc5	Trpc4
dd_Smed_v6_104071_0_1	#NAME?	1	#NAME?	1	0.0362671	1	NA	NA	NA	NA	#NAME?	1	-0.957358	1	-0.104255	1	#NAME?	1	0.0958901	1	0.406319	1	NA	NA	Inf	1	NA	NA	NA	NA	NA	NA	Pkinase,Pkinase_Tyr	Pkinase,Pkinase_Tyr		KSR1		Ksr2
dd_Smed_v6_104079_0_1	-2.091	1	-0.120989	1	-0.190455	1	-0.995755	1	Inf	0.981881	-0.95357	1	-1.31693	1	-0.336252	1	-2.70903	0.930109	-2.69734	0.787826	-0.50605	1	0.653075	1	1.56429	1	-1.61379	1	0.687673	1	0.631378	1	Trimer_CC
dd_Smed_v6_10408_0_1	0.107522	1	-0.043998	1	0.0952017	1	-0.0474091	1	-0.170745	0.582711	-0.301018	0.43368	0.0217762	1	-0.213585	0.871209	0.043117	1	0.122965	0.884604	0.303651	0.349136	-0.129744	1	-0.225906	1	-0.111815	1	-0.0353127	1	-0.104889	1	Presenilin	Presenilin	PSEN1	PSEN1	Rbm45	Psen1
dd_Smed_v6_104085_0_1	NA	NA	Inf	1	NA	NA	#NAME?	1	NA	NA	Inf	1	NA	NA	NA	NA	Inf	1	NA	NA	NA	NA	Inf	1	NA	NA	NA	NA	Inf	1	Inf	1	APH,Ank,Ank_2,Ank_3,Ank_4,Ank_5,Haspin_kinase,Kinase-like,Pkinase,Pkinase_Tyr,Pkinase_fungal	APH,Ank,Ank_2,Ank_3,Ank_4,Ank_5,Haspin_kinase,Kinase-like,Pkinase,Pkinase_Tyr,Pkinase_fungal,RIO1,Seadorna_VP7,VWA_3_C	LATS1	NEK3		Nek4
dd_Smed_v6_10409_0_1	-0.0603994	1	-0.108557	0.801221	0.263913	0.990163	-0.0216964	1	-0.234246	0.273237	0.341522	0.216352	-0.213443	1	-0.539417	0.0970594	-0.229102	0.587539	-0.308706	0.232069	-0.399146	0.0767297	-0.261601	1	-0.215105	1	-0.190399	0.943369	-0.23945	0.959778	0.0027759	1	Rad60-SLD,Sde2_N_Ubi,ubiquitin
dd_Smed_v6_1041_0_1	-0.294424	0.966291	-0.0215757	1	0.378072	0.999698	-0.185788	1	0.463382	0.0187061	0.430396	0.398932	-0.0401369	1	-0.253222	1	0.447636	0.236751	0.399234	0.178098	0.100635	0.863468	0.232711	1	0.419274	1	0.556273	0.353256	0.419237	0.805974	0.825455	0.0168182	EF-hand_1,EF-hand_4,EF-hand_5,EF-hand_6,EF-hand_7,EF-hand_8,SPARC_Ca_bdg	EF-hand_1,EF-hand_4,EF-hand_5,EF-hand_6,EF-hand_7,EF-hand_8,SPARC_Ca_bdg	AC112204.1	CAPSL		Capsl
dd_Smed_v6_10410_0_1	-0.25662	1	0.130932	0.960306	-0.47206	0.932254	-0.075581	1	-0.435285	0.235989	-0.144669	1	0.0137749	1	0.629774	0.461216	0.35319	0.899663	0.308097	0.7332	0.256935	0.866983	0.401327	1	0.414334	1	0.534229	0.780869	0.255667	1	0.368885	0.998148	C2,FerB,FerI,Ferlin_C,Thioredoxin_6	C2,FerB,FerI,Ferlin_C,Thioredoxin_6	FER1L6	OTOF		Otof
dd_Smed_v6_104101_0_1	NA	NA	NA	NA	NA	NA	NA	NA	Inf	1	Inf	1	NA	NA	NA	NA	NA	NA	NA	NA	NA	NA	NA	NA	NA	NA	NA	NA	NA	NA	Inf	1
dd_Smed_v6_104105_0_1	-0.177581	1	1.52193	1	0.256171	1	1.77847	1	-2.64763	0.433593	-1.39574	0.967995	-0.114751	1	1.7104	1	-0.077253	1	2.99911	0.413379	2.49667	0.69288	1.58476	1	2.14415	1	1.87879	1	1.41784	1	1.27851	1	GGACT	GGACT		GGACT	Zfp672	Ggact
dd_Smed_v6_10411_0_1	0.217974	0.883368	0.443953	0.25872	-0.0405679	1	-0.0522739	1	-0.0950549	0.904562	0.115022	1	-0.153346	1	0.452332	0.235129	0.299005	0.34709	0.420748	0.0767214	0.458382	0.039368	0.0726339	1	0.19379	1	0.0287576	1	0.285729	1	0.355431	0.75926	DUF4806	DUF4806			Ccdc85a
dd_Smed_v6_10412_0_1	-0.277512	0.963363	0.519267	0.905748	0.0981549	1	0.278294	1	0.192879	0.68678	-0.218314	0.880905	-0.433304	1	-0.267174	0.884915	-0.491973	0.223024	-0.234808	0.67771	-0.0518801	1	0.363475	1	0.108492	1	0.0638335	1	-0.0682862	1	0.00731811	1
dd_Smed_v6_104122_0_1	1.70239	1	0.523096	1	0.0803461	1	1.21651	1	-0.19742	1	0.233283	1	1.9654	1	1.37994	1	0.690998	1	2.39046	0.991297	2.45065	0.919615	0.786114	1	-0.2421	1	0.205116	1	-1.62441	1	0.981549	1	Na_K-ATPase	Na_K-ATPase		ATP1B1		Atp1b1
dd_Smed_v6_10413_0_1	-0.392626	1	-0.297741	0.83701	0.736636	0.950219	-0.123245	1	0.0920965	1	0.454564	0.810629	0.10489	1	-1.25663	0.19194	-0.784565	0.150291	-1.11273	0.0484643	-1.41132	0.007767	0.199775	1	-0.127372	1	-0.515184	1	-0.455201	1	-0.564131	0.871799	Troponin	Arf,Gtr1_RagA,Ras,Roc	PITPNB	RAB28		Rab28
dd_Smed_v6_104131_0_1	Inf	1	Inf	1	NA	NA	-1.36382	1	#NAME?	1	#NAME?	1	NA	NA	NA	NA	Inf	1	NA	NA	Inf	1	-0.2193	1	#NAME?	1	-1.61379	1	-0.207312	1	#NAME?	1	ANF_receptor,Ion_trans_2,Lig_chan,Lig_chan-Glu_bd,SBP_bac_3	ANF_receptor,Ion_trans_2,Lig_chan,Lig_chan-Glu_bd,SBP_bac_3	GRIA2	GRIA1	Gria2	Gria1
dd_Smed_v6_104132_0_1	NA	NA	NA	NA	Inf	1	NA	NA	Inf	1	NA	NA	NA	NA	NA	NA	NA	NA	Inf	1	NA	NA	NA	NA	Inf	1	NA	NA	NA	NA	NA	NA	COLFI,Collagen	COLFI,Collagen	COL3A1	COL1A2	Col24a1	Col1a2
dd_Smed_v6_10414_0_1	0.120457	1	-0.0795616	0.986475	0.0603516	1	-0.0713847	1	-0.106273	0.86937	-0.657264	0.00440846	0.258348	1	0.07237	1	0.331517	0.42214	0.514782	0.0364223	0.721732	0.000675997	0.0583295	1	0.0122643	1	0.139675	1	0.163361	1	-0.0559894	1	I-set,Ig_2,Ig_3,Ig_4,Ig_5,Ig_6,Izumo-Ig,Ldl_recept_a,PKD_3,V-set,ig	C1-set,I-set,Ig_2,Ig_3,Ig_4,Ig_5,Ig_6,Izumo-Ig,Ldl_recept_a,PKD_3,V-set,V-set_CD47,ig	LRP1B	HSPG2	Lrp1b	Hspg2
dd_Smed_v6_104141_0_1	Inf	1	Inf	1	Inf	1	Inf	1	Inf	1	Inf	1	NA	NA	NA	NA	NA	NA	NA	NA	NA	NA	-0.860479	1	-1.00922	1	-0.64999	1	#NAME?	1	-0.56315	1	PLAC8	PLAC8	SNX14	PLAC8L1	Olfr1384	Cnfn
dd_Smed_v6_10415_0_1	-0.0693608	1	-0.250481	0.564315	0.0321257	1	-0.086616	1	0.0912533	0.929365	0.182757	0.740196	-0.00577997	1	-0.271162	0.716019	-0.19381	0.686834	-0.40535	0.10715	-0.355795	0.19233	-0.186901	1	-0.169675	1	-0.211065	1	-0.290675	0.925903	-0.103677	1	DUF639,SCFA_trans		TLE6	TRAF6		Traf6
dd_Smed_v6_104168_0_1	#NAME?	1	#NAME?	1	NA	NA	Inf	1	NA	NA	0.942254	1	3.59961	1	#NAME?	1	#NAME?	1	#NAME?	1	-0.950512	1	NA	NA	NA	NA	Inf	1	NA	NA	Inf	1			RAPGEF4		Olfr1303
dd_Smed_v6_10417_0_1	0.0623658	1	0.139943	1	0.0191539	1	-0.00771007	1	-0.30425	0.123549	-0.434847	0.116693	0.116626	1	0.0493065	1	0.163271	0.691161	0.138407	0.712672	0.423263	0.0733585	0.194203	1	0.00609457	1	0.0931952	1	0.00161709	1	-0.0739499	1				SETMAR	Pik3cg
dd_Smed_v6_104171_0_1	#NAME?	1	Inf	1	NA	NA	NA	NA	#NAME?	1	#NAME?	1	#NAME?	1	#NAME?	1	#NAME?	1	#NAME?	1	0.275587	1	Inf	1	NA	NA	NA	NA	Inf	1	NA	NA	Neur_chan_LBD,Neur_chan_memb	Neur_chan_LBD,Neur_chan_memb	CEACAM6	CHRNB3	Chrna5	Chrna6
dd_Smed_v6_104174_0_1	NA	NA	NA	NA	NA	NA	NA	NA	NA	NA	NA	NA	NA	NA	NA	NA	NA	NA	NA	NA	NA	NA	NA	NA	NA	NA	NA	NA	NA	NA	NA	NA	Tubulin,Tubulin_2,Tubulin_3	Tubulin,Tubulin_2,Tubulin_3	TUBB	TUBB	Tubb5	Tubb4b
dd_Smed_v6_10418_0_1	-0.0739073	1	-0.208052	0.607754	0.0872202	1	-0.0161776	1	-0.163347	0.808256	0.390463	0.349975	0.0344141	1	-0.322381	0.772144	-0.274533	0.407047	-0.51467	0.0527096	-0.865236	0.000437291	-0.0997311	1	-0.161254	1	-0.216803	1	-0.248078	1	-0.400866	0.722486	Acetyltransf_1,Acetyltransf_10,Acetyltransf_15,Acetyltransf_3,Acetyltransf_4,Acetyltransf_7,Acetyltransf_9,Acetyltransf_CG,FR47	Acetyltransf_1,Acetyltransf_10,Acetyltransf_15,Acetyltransf_3,Acetyltransf_4,Acetyltransf_7,Acetyltransf_9,Acetyltransf_CG,FR47		SAT2		Sat1
dd_Smed_v6_104181_0_1	NA	NA	#NAME?	1	NA	NA	0.231522	1	-0.149692	1	0.0898891	1	Inf	1	NA	NA	Inf	1	Inf	1	Inf	1	NA	NA	NA	NA	Inf	1	NA	NA	Inf	1	DUF3450	Cortex-I_coil,DNA_PPF,DUF3450,DUF4598,DUF5394,Feld-I_B,YkyA			Ep300
dd_Smed_v6_10419_0_1	-0.217063	0.859327	-0.347225	0.506191	-0.0523307	1	-0.0748457	1	-0.126073	0.795752	-0.224008	0.669352	0.224687	1	-0.152136	0.783009	-0.0824525	0.945433	-0.0726482	0.784198	-0.0919476	0.781174	0.0945257	1	0.0125965	1	0.0597651	1	0.113535	1	-0.0988928	1	Lactamase_B,Lactamase_B_2	Lactamase_B,Lactamase_B_2	ETHE1	ETHE1		Ethe1
dd_Smed_v6_104194_0_1	Inf	1	NA	NA	NA	NA	Inf	1	NA	NA	Inf	1	NA	NA	NA	NA	NA	NA	NA	NA	NA	NA	#NAME?	1	#NAME?	1	-3.24841	1	-0.76631	1	-2.28292	1	I-set,Ig_2,Ig_3,Ig_6,V-set,fn3,ig	I-set,Ig_2,Ig_3,Ig_6,Izumo-Ig,Pur_ac_phosph_N,Rap_GAP,V-set,fn3,ig	ZNF516	ROBO3	Sema3a	Robo2
dd_Smed_v6_104197_0_1	#NAME?	1	1.43067	1	Inf	1	#NAME?	1	-0.758693	1	#NAME?	1	-1.75709	1	#NAME?	1	-2.78112	1	#NAME?	0.801155	-0.513636	1	Inf	1	Inf	1	NA	NA	NA	NA	NA	NA	zf-H2C2_2	BIR,Elf1,PyrI_C,zf-C2H2,zf-C2H2_4,zf-C2H2_jaz,zf-H2C2_2		ZNF317	Rreb1	Zfp317
dd_Smed_v6_104198_0_1	NA	NA	NA	NA	NA	NA	#NAME?	1	#NAME?	1	NA	NA	NA	NA	NA	NA	Inf	1	NA	NA	NA	NA	NA	NA	NA	NA	NA	NA	NA	NA	NA	NA	Ank,Ank_2,Ank_3,Ank_4,Ank_5,ArfGap,BAR_3,Coatomer_b_Cpla,PH	Ank,Ank_2,Ank_3,Ank_4,Ank_5,ArfGap,BAR_3,Coatomer_b_Cpla,PH		ACAP1		Acap1
dd_Smed_v6_10420_0_1	0.226036	0.975528	0.113509	0.956968	0.0647865	1	-0.00513304	1	0.183793	0.500595	0.306977	0.412758	-0.109019	1	-0.0221341	1	-0.104202	1	-0.107681	0.902256	-0.0246279	1	-0.221545	1	-0.183383	1	-0.33537	0.791776	-0.337774	0.927404	0.0563135	1	UCH,UCH_1	UCH,UCH_1		USP31	Usp29	Usp31
dd_Smed_v6_10421_0_1	-0.159552	1	-0.522568	0.555276	-0.326043	1	0.00392371	1	0.449096	0.138315	0.0295492	1	0.131329	1	-0.0408895	1	-0.389899	0.516092	-0.565532	0.130259	-0.214441	0.795603	-0.231686	1	-0.20738	1	-0.226423	1	-0.203274	1	-0.0253396	1	MFS_1,MFS_2	MFS_1,MFS_2,Tom22	FADS6	SLC16A14		Slc16a14
dd_Smed_v6_104218_0_1	NA	NA	NA	NA	NA	NA	Inf	1	NA	NA	#NAME?	1	NA	NA	NA	NA	NA	NA	NA	NA	Inf	1	NA	NA	NA	NA	Inf	1	NA	NA	NA	NA	Profilin		FKBP1C
dd_Smed_v6_10422_0_1	0.0870897	1	-0.423522	0.464559	-0.110664	1	-0.0884443	1	0.0584009	1	0.138195	0.876869	0.404271	1	-0.0583944	1	-0.0776549	0.764497	-0.403693	0.0888762	-0.314743	0.203618	-0.106341	1	-0.256148	1	-0.253189	1	-0.292672	1	-0.263638	0.969426	LRR_4,LRR_8,LRR_9,PX	LRR_4,LRR_6,LRR_8,LRR_9,PX		NISCH	Ttc21b	Nisch
dd_Smed_v6_104236_0_1	Inf	1	-3.41189	1	NA	NA	Inf	1	Inf	0.950931	NA	NA	Inf	1	NA	NA	NA	NA	Inf	1	NA	NA	-0.734482	1	#NAME?	1	0.15562	1	#NAME?	1	#NAME?	1	Arf,GTP_EFTU,Gtr1_RagA,MMR_HSR1,PduV-EutP,Ras,Roc,RsgA_GTPase	Arf,GTP_EFTU,Gtr1_RagA,MMR_HSR1,PduV-EutP,Ras,Roc,RsgA_GTPase	RHOF	RHOB	Rhob	Rhob
dd_Smed_v6_10424_0_1	-0.101837	1	-0.404337	0.231861	-0.447622	0.479305	-0.203019	1	-0.0631624	1	-0.0157889	1	0.493494	0.623682	0.212644	0.883561	-0.134594	0.710431	-0.446704	0.0326505	-0.338061	0.165115	0.190995	1	-0.13314	1	-0.235776	1	-0.291111	1	-0.252012	0.925483	Bravo_FIGEY
dd_Smed_v6_10425_0_1	0.073723	1	-0.130286	0.879851	0.170742	1	-0.04497	1	0.361966	0.0491217	0.411996	0.0707921	0.134404	1	-0.235046	0.870591	0.273818	0.434371	0.100611	0.901011	-0.378635	0.0579766	-0.0696048	1	-0.138027	1	0.155125	1	-0.170675	1	-0.0403616	1
dd_Smed_v6_10426_0_1	0.0833305	1	-0.104603	1	0.283099	0.614406	0.053499	1	-0.119676	0.808256	-0.240623	0.538961	0.290993	1	0.440175	0.196132	0.534346	0.00881481	0.497558	0.0102473	0.530256	0.00614135	0.10306	1	0.639943	0.00608372	0.504514	0.0750126	0.322013	0.728498	0.206302	0.942655	DDE_1	DDE_1		POGK		Pogk
dd_Smed_v6_10427_0_1	0.178041	0.979441	0.136064	0.863726	0.0217578	1	0.0518671	1	-0.234407	0.229503	-0.250593	0.483239	0.218056	1	0.0761797	1	0.12092	0.929105	0.368963	0.111592	0.481078	0.0200277	0.176079	1	-0.0801033	1	-0.00525363	1	-0.0227249	1	0.0524451	1			ZMYND11
dd_Smed_v6_104276_0_1	Inf	1	0.884267	1	Inf	1	-0.240709	1	NA	NA	-0.515839	1	Inf	1	NA	NA	Inf	0.5628	Inf	0.32547	Inf	0.77032	-1.03337	1	-1.66293	1	0.420546	1	-0.202471	1	-0.517382	1
dd_Smed_v6_10428_0_1	0.166444	1	-0.00671973	0.935481	-0.125729	1	-0.00617058	1	-0.146723	0.875551	-0.350231	0.627653	0.117117	1	0.24918	0.988962	0.310135	0.778826	0.170957	0.848775	0.31057	0.604072	-0.0560469	1	-0.0429933	1	0.13752	1	-0.147161	1	-0.206106	1	AhpC-TSA,DUF953,Glutaredoxin,OST3_OST6,Redoxin,Thioredoxin,Thioredoxin_2,Thioredoxin_7,Thioredoxin_8,Thioredoxin_9,TraF	AhpC-TSA,DUF953,Glutaredoxin,OST3_OST6,Redoxin,Thioredoxin,Thioredoxin_2,Thioredoxin_4,Thioredoxin_7,Thioredoxin_8,Thioredoxin_9,TraF,Zn_Tnp_IS1595		PDIA5		Pdia5
dd_Smed_v6_104282_0_1	NA	NA	Inf	1	NA	NA	Inf	1	#NAME?	1	NA	NA	NA	NA	NA	NA	NA	NA	Inf	1	NA	NA	Inf	1	NA	NA	Inf	1	NA	NA	NA	NA	p450	p450		CYP2A13		Cyp2j6
dd_Smed_v6_104285_0_1	Inf	1	0.450222	1	Inf	1	1.23008	1	1.29806	1	0.0347273	1	Inf	1	NA	NA	Inf	1	Inf	0.903813	Inf	1	-0.486947	1	-0.624534	1	-0.247312	1	0.37765	1	-1.18962	1			HMGN1		Gm47029
dd_Smed_v6_10429_0_1	-0.445765	0.883368	-0.760287	0.239701	-0.618358	0.842685	-0.133682	1	-0.0219033	1	-0.365188	0.849392	0.388102	1	-0.0716134	1	-0.233505	0.766099	-0.672804	0.109463	-0.419475	0.398295	0.0735806	1	-0.244206	1	0.0785779	1	-0.173599	1	-0.338898	1	COLFI,Collagen,VWC	COLFI,Collagen,PAE	COL5A1	COL2A1	Col4a4	Col2a1
dd_Smed_v6_1043_0_1	0.667202	1	-0.827803	1	-0.589016	1	-0.999145	1	2.94426	0.00336209	-0.39786	1	2.23702	1	2.67632	0.496657	-0.643022	0.977239	1.26887	0.734486	-0.138761	1	0.742014	1	1.4201	1	-2.30937	1	0.0737155	1	-1.20382	1
dd_Smed_v6_104303_0_1	1.45704	1	Inf	1	Inf	1	#NAME?	1	NA	NA	Inf	1	#NAME?	1	#NAME?	1	1.35811	1	#NAME?	1	#NAME?	1	-0.838891	1	-1.43067	1	#NAME?	1	-0.964812	1	-0.280838	1	Ephrin,Ig_3,V-set		DCP1B
dd_Smed_v6_104304_0_1	NA	NA	NA	NA	NA	NA	NA	NA	NA	NA	NA	NA	NA	NA	NA	NA	NA	NA	NA	NA	NA	NA	NA	NA	NA	NA	NA	NA	NA	NA	NA	NA	Kunitz_BPTI	Kunitz_BPTI		WFIKKN2	Lurap1l	Eppin
dd_Smed_v6_10431_0_1	-0.0701684	1	-0.193497	0.875138	0.0101405	1	-0.106642	1	0.00215086	1	0.124974	0.891084	0.0217624	1	-0.244618	0.698807	-0.119048	0.741689	-0.395013	0.0462994	-0.332767	0.103163	-0.101566	1	-0.164309	1	-0.155522	1	-0.210194	1	-0.137625	1
dd_Smed_v6_104318_0_1	Inf	1	Inf	1	Inf	1	Inf	1	Inf	1	Inf	1	NA	NA	NA	NA	NA	NA	Inf	1	NA	NA	-1.02314	1	-1.4244	1	-2.04946	1	#NAME?	1	-1.03425	1	TPH	TPH	CCDC173	CCDC173		Ccdc173
dd_Smed_v6_104332_0_1	NA	NA	0.693125	1	NA	NA	NA	NA	Inf	1	#NAME?	1	Inf	1	NA	NA	NA	NA	NA	NA	Inf	1	Inf	1	NA	NA	NA	NA	NA	NA	NA	NA
dd_Smed_v6_10434_0_1	0.35116	0.622219	0.378081	0.196311	0.130722	1	0.0229115	1	-0.0964388	0.887136	-0.105533	0.896718	0.091663	1	0.381986	0.20836	0.47471	0.0313803	0.745235	5.21281e-05	0.766147	1.62932e-05	0.118584	1	0.161549	1	0.146462	1	0.20161	1	0.309454	0.629776				ZAN
dd_Smed_v6_104348_0_1	Inf	1	NA	NA	Inf	1	Inf	1	0.0402106	1	#NAME?	1	NA	NA	NA	NA	NA	NA	Inf	1	Inf	1	#NAME?	1	-0.627069	1	0.438294	1	#NAME?	1	#NAME?	1	HTH_3,HTH_31,Homeobox_KN,Homeodomain,MerR_1	HTH_23,HTH_26,HTH_28,HTH_3,HTH_31,Homeobox_KN,Homeodomain,MerR_1,Sigma70_r4_2,Terminase_5,YdaS_antitoxin	VENTX	EVX1	Evx1	Evx1
dd_Smed_v6_10435_0_1	0.0548249	1	-0.0329035	0.972445	0.0223314	1	-0.273895	1	-0.0949003	0.892056	0.00493151	1	0.132775	1	0.11613	1	0.487665	0.0426305	0.252879	0.382064	0.137258	0.795801	0.0450471	1	0.0836366	1	0.158945	1	0.00302299	1	0.0873643	1	Cadherin,Cadherin_2,Cadherin_3,Cadherin_pro	Cadherin,Cadherin_2,Cadherin_3,Cadherin_pro,ComGG		PCDHB4	Ccdc117	Pcdhb2
dd_Smed_v6_10436_0_1	-0.0599248	1	0.150919	0.715557	-0.289312	0.91146	-0.146916	1	-0.175531	0.622781	-0.118168	0.959735	-0.00684981	1	0.0812627	1	-0.306142	0.401623	-0.161127	0.666181	-0.146495	0.813733	0.203994	1	-0.148125	1	-0.393133	0.277005	-0.152608	1	-0.204738	0.94995	FG-GAP,Integrin_alpha2,Macro,VCBS	FG-GAP,Integrin_alpha2,LRR19-TM,Macro,VCBS		ITGA8	Onecut2	Itgav
dd_Smed_v6_104361_0_1	#NAME?	1	Inf	1	Inf	1	#NAME?	1	NA	NA	#NAME?	1	#NAME?	1	#NAME?	1	-0.746398	1	-0.102781	1	0.696975	1	Inf	1	Inf	1	NA	NA	NA	NA	NA	NA	RRM_1	RRM_1	FAM153A	ESRP2		Esrp2
dd_Smed_v6_10437_0_1	-0.112778	1	0.0557234	0.940938	-0.150875	1	-0.0639639	1	-0.218389	0.440512	-0.00154912	1	-0.380879	1	-0.0387684	1	0.288253	0.596293	0.0933153	0.875837	0.014571	1	-0.212378	1	-0.0768659	1	0.337067	0.319199	0.210574	1	0.1258	1			ZNF43
dd_Smed_v6_10438_0_1	0.0218301	1	0.14986	0.822827	0.0426009	1	0.0492247	1	-0.165672	0.593581	-0.483388	0.0486191	0.148492	1	0.226253	0.845428	0.185047	0.651327	0.292265	0.28436	0.51699	0.0124596	0.276522	1	0.247024	1	0.212442	1	0.105233	1	0.0117723	1
dd_Smed_v6_10439_0_1	-0.201047	1	-0.238332	0.390364	-0.36254	1	-0.269668	1	0.0471218	1	-0.735487	0.440512	0.448666	0.872605	0.123914	1	0.0110211	1	0.030411	1	0.179629	0.977239	0.411381	1	-0.0375787	1	-0.0576001	1	0.0866416	1	-0.354811	1			OSBPL6
dd_Smed_v6_1044_0_1	-0.122819	1	-0.0574589	1	-0.261841	0.766319	-0.0217878	1	-0.0678073	0.959319	0.0360659	1	-0.112152	1	0.0285734	1	-0.331649	0.164298	-0.384098	0.0443204	-0.447948	0.0178582	-0.046792	1	-0.110448	1	-0.230618	0.846586	-0.209472	1	-0.289063	0.534787	AAA,AAA_16,AAA_18,AAA_22,AAA_24,AAA_29,AAA_30,AAA_5,AAA_6,AAA_7,AAA_8,AAA_9,AAA_lid_11,ABC_tran,ATPase_2,DHC_N1,DHC_N2,Dynein_AAA_lid,Dynein_C,Dynein_heavy,Glyco_hydro_67N,Laminin_II,MT,RNA_helicase,Rad17,RsgA_GTPase,T2SSE	AAA,AAA_14,AAA_16,AAA_18,AAA_21,AAA_22,AAA_23,AAA_24,AAA_28,AAA_29,AAA_30,AAA_5,AAA_6,AAA_7,AAA_8,AAA_9,AAA_lid_11,ABC_tran,ATPase_2,DAP3,DHC_N1,DHC_N2,Dynein_AAA_lid,Dynein_C,Dynein_heavy,Glyco_hydro_67N,Guanylate_kin,IstB_IS21,Laminin_II,MT,RNA_helicase,Rad17,RsgA_GTPase,T2SSE	DYNC2H1	DYNC2H1	Dync2h1	Dync2h1
dd_Smed_v6_10440_0_1	-0.85198	0.590838	-0.913635	0.12385	-0.959148	0.45782	0.0541135	1	0.31476	0.651006	-0.436476	0.807878	0.0403435	1	-0.115471	1	-0.931325	0.0570231	-1.48356	0.0026497	-0.59483	0.346186	-0.0213113	1	-0.222638	1	-0.0252314	1	-0.184003	1	-0.179326	1
dd_Smed_v6_104400_0_1	NA	NA	Inf	0.957538	-1.03561	1	-2.25459	1	0.122582	1	Inf	0.761548	NA	NA	Inf	1	Inf	0.999003	Inf	0.629826	NA	NA	Inf	1	Inf	1	Inf	1	Inf	1	Inf	1	I-set,Ig_2,Ig_3,Ig_6,LRR_1,LRR_4,LRR_8,Receptor_2B4,V-set,ig	I-set,Ig_2,Ig_3,Ig_6,Izumo-Ig,LRR_1,LRR_4,LRR_5,LRR_6,LRR_8,LRR_9,Receptor_2B4,V-set,V-set_CD47,ig	MAML2	LRIG3	Maml2	Lrig1
dd_Smed_v6_10441_0_1	-0.0244899	1	-0.337691	0.342621	-0.504595	0.581327	0.0418046	1	-0.106315	0.961768	-0.318678	0.62292	0.0605848	1	-0.107022	1	-0.278623	0.592484	-0.526779	0.0842146	-0.206966	0.641179	-0.252616	1	-0.587127	0.489131	-0.212329	1	-0.232717	1	-0.501154	0.421428			HERC4
dd_Smed_v6_104411_0_1	1.37925	1	#NAME?	1	NA	NA	-0.316067	1	Inf	1	#NAME?	1	-1.14901	1	#NAME?	1	0.507809	1	0.162197	1	-1.14217	1	#NAME?	1	#NAME?	1	-1.18751	1	-2.53779	1	#NAME?	1	C2				Herc1
dd_Smed_v6_10442_0_1	0.000141512	1	-0.691164	0.818116	-0.244164	1	0.169006	1	-0.289202	0.221189	-0.0181273	1	0.698097	1	0.787295	0.0454459	0.117892	0.932549	0.076286	0.893742	0.122421	0.928286	0.00679111	1	0.542989	0.492749	0.286757	0.892382	0.272516	1	0.104152	1	Kazal_1,Kazal_2	Kazal_1,Kazal_2		FST	Bag6	Fst
dd_Smed_v6_104421_0_1	NA	NA	-1.64272	0.977432	Inf	1	Inf	1	#NAME?	1	Inf	1	Inf	1	NA	NA	NA	NA	Inf	1	NA	NA	Inf	1	Inf	1	Inf	1	Inf	1	Inf	1
dd_Smed_v6_10443_0_1	0.114499	1	0.0387727	1	-0.0911556	1	0.111316	1	-0.0943592	0.939497	-0.380482	0.263436	-0.000690637	1	0.154669	0.993924	-0.0593829	1	0.442919	0.119853	0.643054	0.00712043	-0.0764165	1	-0.0509853	1	-0.0625654	1	0.0231383	1	0.148073	1	Rad60-SLD,Ubiquitin_2,ubiquitin	Rad60-SLD,Ubiquitin_2,Ubiquitin_4,ubiquitin		UBB	Tox	Gm8797
dd_Smed_v6_10444_0_1	-0.107083	1	-0.234848	0.948919	-0.152854	1	0.0191604	1	0.220916	0.327721	-0.0211172	1	0.189326	1	-0.0694919	1	-0.278142	0.251891	-0.291627	0.166997	-0.198123	0.409732	0.0615612	1	-0.115262	1	-0.151899	1	-0.14444	1	-0.112157	1	DUF2959,LSDAT_euk,LSDAT_prok	LSDAT_euk,LSDAT_prok		TRPM1	Trpm7	Trpm3
dd_Smed_v6_10445_0_1	0.0590829	1	0.142996	1	0.304532	0.753898	0.203835	1	-0.0338535	1	0.353926	0.24951	-0.125538	1	-0.0198846	1	-0.0064864	1	0.145482	0.67381	-0.19413	0.656006	-0.0416246	1	0.225565	1	0.138265	1	0.0309303	1	0.100714	1	CaKB	CaKB	STAM2	KCNMB2		Kcnmb2
dd_Smed_v6_104453_0_1	NA	NA	NA	NA	NA	NA	#NAME?	1	Inf	1	NA	NA	NA	NA	NA	NA	Inf	1	NA	NA	NA	NA	NA	NA	NA	NA	NA	NA	NA	NA	NA	NA	Amidohydro_1,Amidohydro_3	Amidohydro_1,Amidohydro_3	DPYS	DPYSL2	Dpys	Dpysl2
dd_Smed_v6_10446_0_1	-0.556514	0.496994	-0.574802	0.180171	-0.132186	1	-0.354278	1	0.126375	0.875642	-0.214831	0.943978	0.11353	1	-0.382687	0.592088	-0.269804	0.414775	-0.492412	0.0921925	-0.50455	0.0913974	0.0952414	1	0.0416407	1	-0.0675675	1	-0.0424612	1	-0.162867	1	zf-C2H2,zf-C2H2_4,zf-C2H2_8,zf-C2HC_2,zf-H2C2_2,zf-met	zf-C2H2,zf-C2H2_4,zf-C2H2_6,zf-C2H2_8,zf-C2H2_9,zf-C2H2_jaz,zf-C2HC_2,zf-H2C2_2,zf-met	ZNF233	KLF13	Zfp420	Klf11
dd_Smed_v6_10447_0_1	-0.14079	1	-0.20171	1	-0.192851	1	-0.171655	1	0.0397024	1	-0.0682529	1	0.360363	1	0.0294328	1	0.0917536	1	-0.145346	0.714129	0.0699891	1	0.299443	1	-0.0226284	1	0.0608892	1	0.123934	1	0.142526	1	HCO3_cotransp	HCO3_cotransp	AC008770.4	SLC4A11		Slc4a11
dd_Smed_v6_104475_0_1	#NAME?	1	0.404357	1	Inf	1	Inf	1	#NAME?	0.898739	Inf	1	-1.61822	1	#NAME?	1	#NAME?	0.915746	#NAME?	0.760204	#NAME?	0.879106	Inf	1	Inf	1	Inf	1	Inf	1	Inf	1	PH
dd_Smed_v6_10448_0_1	0.196791	0.965582	0.155579	0.482931	0.404473	0.89569	0.0678186	1	-0.254795	0.384148	0.121094	1	0.339182	1	0.413948	0.346412	0.484545	0.132674	0.641805	0.0123563	0.510508	0.0592649	0.29797	1	0.62163	0.421947	0.355573	1	0.35039	1	0.434812	0.660132	Innexin	Innexin		PANX2		Panx2
dd_Smed_v6_104483_0_1	NA	NA	NA	NA	NA	NA	NA	NA	NA	NA	NA	NA	NA	NA	NA	NA	NA	NA	NA	NA	NA	NA	NA	NA	NA	NA	NA	NA	NA	NA	NA	NA	Neur_chan_memb,Ytca	Neur_chan_memb		CHRNA9	Ppp3cb	Chrna6
dd_Smed_v6_10449_0_1	-0.0595207	1	-0.15695	0.657397	-0.194863	1	-0.11884	1	0.0369225	1	-0.241604	0.579995	0.155398	1	0.00648275	1	-0.00317036	1	-0.166635	0.557536	0.00243067	1	0.0579692	1	-0.12886	1	-0.0624899	1	-0.0294846	1	-0.179653	1	APG17,zf-C3HC4,zf-C3HC4_3	APG17,Baculo_F,Rh5,zf-C3HC4,zf-C3HC4_2,zf-C3HC4_3,zf-RING_2	CCDC39	TRAF6		Traf6
dd_Smed_v6_104490_0_1	1.01952	1	#NAME?	1	Inf	1	#NAME?	1	NA	NA	-0.963263	1	-0.247716	1	#NAME?	1	-0.359815	1	#NAME?	1	0.465108	1	#NAME?	1	-2.30656	1	#NAME?	1	#NAME?	1	-1.51767	1	CRAL_TRIO		JAKMIP2	MCF2L		Mcf2l
dd_Smed_v6_1045_0_1	0.133382	0.991081	0.229425	0.675323	-0.187083	1	0.0353077	1	0.0155724	1	-0.0811767	0.964756	-0.149408	1	0.248248	0.617511	-0.0521787	1	-0.0783319	0.921042	-0.0640623	1	-0.0533642	1	-0.0722165	1	-0.150253	1	-0.149103	1	-0.278621	0.601733	Caveolin	Caveolin		CAV1	Nexmif	Cav3
dd_Smed_v6_10450_0_1	-0.133014	1	-0.847807	0.31204	-0.127866	1	-0.0804337	1	-0.0505784	1	-0.493013	0.771478	0.893082	0.856188	0.162025	1	0.0516513	1	0.187877	0.895444	0.50433	0.650335	0.17829	1	0.167174	1	0.104231	1	0.216559	1	0.144331	1	FGE-sulfatase	FGE-sulfatase		SUMF2	6030498E09Rik	Sumf2
dd_Smed_v6_104512_0_1	-0.569445	1	0.293538	1	Inf	1	0.760264	1	NA	NA	0.798232	1	-1.651	1	#NAME?	1	-0.907882	1	-1.63432	0.79007	-1.26179	0.942856	-0.788016	1	0.00882678	1	0.421827	1	0.280435	1	0.105883	1	APH,Ank,Ank_2,Ank_3,Ank_4,Ank_5,Eno-Rase_FAD_bd,Haspin_kinase,Kdo,Kinase-like,Pkinase,Pkinase_Tyr,Pkinase_fungal,RIO1	APH,Ank,Ank_2,Ank_3,Ank_4,Ank_5,Clat_adaptor_s,DUF4878,Eno-Rase_FAD_bd,Haspin_kinase,Kdo,Kinase-like,Pkinase,Pkinase_Tyr,Pkinase_fungal,RIO1,Seadorna_VP7	CDKL3	ANK3	Pcyt1a	Ank3
dd_Smed_v6_104519_0_1	#NAME?	0.948374	0.705395	1	-1.11721	1	-1.46051	1	NA	NA	Inf	1	-1.41557	1	-1.44817	1	-0.300439	0.992479	-1.08258	0.856091	#NAME?	0.447718	Inf	1	Inf	1	Inf	1	Inf	1	Inf	1	DAG1
dd_Smed_v6_10452_0_1	1.57069	0.966291	-0.209225	1	-0.0868972	1	0.494227	1	0.520714	0.751096	0.706451	1	1.85667	1	2.1767	0.510624	-1.7175	0.635673	0.234904	1	-3.32269	0.0826554	0.0767543	1	0.51911	1	-2.79397	0.579687	-0.924342	1	-4.18693	0.0535192	Ank,Ank_2,Ank_3,Ank_4,Ank_5,Prok-RING_4,zf-C3HC4,zf-C3HC4_3	Ank,Ank_2,Ank_3,Ank_4,Ank_5,DUF2039,DZR,PhnA_Zn_Ribbon,Prok-RING_4,TerY_C,zf-C3H2C3,zf-C3HC4,zf-C3HC4_2,zf-C3HC4_3,zf-RING_2,zf-RING_5,zf-RING_UBOX		RNF34	Zfp738	Mib2
dd_Smed_v6_10453_0_1	0.24241	0.870694	0.110728	1	0.204634	1	0.100793	1	-0.0630377	0.972485	-0.0574458	1	0.0712671	1	0.177374	0.949417	0.325228	0.280358	0.649075	0.00104731	0.626495	0.00178336	-0.0604148	1	0.139597	1	0.18361	1	0.285671	1	0.326639	0.703787
dd_Smed_v6_10454_0_1	-0.0382633	1	-0.0505397	1	0.0495969	1	-0.0413966	1	-0.261229	0.158323	-0.232842	0.56645	0.0777	1	0.160562	1	0.388392	0.133968	0.364188	0.0991876	0.190557	0.612947	0.0654236	1	0.248422	0.953793	0.385258	0.270112	0.253543	0.892779	-0.00402198	1	Haspin_kinase,Kdo,Kinase-like,Pkinase,Pkinase_Tyr,Pkinase_fungal	Haspin_kinase,Kdo,Kinase-like,Pkinase,Pkinase_Tyr,Pkinase_fungal	NEK7	NEK7	Nek7	Nek7
dd_Smed_v6_104542_0_1	NA	NA	-0.255755	1	Inf	1	0.0588999	1	-1.64461	0.963936	Inf	1	Inf	1	NA	NA	Inf	1	Inf	1	NA	NA	Inf	1	Inf	1	Inf	1	Inf	1	Inf	1	Prok-E2_B,UQ_con	Prok-E2_B,UQ_con		UBE2K		Ube2k
dd_Smed_v6_104545_0_1	NA	NA	NA	NA	#NAME?	1	#NAME?	1	0.807326	1	NA	NA	NA	NA	Inf	1	Inf	1	NA	NA	NA	NA	NA	NA	NA	NA	NA	NA	Inf	1	NA	NA	MPM1
dd_Smed_v6_104547_0_1	0.877098	1	1.31573	1	NA	NA	NA	NA	-1.01147	1	NA	NA	1.42923	1	#NAME?	1	#NAME?	1	#NAME?	1	#NAME?	1	1.86786	1	#NAME?	1	#NAME?	1	#NAME?	1	#NAME?	1	HEPN_AbiA_CTD,Rad60-SLD,ubiquitin
dd_Smed_v6_10456_0_1	-0.180854	1	-0.860703	0.456001	-0.449537	1	-0.142912	1	0.175449	0.888119	-0.404633	0.858255	0.379386	1	-0.428085	0.941816	-0.0177383	1	-0.900943	0.0986781	-0.570948	0.386489	-0.300464	1	-0.696768	1	0.0202041	1	-0.311177	1	-0.794727	0.639656				NPHP4		Nphp4
dd_Smed_v6_104565_0_1	#NAME?	1	1.73411	1	0.988069	1	0.104256	1	Inf	1	Inf	0.767544	0.197131	1	0.150209	1	-0.625837	1	1.8539	0.752154	#NAME?	1	Inf	1	Inf	1	Inf	1	Inf	1	Inf	1					Pcdhgb5
dd_Smed_v6_104567_0_1	-1.52559	1	Inf	1	#NAME?	1	NA	NA	#NAME?	1	-1.83971	1	#NAME?	1	-1.27721	1	#NAME?	0.927706	#NAME?	0.775859	-0.247019	1	-0.592831	1	#NAME?	1	#NAME?	1	-0.43337	1	-0.561141	1	BAR,BAR_2	BAR,BAR_2		SH3GLB1		Sh3glb1
dd_Smed_v6_104574_0_1	NA	NA	NA	NA	NA	NA	NA	NA	NA	NA	NA	NA	NA	NA	NA	NA	NA	NA	NA	NA	NA	NA	NA	NA	NA	NA	NA	NA	NA	NA	NA	NA	Glyco_transf_7C,RicinB_lectin_2,Ricin_B_lectin	Glyco_transf_7C,RicinB_lectin_2,Ricin_B_lectin	GALNTL6	GALNTL6	Galntl6	Galntl6
dd_Smed_v6_10458_0_1	0.0787606	1	0.211998	0.845655	-0.0669232	1	0.0247444	1	0.03015	1	0.238967	0.575354	0.0697981	1	0.35728	0.243	0.489621	0.0359795	0.226838	0.470908	0.209193	0.556486	0.203036	1	0.211596	1	0.435604	0.381902	0.137038	1	0.369399	0.527658					Olfr1219
dd_Smed_v6_104582_0_1	#NAME?	1	NA	NA	-2.97724	1	-2.7783	1	#NAME?	1	Inf	1	#NAME?	1	1.38138	1	1.21989	1	0.223669	1	#NAME?	0.951609	NA	NA	Inf	1	Inf	1	Inf	1	Inf	1	KH_1,KH_2,KH_4	KH_1,KH_2,KH_4		IGF2BP3		Igf2bp3
dd_Smed_v6_10459_1_1	0.0837668	1	0.206568	0.754967	0.401706	0.534117	0.00231195	1	-0.0678703	0.955041	0.104909	0.961828	-0.090507	1	-0.181779	0.979074	0.0829694	0.902166	0.222538	0.354204	0.0723686	0.870755	0.0322943	1	0.13616	1	0.00151457	1	0.0440676	1	0.0935111	1	Nup35_RRM_2,PHM7_cyt,RRM_1,RRM_7	CSD,DUF4651,NID,Nup35_RRM_2,PHM7_cyt,RL,RRM_1,RRM_3,RRM_7	MSI2	MSI1	Msi2	Msi1
dd_Smed_v6_1046_0_1	0.020963	1	-0.0631328	1	0.0289591	1	0.0275588	1	-0.0916099	0.86937	-0.235489	0.484612	-0.0209594	1	-0.233754	0.768705	-0.216474	0.626847	-0.0890354	0.888682	0.0501289	0.977321	-0.105055	1	-0.225758	1	-0.209878	0.906869	-0.0617971	1	-0.206323	0.897411	MFS_1,Sugar_tr	MFS_1,Sugar_tr		SVOP		Svopl
dd_Smed_v6_10460_0_1	0.222153	0.848491	0.220948	0.622485	0.00862018	1	0.0438403	1	0.310326	0.0476989	0.351309	0.193989	-0.0544518	1	0.167363	0.700066	0.416641	0.0527911	0.285099	0.177886	-0.0497767	1	-0.0556568	1	-0.0461698	1	0.238328	1	-0.0996441	1	0.0793796	1	CaMBD,Ion_trans_2,SK_channel	CaMBD,IRK,Ion_trans_2,SK_channel		KCNN2	Kcnn1	Kcnn2
dd_Smed_v6_104604_0_1	NA	NA	NA	NA	NA	NA	NA	NA	NA	NA	NA	NA	NA	NA	NA	NA	NA	NA	NA	NA	NA	NA	NA	NA	NA	NA	NA	NA	NA	NA	NA	NA	Otopetrin				St8sia4
dd_Smed_v6_104605_0_1	Inf	1	NA	NA	Inf	1	#NAME?	1	Inf	0.981881	Inf	1	NA	NA	NA	NA	Inf	1	Inf	0.956049	NA	NA	#NAME?	1	-1.08373	1	#NAME?	1	-0.356974	1	-1.79796	1	B9-C2	B9-C2		MKS1		Mks1
dd_Smed_v6_104612_0_1	#NAME?	1	1.17215	1	-1.40519	1	-1.17595	1	1.38528	1	-2.31183	1	0.831644	1	1.42606	1	-0.148458	1	0.2271	1	0.937359	1	Inf	1	Inf	1	Inf	1	NA	NA	Inf	1	BTB_2,Ion_trans,Ion_trans_2,PKD_channel	BTB_2,Ion_trans,Ion_trans_2,PKD_channel,YrhC	KCNA4	KCNA1	Kcna4	Kcna1
dd_Smed_v6_10462_0_1	-0.0654553	1	-0.148911	0.924247	0.12572	1	0.194064	1	0.25798	0.34467	-0.0040175	1	0.296224	1	-0.0282176	1	-0.100066	1	0.00455627	1	0.201067	0.748036	0.212769	1	0.162957	1	0.159453	1	0.0977705	1	0.262505	0.982679
dd_Smed_v6_104623_0_1	Inf	1	Inf	1	NA	NA	Inf	1	NA	NA	NA	NA	NA	NA	NA	NA	NA	NA	NA	NA	NA	NA	-0.592831	1	#NAME?	1	0.639929	1	#NAME?	1	#NAME?	1	DSL,MG2,MG3,MG4	DSL,EGF,EGF_2,Laminin_EGF,hEGF		DLL4		Jag2
dd_Smed_v6_104627_0_1	Inf	1	1.06044	1	NA	NA	NA	NA	1.47495	1	#NAME?	1	Inf	1	NA	NA	NA	NA	Inf	1	Inf	1	1.12327	1	#NAME?	1	#NAME?	1	#NAME?	1	#NAME?	1	Cadherin,Cadherin_2,Cadherin_3,Cadherin_pro	Cadherin,Cadherin_2,Cadherin_3,Cadherin_pro		PCDH9		Pcdh9
dd_Smed_v6_10464_0_1	-0.103265	1	-0.387549	0.283962	-0.0360236	1	-0.122744	1	0.0281796	1	-0.0940809	0.999131	0.203384	1	-0.100413	1	0.0241772	1	-0.332278	0.188504	-0.382011	0.137664	-0.0809004	1	-0.0331724	1	0.00469762	1	-0.157341	1	-0.372827	0.609173	DUF759,HLH,MDM31_MDM32	DUF759,HLH		FERD3L		Ferd3l
dd_Smed_v6_10465_0_2	0.208226	0.977595	0.212851	1	-0.362869	0.844572	-0.120889	1	0.136936	0.916152	0.379917	0.397478	-0.624925	1	-0.133097	1	-0.102528	1	-0.32141	0.563869	-0.43312	0.273166	-0.6203	0.465121	-0.704191	0.0747051	-0.431643	0.373075	-0.400912	0.70503	-0.261429	0.955963	7TM_GPCR_Srw,7tm_1	7TM_GPCR_Srw,7tm_1		NPFFR2		Npffr2
dd_Smed_v6_104650_0_1	NA	NA	NA	NA	NA	NA	NA	NA	NA	NA	NA	NA	NA	NA	NA	NA	NA	NA	NA	NA	NA	NA	NA	NA	NA	NA	NA	NA	NA	NA	NA	NA	Ank_2,RA,fn3	fn3		ANKFN1		Ankfn1
dd_Smed_v6_104654_0_1	NA	NA	NA	NA	NA	NA	Inf	1	NA	NA	Inf	1	NA	NA	NA	NA	NA	NA	NA	NA	NA	NA	NA	NA	NA	NA	Inf	1	NA	NA	Inf	1
dd_Smed_v6_10466_0_1	0.1724	1	-0.389535	0.401245	-0.791617	0.194896	-0.0728294	1	0.0807665	0.96851	-0.104099	1	0.726685	0.131544	0.954481	0.00842745	0.228854	0.827781	0.318711	0.460701	0.649561	0.0421461	0.164749	1	-0.00953571	1	-0.0163749	1	0.147204	1	0.373062	0.821389	Glyco_tranf_2_2,Glyco_transf_7C,Glycos_transf_2,Ricin_B_lectin	Glyco_tranf_2_2,Glyco_transf_7C,Glycos_transf_2,Ricin_B_lectin	GALNTL6	GALNT10	Galntl6	Galnt10
dd_Smed_v6_10467_0_1	0.0903321	1	0.0319428	1	0.173715	1	-0.00955652	1	-0.401411	0.00693953	-0.518655	0.025677	0.13449	1	0.284374	0.740057	0.628773	0.00125807	1.07621	1.65153e-09	1.01128	4.61279e-08	0.0761008	1	0.367756	0.641972	0.528885	0.0768623	0.580689	0.0229074	0.402288	0.332154	zf-C2H2,zf-C2H2_4,zf-H2C2_2,zf_ZIC	zf-C2H2,zf-C2H2_4,zf-C2H2_8,zf-H2C2_2,zf_ZIC	ZIC3	ZIC3	Zic3	Zic3
dd_Smed_v6_10468_0_1	-0.150077	0.922817	-0.355441	0.468046	0.0672396	1	-0.0660639	1	-0.251655	0.192403	-0.181957	0.720475	0.183321	1	-0.108372	1	0.12769	1	0.0138634	1	-0.161086	0.489179	-0.0220428	1	0.108945	1	0.211703	0.628696	0.0916555	1	-0.192966	0.988703	Arf,Ras,Roc	Arf,Ras,Roc	RAC1	RAC1	Rac1	Rac1
dd_Smed_v6_10469_0_1	0.115077	1	-0.02808	1	-0.152311	1	-0.211117	1	-0.321226	0.0844123	-0.442884	0.134752	-0.065555	1	0.143608	1	0.132964	0.938171	0.279176	0.416656	0.732719	0.00104433	-0.208712	1	-0.12378	1	-0.193231	0.961777	-0.15455	1	0.174757	1	EGF,Laminin_G_1,Laminin_G_2,Laminin_G_3,Nup160,WD40,WD40_like	EGF,EGF_2,EGF_3,Laminin_G_1,Laminin_G_2,hEGF		NOTCH1		Notch1
dd_Smed_v6_1047_0_1	0.146655	0.962531	0.192517	0.568763	-0.152222	1	-0.0350993	1	-0.0932463	0.860106	-0.176344	0.646024	-0.0681913	1	0.328161	0.231643	0.254285	0.334029	0.407749	0.0189904	0.48512	0.00417107	-0.0223288	1	0.0292841	1	0.0725312	1	0.250849	0.970643	0.162121	1	FTA2,Kinase-like,PB1,Pkinase,Pkinase_Tyr,Pkinase_fungal	FTA2,Kinase-like,PB1,Pkinase,Pkinase_Tyr,Pkinase_fungal	MAP3K2	MAP3K3	Map3k6	Map3k3
dd_Smed_v6_10471_0_1	0.0526581	1	-0.014893	0.703662	0.224284	1	-0.0594092	1	0.298003	0.418033	-0.233944	0.833688	0.049757	1	-0.48051	0.549808	-0.119734	1	-0.119195	0.837484	0.102704	0.980789	-0.0177941	1	-0.308883	1	-0.231801	1	-0.330882	1	-0.183898	1	Actin	Actin	ACTC1	ACTG1	Actc1	Actb
dd_Smed_v6_10472_0_1	0.153649	1	0.125203	0.96091	0.0612998	1	0.0476556	1	0.126842	0.755862	-0.221655	0.575354	-0.00421747	1	0.144386	0.987065	0.205102	0.588524	0.396963	0.0477414	0.496499	0.0148264	-0.032663	1	0.0520364	1	0.0991082	1	0.139491	1	0.121195	1
dd_Smed_v6_10473_0_1	0.114824	1	-0.0178102	1	-0.296046	1	-0.182476	1	0.344246	0.273596	0.511579	0.2174	-0.141601	1	0.159981	1	0.359022	0.472418	-0.077081	1	-0.0810412	1	-0.274236	1	-0.25089	1	0.0617221	1	-0.323799	0.979526	0.315714	0.950582		DAD		DAD1	Caml	Dad1
dd_Smed_v6_10474_0_1	0.109419	1	0.0605232	0.729046	0.23296	0.964855	0.0554046	1	0.0133043	1	0.204644	0.747329	0.127192	1	0.0538487	1	0.0402876	1	0.126108	0.855679	-0.0256958	1	0.0782962	1	0.17739	1	-0.0137268	1	0.0943196	1	0.0695291	1	KH_1,KH_2	KH_1,KH_2,KH_5		MEX3A		Mex3a
dd_Smed_v6_10476_1_1	0.160925	1	-1.37023	0.112068	-0.0271592	1	-0.615294	1	-0.263013	0.864762	0.28991	0.952093	1.06496	0.93942	-0.10075	1	0.361394	1	-0.184608	0.913069	-0.166784	0.935702	-0.466192	1	-0.288833	1	-0.414825	1	-0.251995	1	-0.0377985	1	C2	C2,DOCK-C2		SYT9	Lgsn	Syt9
dd_Smed_v6_10477_0_1	0.228569	1	0.780322	0.29588	0.899862	0.658467	0.12522	1	-0.246621	0.828106	0.073658	1	-0.0525853	1	-0.387942	1	0.0210196	1	0.224339	0.718272	-0.253745	0.829158	0.499168	1	0.283351	1	-0.082329	1	0.109086	1	-0.408655	0.904877	Fasciclin	Fasciclin			Dhh	Postn
dd_Smed_v6_10478_0_1	-0.110873	1	-0.0466527	0.933837	-0.0274866	1	0.149953	1	-0.188795	0.496669	0.0557053	1	-0.0683426	1	-0.079083	1	-0.166269	0.839599	-0.193652	0.673756	-0.170688	0.734432	-0.00412179	1	0.0043038	1	0.0945581	1	0.0949895	1	-0.00410946	1	AMP-binding,AMP-binding_C	AMP-binding,AMP-binding_C	ACSL1	ACSL5	Acsl1	Acsl5
dd_Smed_v6_10479_0_1	0.262428	0.896926	0.273927	0.663117	0.370608	0.733413	0.459155	1	-0.167762	0.638716	0.204298	0.76507	-0.0140694	1	0.15306	0.961807	-0.00303212	1	0.0234787	1	0.0836419	0.940038	-0.00257035	1	0.261241	1	0.193695	1	-0.164891	1	0.0255118	1	Ank_2,Ank_3,Ank_4,Ion_trans,PKD_channel,TRP_2	Ank_2,Ank_3,Ank_4,Ank_5,Ion_trans,PKD_channel,TRP_2	TRPC4	TRPC5	Trpc5	Trpc5
dd_Smed_v6_1048_0_1	-0.12665	1	0.238403	0.491915	0.0172446	1	-0.0127637	1	-0.0752431	0.953481	0.0244477	1	-0.186528	1	0.116285	1	-0.0258695	1	-0.0364425	1	-0.147772	0.787488	0.178525	1	0.26018	0.934092	0.0880167	1	0.108635	1	0.00332571	1
dd_Smed_v6_10480_0_1	0.31996	0.844636	0.165022	0.822827	0.0352408	1	-0.0985665	1	0.407058	0.0198972	0.0807986	1	0.122233	1	0.244485	0.936527	0.420481	0.26335	0.469388	0.0889377	0.471711	0.117031	-0.032705	1	-0.0402339	1	0.00195491	1	-0.0220707	1	0.232549	1	MFS_1	MFS_1	SLC33A1	MFSD4A		Mfsd4a
dd_Smed_v6_10481_0_1	0.280143	0.852631	0.38886	0.455066	-0.229282	1	0.124201	1	0.338454	0.0613155	0.240928	0.673734	-0.116971	1	0.518593	0.136128	0.0223971	1	0.19181	0.685229	0.196794	0.624605	-0.00825381	1	0.00916768	1	-0.133545	1	0.010751	1	0.157578	1	Mod_r,Plk4_PB2
dd_Smed_v6_10482_0_1	-0.17508	1	-0.132885	0.886223	0.292548	0.94842	-0.0657894	1	0.265535	0.29043	0.0423553	1	0.037024	1	-0.639888	0.0703654	-0.27904	0.612688	-0.226037	0.519926	-0.188964	0.692011	0.0792186	1	-0.17226	1	-0.16975	1	-0.0639129	1	0.0284716	1	MFS_2	MFS_2		MFSD2A	Rgl1	Mfsd2a
dd_Smed_v6_10483_0_1	0.15147	0.966142	0.618715	0.171249	-0.218286	1	-0.00286645	1	0.0531451	1	0.307017	0.69587	-0.546928	1	0.303417	0.648938	-0.188817	0.973556	0.0837321	0.83334	0.0451962	0.860473	-0.079684	1	-0.0663386	1	-0.343154	0.480459	-0.0468474	1	0.200743	1	Prok-RING_4,zf-C3HC4_3	Prok-RING_4,zf-C3HC4_3		BIRC7	Actl6a	Birc2
dd_Smed_v6_10484_0_1	-0.176081	1	-0.367655	1	0.135351	1	-0.286339	1	0.375938	0.376723	-0.0499948	1	0.156629	1	-0.722755	0.473827	-0.237758	0.821308	-0.71493	0.145613	-0.293188	0.677063	-0.0349452	1	-0.411323	1	-0.348017	1	-0.101218	1	-0.167102	1	CAMSAP_CH,CH,GW,PH,PH_9,SH3_1,SH3_2,SH3_9,Spectrin	BBS2_C,CAMSAP_CH,CH,DASH_Dad3,DUF4164,FtsX_ECD,GW,Mst1_SARAH,NT5C,PH,PH_11,PH_9,S10_plectin,Spectrin,Troponin,XhlA	SYNE1	SPTBN1	Dst	Sptbn1
dd_Smed_v6_10485_0_1	-0.85024	0.00814153	-0.361745	0.532863	-0.465534	0.731386	-0.426622	1	-0.181768	0.635493	0.0170943	1	-0.162663	1	-0.179212	0.96059	-0.650016	0.0210762	-1.24015	6.92762e-08	-2.13566	5.72157e-19	0.325832	1	0.205494	1	-0.226398	1	-0.49707	0.637622	-1.26833	3.52704e-06	Bestrophin,PIG-P	Bestrophin,PIG-P	BEST3	BEST3	Fsd1l	Best3
dd_Smed_v6_10486_0_3	0.0256535	1	-0.338299	0.424155	-0.0221757	1	-0.0997997	1	-2.08788	5.72513e-59	0.339143	0.358297	0.0991453	1	-0.131129	1	0.0482863	1	0.174188	0.561072	0.0171381	1	-0.264807	1	-0.178958	1	-0.077167	1	0.020383	1	0.330627	0.649165	EF-hand_1,EF-hand_5,EF-hand_6,EF-hand_7,EF-hand_8	EF-hand_1,EF-hand_5,EF-hand_6,EF-hand_7,EF-hand_8
dd_Smed_v6_10487_0_2	-0.129812	1	0.4382	1	0.0425984	1	-0.0637611	1	-0.170506	1	-0.329357	0.897817	-0.638802	1	-0.319628	1	-0.15309	1	-0.684991	0.211056	-0.0205289	1	-0.0707901	1	-0.147218	1	-0.0870398	1	-0.228542	1	-0.220075	1	Transposase_1
dd_Smed_v6_10489_0_1	0.0518693	1	-0.0152943	1	-0.220602	1	-0.0999888	1	-0.0776297	0.994482	-0.496822	0.0626432	0.184911	1	0.258109	0.762855	0.450432	0.21773	0.43905	0.109274	0.69355	0.00196394	0.117747	1	-0.0143618	1	0.298574	0.806935	0.281386	1	0.144859	1	EF-hand_1,EF-hand_6,EF-hand_7,EF-hand_9,Thioredoxin_3	EF-hand_1,EF-hand_6,EF-hand_7,EF-hand_9,Moulting_cycle,Ndufs5,NusB,Thioredoxin_3		MYL1		Myl1
dd_Smed_v6_1049_0_1	0.112192	1	0.292184	0.648797	-0.0701434	1	-0.112992	1	-0.0762546	0.955127	0.214751	0.971868	-0.305187	1	0.342543	0.726386	0.545724	0.278304	0.687807	0.057544	0.749551	0.0405296	-0.125195	1	0.160208	1	0.320541	1	0.424746	1	0.85211	0.22529		Dynein_light		DYNLL1	Bpifc	Dynll1
dd_Smed_v6_10490_0_1	-0.229173	0.988884	-0.804866	0.286485	-0.436463	1	0.0400394	1	0.103372	1	-0.704335	0.212445	0.635629	1	0.207831	1	-0.118854	0.973204	-0.398179	0.369399	0.0421539	1	0.0599352	1	0.000540764	1	0.150359	1	-0.12407	1	-0.433008	0.925764	Glyco_tranf_2_4,Glyco_transf_25	Glyco_tranf_2_4,Glyco_transf_25		COLGALT2		Colgalt2
dd_Smed_v6_10491_0_1	-0.623003	0.834741	-0.738323	0.382416	0.158604	1	0.330863	1	0.432954	0.545003	0.0450904	1	0.312391	1	-0.54119	0.752931	-0.896816	0.231972	-0.610191	0.280827	-0.183924	0.903461	0.197072	1	0.240417	1	0.0570503	1	0.340531	1	0.48417	0.976783					Unc13b
dd_Smed_v6_10491_1_1	-0.295949	0.860071	-0.298578	0.504245	-0.264374	1	0.221561	1	0.00699888	1	-0.012759	1	-0.286324	1	-0.333854	0.643012	-0.6188	0.0139801	-0.528893	0.0242435	-0.494727	0.0525682	-0.288953	1	-0.30228	1	-0.10129	1	-0.121939	1	-0.211538	0.995279			ZNF644
dd_Smed_v6_10493_0_1	-0.326634	0.803669	-0.664385	0.193171	-0.227952	1	-0.295924	1	0.0350206	1	-0.0392511	1	0.403392	1	-0.203061	1	-0.09767	0.837541	-0.472463	0.0900617	-0.573214	0.0396768	0.0656415	1	-0.104379	1	-0.0669599	1	-0.0266546	1	-0.285831	1
dd_Smed_v6_10495_0_1	0.161361	1	-0.297895	1	0.0645954	1	0.15842	1	0.427315	0.0131388	0.0151311	1	0.167138	1	-0.134144	1	0.0475526	0.977361	0.15428	0.834025	0.302668	0.392129	-0.292118	1	-0.23091	1	0.0446118	1	0.0408881	1	0.156438	1	ASC	ASC
dd_Smed_v6_10497_0_1	-0.0201494	1	-0.245504	0.952658	-0.189882	1	-0.106651	1	-0.0320159	1	-0.184122	0.807904	0.387579	1	0.320077	0.551857	0.308745	0.413203	0.30791	0.296965	0.409338	0.120331	0.162224	1	0.150344	1	0.222243	1	0.286483	1	0.245365	0.908512
dd_Smed_v6_10498_0_1	-0.0363155	1	-0.0148485	1	-0.0806917	1	-0.0398605	1	-0.209137	0.422282	-0.0524555	1	-0.0798005	1	-0.0679062	1	-0.169442	0.691582	-0.120066	0.787408	-0.0233273	1	-0.0583336	1	-0.112283	1	-0.172987	1	-0.0393842	1	-0.0394674	1	EMP24_GP25L,SdrD_B	DUF2812,EMP24_GP25L,SdrD_B	TMED2	TMED2		Tmed2
dd_Smed_v6_10499_0_1	-0.239707	0.916419	0.0549784	0.389646	0.149188	1	0.00883254	1	-0.132135	0.762057	0.126714	0.938239	-0.165688	0.75855	-0.202781	0.737572	-0.317166	0.407572	-0.187833	0.486799	-0.322269	0.237577	0.128997	1	0.186114	1	-0.0686263	1	0.0423236	1	0.044152	1
dd_Smed_v6_105_0_1	0.159453	0.990435	0.22768	0.495219	0.238514	1	0.0623734	1	-0.201001	0.26393	0.00520374	1	-0.110852	1	-0.125353	1	-0.0447073	1	0.120561	0.742611	0.0826003	0.846071	-0.0426244	1	-0.0462919	1	-0.141786	1	0.110323	1	-0.0716486	1	Abhydrolase_3,Lipase_3	Abhydrolase_3,DUF2974,Lipase_3		AFMID		Afmid
dd_Smed_v6_1050_0_1	0.0791406	1	0.291977	0.23114	0.0651901	1	0.0406617	1	-0.0778693	0.913233	-0.0457296	1	-0.0917251	1	0.152109	0.926669	0.150859	0.674557	0.248225	0.171312	0.149336	0.489786	0.121112	1	0.138159	1	0.11238	1	0.15534	1	0.0244658	1	CathepsinC_exc,Peptidase_C1,Peptidase_C1_2,Propeptide_C1	CathepsinC_exc,Peptidase_C1,Peptidase_C1_2,Propeptide_C1	CTSC	CTSC	Ctsc	Ctsc
dd_Smed_v6_10500_0_1	0.0020906	1	0.578042	0.856158	0.735997	0.354811	0.156061	1	-0.477249	0.0184439	-0.385123	0.432058	-0.648073	1	-0.367722	0.696779	0.259247	0.757142	0.443254	0.163556	0.190956	0.808385	-0.0721218	1	0.366185	1	0.413217	0.822968	0.36926	0.955603	-0.196258	1	Ion_trans,Ion_trans_2,cNMP_binding	Ion_trans,Ion_trans_2,PAS,PAS_3,PAS_9,cNMP_binding	KCNH8	KCNH8	Kcnh8	Kcnh4
dd_Smed_v6_10501_0_1	-0.139481	1	-0.0900668	0.81592	-0.331976	1	0.0304876	1	0.17775	0.816751	0.0505993	1	-0.0754439	1	0.106396	1	0.0626054	1	-0.555305	0.30969	-0.211901	0.921187	-0.02603	1	-0.0860994	1	0.232574	1	-0.136963	1	-0.021821	1	PAP2	DUF2798,LPG_synthase_TM,PAP2		PLPPR5		Plppr3
dd_Smed_v6_10502_0_1	-0.226312	1	-1.5908	0.412744	-1.02203	1	0.372116	1	-0.0748083	1	0.141779	1	1.02784	1	-0.261089	1	-0.853505	0.639808	-0.932647	0.53851	-0.609941	0.774926	-0.336646	1	-1.05681	1	-0.255077	1	-0.84578	1	-0.241851	1	7tm_1,LRR_1,LRR_4,LRR_8,LRR_9,Ldl_recept_a,Yip1	7tm_1,LRR_1,LRR_4,LRR_8,LRR_9,Ldl_recept_a		RXFP1		Rxfp2
dd_Smed_v6_10504_0_1	0.037291	1	-0.0282255	1	0.160901	0.930357	-0.0868431	1	-0.165466	0.554865	-0.101979	0.978638	0.181334	1	0.0470378	1	0.237899	0.376307	0.172037	0.582076	0.0735086	0.930787	0.115817	1	0.170647	1	0.113765	1	-0.00627374	1	-0.0657613	1	Dynein_light,EF-hand_1,EF-hand_4,EF-hand_5,EF-hand_6,EF-hand_7,EF-hand_8	Dynein_light	AC027104.1	DYNLL2	Olfr115	Dynll2
dd_Smed_v6_10506_0_1	-0.0985233	1	-0.362182	0.788358	-0.40243	0.603947	-0.125969	1	-0.0153374	1	-0.35721	0.377178	0.388965	1	0.281702	0.74009	0.125755	1	0.0586968	1	0.152937	0.917268	0.125307	1	-0.0222054	1	0.0983092	1	-0.0130761	1	-0.10575	1	IBR,zf-C3HC4,zf-C3HC4_2,zf-RING_2,zf-RING_UBOX	DUF4550,IBR,zf-C3HC4,zf-C3HC4_2,zf-RING_2,zf-RING_UBOX	ARIH1	ARIH1	Arih1	Arih1
dd_Smed_v6_10507_0_1	0.372546	0.951524	-0.297098	0.968158	0.174028	1	-0.381687	1	1.22555	0.000191299	0.152086	1	0.504338	1	-0.131542	1	0.288027	0.919385	-0.0620164	1	-0.156274	0.994658	-0.165306	1	-0.33006	1	-0.466206	0.780869	-0.474462	0.925903	-0.376734	0.905965					Mrps17
dd_Smed_v6_10508_0_1	0.0352028	1	-0.00745292	1	-0.126644	1	-0.0483789	1	-0.143899	0.828106	-0.176204	0.808657	0.158575	1	0.187184	0.974598	0.0207371	1	0.0687378	0.985674	0.255667	0.447392	0.115919	1	0.0253368	1	-0.0628447	1	-0.0426527	1	0.0442596	1	DUF229,Sulfatase
dd_Smed_v6_10509_0_1	0.226764	0.864492	0.193501	1	-0.135409	1	-0.0707813	1	0.967983	3.50247e-10	0.332821	0.245873	-0.234665	1	-0.0431327	1	-0.302199	0.368223	-0.270923	0.344977	0.0320566	1	-0.267928	1	-0.405306	0.269054	-0.599744	0.0131751	-0.458631	0.114465	0.138114	1
dd_Smed_v6_1051_0_1	0.0533728	1	0.251653	0.99083	0.174296	1	0.0348125	1	0.00565049	1	-0.192703	0.62079	-0.327999	1	-0.244108	0.813866	-0.082539	1	0.0586216	0.869971	0.13586	0.663777	-0.129719	1	-0.123185	1	-0.101099	1	0.059432	1	-0.110216	1	C1_1,C2,DUF1041,Membr_traf_MHD	C1_1,C2,DUF1041,Membr_traf_MHD	UNC13C	UNC13B	Unc13b	Unc13b
dd_Smed_v6_10510_0_1	-0.00364222	1	-0.290647	1	0.194298	1	-0.0157812	1	0.0259901	1	-0.0258602	1	0.182877	1	-0.141908	0.964728	0.295164	0.388449	0.17485	0.701229	0.0640328	1	-0.104127	1	0.0560315	1	0.283025	0.673562	0.0644277	1	0.0418148	1	Ank,Ank_2,Ank_3,Ank_4,Ank_5,Pkinase,Pkinase_Tyr,VWA_3_C	Ank,Ank_2,Ank_3,Ank_4,Ank_5,CRR7,Nitro_FeMo-Co,Pkinase,Pkinase_Tyr,VWA_3_C		ANK3		Ank3
dd_Smed_v6_10511_0_1	0.23358	0.930506	-0.0889969	0.874851	0.040644	1	-0.064418	1	0.0800285	0.940804	-0.153841	0.866252	0.521534	1	0.370245	0.406635	0.282982	0.530099	0.317742	0.271367	0.459309	0.0733339	0.198958	1	0.177309	1	-0.0150155	1	0.0339274	1	0.0718888	1	Gemini_AL1,LRR_1,LRR_6	Gemini_AL1,LRR_1,LRR_4,LRR_6,LRR_8		NLRP13	Ghr	Nlrc3
dd_Smed_v6_10512_1_6	-1.09657	1	-1.74424	1	1.07321	1	-0.33835	1	0.621522	0.869367	0.593205	1	1.08095	1	-1.32541	1	0.344412	1	-0.0356884	1	-0.966954	0.912168	0.43328	1	0.84437	1	1.10263	1	1.0509	1	0.722817	1		7tm_1,CbtA			Nhs
dd_Smed_v6_10513_0_1	-0.226094	1	-1.06203	0.0730743	-0.470237	0.714576	-0.280707	1	0.0190508	1	-0.41487	0.625353	0.769407	0.921658	0.21427	1	-0.192197	0.690572	-0.754554	0.0342836	-0.219708	0.697755	-0.0665276	1	-0.0298722	1	-0.24681	1	-0.341748	1	-0.408484	0.838009	Pox_A51				Acsl6
dd_Smed_v6_10514_0_1	0.0598591	1	-0.230943	0.97323	-0.367565	0.757167	0.126616	1	-0.147808	0.823424	-0.164534	0.914535	0.427085	1	0.413898	0.533116	0.150306	1	0.187356	0.820278	0.364673	0.422606	0.136283	1	-0.0135265	1	0.217064	1	0.104901	1	0.14028	1	IF-2B	DUF758,IF-2B		EIF2B1	Etnppl	Eif2b1
dd_Smed_v6_10515_0_1	-0.195877	0.995135	-0.326207	0.74663	-0.0859037	1	0.0899765	1	0.367726	0.0510365	0.264744	0.527218	0.177657	1	-0.0339068	1	-0.0782635	1	-0.146753	0.781803	-0.0943776	0.926611	0.0473267	1	0.076066	1	0.20759	1	0.0817255	1	0.366243	0.529666	ASC	ASC		ASIC2	Sbno1	Asic2
dd_Smed_v6_10516_0_1	0.47788	0.697732	0.230715	0.999759	0.205511	1	-0.194023	1	0.53061	0.00147782	0.191713	0.840353	-0.131983	1	-0.345497	0.637494	-0.0759772	1	0.114125	1	0.2152	0.791268	-0.379148	1	-0.617866	0.160767	-0.747881	0.0227178	-0.689228	0.0940882	-0.0709666	1			CALCRL	GTF2IRD2	Klrc1	Gtf2ird2
dd_Smed_v6_10517_0_1	-0.324012	0.873767	0.219857	1	-0.0877039	1	-0.101032	1	-0.109791	0.804522	-0.38049	0.205219	-0.652502	0.858056	-0.54169	0.184466	-0.456173	0.148374	-0.135733	0.913042	0.0483665	0.962342	-0.108634	1	-0.305382	0.663609	-0.233194	0.898874	-0.119234	1	-0.00811145	1	PKI		UMPS
dd_Smed_v6_10518_0_1	0.198726	0.960816	0.0748913	0.978626	0.20749	1	0.198641	1	0.0405854	1	0.0109191	1	0.0788603	1	-0.113581	1	-0.0917738	1	-0.071492	1	0.292237	0.316111	-0.0449745	1	-0.104817	1	-0.0918587	1	-0.0350244	1	0.10443	1	Caps_synth,Gb3_synth,Gly_transf_sug
dd_Smed_v6_10519_0_1	-0.212292	1	-0.684153	0.491411	-0.519099	0.948793	-0.0567915	1	-0.16727	0.978109	-0.337513	0.823632	0.408035	1	0.0865341	1	-0.0954962	1	-0.617005	0.306973	-0.0902771	1	-0.0638265	1	-0.220273	1	0.0600041	1	-0.233184	1	-0.215498	1	C2	C2		C2CD2		C2cd2
dd_Smed_v6_1052_0_1	0.255188	0.913225	0.440185	0.371085	-0.0799281	1	0.0925699	1	0.334895	0.14475	0.0148753	1	-0.178181	1	0.262726	0.679535	-0.224993	0.725235	0.147613	0.80435	0.00846272	1	0.00681677	1	-0.0723904	1	-0.387611	0.363	-0.210815	1	-0.23185	0.878827
dd_Smed_v6_10520_0_1	-0.962564	0.909966	-1.88982	0.307082	-1.01196	1	-0.410025	1	0.37045	0.860106	-0.729633	0.821755	1.06437	1	-0.822489	0.976506	-0.816684	0.663936	-1.20527	0.233509	-0.291088	0.930528	0.137112	1	-0.871881	1	-0.264145	1	-0.560741	1	-0.0581571	1	Rad10,TAL_FSA	Rad10,TAL_FSA	TALDO1	TALDO1	Taldo1	Taldo1
dd_Smed_v6_10521_0_1	0.357906	0.59481	0.133973	0.840693	-0.11476	1	0.163065	1	0.0315396	1	0.00872125	1	0.0814152	1	0.382125	0.283395	0.114819	0.810492	0.539291	0.014718	0.68581	0.000388251	-0.142518	1	-0.0905417	1	-0.0800218	1	0.107402	1	0.336625	0.691101	DUF3531,Peptidase_M13,Peptidase_M13_N	DUF3531,Peptidase_M13,Peptidase_M13_N		ECE2	Phex	Ece2
dd_Smed_v6_10522_0_1	-0.207051	0.996846	0.134928	1	-0.0513165	1	0.0418336	1	0.18281	0.501102	0.0421477	1	-0.205798	1	-0.149611	0.972308	-0.14839	0.85088	-0.127363	0.8218	0.0887833	0.902859	0.136181	1	0.006123	1	0.100494	1	0.125383	1	0.337982	0.623146
dd_Smed_v6_10523_0_1	-0.239416	0.938833	-0.360167	0.700428	0.0480476	1	-0.192087	1	0.132779	0.942018	-0.390944	0.593359	0.401891	1	-0.211736	0.971665	0.129436	1	-0.308505	0.401998	-0.123344	0.790074	0.281141	1	0.0757275	1	0.176766	1	0.0161702	1	-0.274872	1	Fumble
dd_Smed_v6_10524_0_1	-0.0147088	1	-0.534478	0.48501	0.419305	0.923151	0.0943455	1	-0.506214	0.425379	-0.511723	0.392334	0.469238	1	0.0143304	1	0.526455	0.372707	0.21159	0.719853	0.233998	0.765078	-0.0505319	1	0.448345	1	0.63551	0.360423	0.359518	1	-0.263016	1	CALCOCO1,DUF4709,NAGLU_C,PRO8NT,bZIP_1	DUF4709,NAGLU_C		C10orf67	Sema3a
dd_Smed_v6_10525_0_1	-0.177796	1	-0.0387895	1	0.0162503	1	-0.0987638	1	-0.0853327	0.978489	-0.478637	0.102352	0.238456	1	0.257158	0.949417	0.305512	0.542977	0.428173	0.0815447	0.76899	0.000644738	0.377462	1	0.451203	0.666165	0.384543	0.566509	0.540916	0.251266	0.468149	0.380936					St8sia4
dd_Smed_v6_10526_0_1	-0.239783	0.874822	-0.393763	0.396407	0.0409634	1	-0.12943	1	0.118268	0.793987	0.151623	0.84752	0.201421	1	0.0295517	1	0.156943	0.979234	-0.415443	0.0457307	-0.673637	0.000678771	0.0474419	1	0.310298	0.734686	0.267296	0.663638	-0.0524418	1	-0.282231	0.800919	Arf,EF-hand_1,EF-hand_5,EF-hand_6,EF-hand_7,EF-hand_8,GTP_EFTU,Gtr1_RagA,MMR_HSR1,Ras,Roc	Arf,EF-hand_1,EF-hand_5,EF-hand_6,EF-hand_7,EF-hand_8,FeoB_N,GTP_EFTU,Gtr1_RagA,MMR_HSR1,Ras,Roc,RsgA_GTPase,TniB,YTH	RAB15	CRACR2A	Rab44	Cracr2a
dd_Smed_v6_10527_0_1	0.205157	0.984378	0.438033	0.586415	0.505182	0.90451	0.264217	1	0.224963	0.595431	0.744806	0.0304461	-0.475581	1	-0.564218	0.486227	-0.496612	0.216269	-0.670014	0.0299181	-0.621094	0.0732569	-0.242705	1	-0.264193	1	-0.437552	0.416995	-0.405512	0.635863	-0.0814449	1			TCEA1		Lcorl
dd_Smed_v6_10529_0_1	-0.168661	0.990435	-0.333767	0.292743	-0.441987	0.713015	-0.0504268	1	0.338429	0.197958	-0.404087	0.228591	0.125519	1	0.177943	1	0.0970478	1	-0.598113	0.0125741	-0.00966205	1	-0.0395872	1	-0.0953839	1	0.215282	0.826558	-0.0860047	1	-0.245089	0.989298	ACAS_N,AMP-binding,AMP-binding_C	ACAS_N,AMP-binding,AMP-binding_C		ACSS3		Acss3
dd_Smed_v6_1053_0_1	0.0998799	1	0.392094	0.192983	0.180591	1	0.10886	1	-0.130093	0.698348	0.260679	0.616956	-0.209301	1	0.135343	1	-0.146653	0.930109	0.115124	0.84354	-0.115408	0.928627	0.0829128	1	0.216054	1	-0.137672	1	0.122337	1	0.0453913	1	EF-hand_1,EF-hand_6,EF-hand_7,EF-hand_8	EF-hand_1,EF-hand_6,EF-hand_7	KCNIP1	NUCB1	Gm43596	Nucb1
dd_Smed_v6_10530_0_1	-0.237174	0.85298	-0.224167	0.718714	0.00901286	1	-0.000755015	1	0.0243305	1	-0.381868	0.176817	0.145898	1	-0.292912	0.432629	-0.244119	0.460382	-0.314454	0.149333	-0.117297	0.721649	0.158905	1	-0.0467253	1	-0.00770027	1	-0.0283594	1	-0.261991	0.782521
dd_Smed_v6_10531_0_1	-0.380766	0.921038	-1.44699	0.041827	-0.605228	0.847109	0.19233	1	-0.686262	0.141941	-0.646134	0.44074	1.31347	0.321351	0.202415	1	-0.149209	0.784913	-0.519704	0.345618	0.319736	0.951677	0.247247	1	-0.0220469	1	0.423886	0.752693	0.0654064	1	0.0543677	1	zf-RanBP
dd_Smed_v6_10532_0_1	-0.0492885	1	0.0524618	1	0.306228	0.571571	0.162833	1	0.199937	0.343672	0.0641065	1	-0.118669	1	-0.289647	0.430142	-0.0666467	1	-0.295414	0.184566	-0.119583	0.783489	-0.016919	1	0.0658695	1	0.145475	1	-0.0440872	1	-0.00618775	1	GNT-I	GNT-I	CCR3	MGAT1	Mgat1	Mgat1
dd_Smed_v6_10533_0_1	-1.09542	0.874822	-2.32373	0.0997276	-2.02913	0.384655	-0.338528	1	-0.256533	0.915124	-0.721163	0.910752	1.04732	1	0.294802	1	-0.762455	0.511502	-1.21361	0.284597	-0.540732	0.687051	-0.180989	1	-0.638909	1	-0.00556427	1	0.0460558	1	-0.166477	1	Sec34		ENOPH1
dd_Smed_v6_10534_0_1	0.0721476	1	0.249181	0.628377	-0.0344162	1	0.183794	1	0.0535754	1	-0.0907194	1	-0.226095	1	0.00793047	1	-0.134786	1	0.212613	0.517883	0.417276	0.107422	-0.0490614	1	-0.0986333	1	-0.0231398	1	0.0336373	1	0.254409	0.878222	DUF4763,HMMR_C,Spc7				Mical2
dd_Smed_v6_10535_0_1	0.216391	1	0.55958	1	0.312698	1	0.537087	1	-0.155278	0.901898	0.653428	0.432492	-0.70749	1	-0.217243	1	-0.107847	1	0.141559	0.903468	-0.148662	1	-0.364301	1	-0.120936	1	0.212849	1	0.286369	1	0.288375	1	Sushi	Rhabdo_M2,Sushi		CSMD1		Svep1
dd_Smed_v6_10536_0_1	-0.258219	0.999282	-0.826364	0.202165	-0.224409	1	-0.25635	1	-0.205713	0.712883	-0.225761	0.909668	0.247058	1	-0.144194	1	-0.251503	0.519847	-0.335887	0.339862	-0.331598	0.401064	-0.321088	1	-0.110384	1	-0.249635	1	-0.115561	1	-0.299141	0.930053	EF-hand_1,EF-hand_5,EF-hand_6,EF-hand_7,EF-hand_8,SPARC_Ca_bdg	EF-hand_1,EF-hand_10,EF-hand_5,EF-hand_6,EF-hand_7,EF-hand_8,SPARC_Ca_bdg		CALU		Rcn2
dd_Smed_v6_10539_0_1	-0.651988	0.387261	-0.774765	0.174838	-0.494442	0.725416	0.0618378	1	-0.167179	0.838086	-0.821382	0.0207037	0.381045	1	0.0471493	1	-0.327971	0.395544	-0.246253	0.674928	-0.00339831	1	0.258268	1	0.204695	1	0.385855	0.811453	0.203236	1	-0.172792	1
dd_Smed_v6_1054_0_1	0.000689283	1	0.192047	0.461557	0.39019	0.614406	0.130278	1	-0.334834	0.0105973	-0.419881	0.10957	-0.0121313	1	0.373502	0.344605	1.24678	1.10146e-11	1.48442	2.34408e-16	1.40247	1.38558e-14	0.179227	1	0.763002	0.0075369	1.37637	5.26998e-11	1.31606	5.43503e-11	0.981895	5.16903e-06			IDI1
dd_Smed_v6_10540_0_1	0.288391	0.840125	0.391552	0.283638	0.00234225	1	0.0130382	1	0.154564	0.624596	0.390328	0.298112	-0.170704	1	0.198592	0.804683	0.124232	0.969355	0.431193	0.110936	0.244536	0.509603	-0.0675431	1	-0.0874558	1	-0.15112	0.986727	0.00457286	1	0.346473	0.755828	Spectrin	Inhibitor_I29,Spectrin	PREP	SYNE1		Syne1
dd_Smed_v6_10541_0_1	-0.112456	1	0.0963989	1	-0.122851	1	-0.0906109	1	-0.213119	0.694298	-0.916561	0.00887747	0.0484398	1	0.217383	1	0.412113	0.513801	0.290683	0.693027	0.656124	0.102608	0.257295	1	0.206988	1	0.433958	0.7478	0.250675	1	-0.14798	1	Dimer_Tnp_hAT	Dimer_Tnp_hAT		ZMYM1		Zmym1
dd_Smed_v6_10542_0_1	-0.0340893	1	0.0234325	0.994636	-0.000430576	1	0.307335	1	0.0137309	1	-0.233922	0.73857	-0.290055	1	-0.359174	0.504329	-0.510437	0.163527	0.0389643	1	0.0122389	1	-0.232533	1	-0.325515	1	-0.169013	1	-0.0924962	1	-0.187594	1	Acetyltransf_1,Acetyltransf_10,Acetyltransf_7,Acetyltransf_CG	Acetyltransf_1,Acetyltransf_10,Acetyltransf_7,Acetyltransf_CG		SAT2		Sat2
dd_Smed_v6_10543_0_1	0.453672	0.572677	0.399443	0.676047	-0.146222	1	-0.16477	1	0.654152	0.0026296	0.383128	0.339692	-0.0947568	1	0.373167	0.732842	0.378895	0.531615	0.270783	0.478241	0.23096	0.625577	-0.148986	1	-0.226727	1	-0.239548	0.753632	-0.425686	0.442456	0.160416	1	DSPc,PTPlike_phytase,Y_phosphatase,fn3	DSPc,PTPlike_phytase,Y_phosphatase,Y_phosphatase3	PTPRB	PTPRJ	Gm13767	Ptpn20
dd_Smed_v6_10544_0_1	0.31107	0.695585	0.100782	0.747341	-0.0986326	1	-0.1666	1	0.566514	9.73945e-06	0.270629	0.486682	0.0442491	1	0.248014	0.749181	0.390352	0.0991602	0.119131	0.692043	0.00934316	1	-0.166038	1	-0.161688	1	-0.0873178	1	-0.234644	0.980044	-0.0310978	1					Cfap36
dd_Smed_v6_10545_0_1	0.333786	1	-0.732971	1	-1.628	0.741822	-0.138388	1	-1.10139	0.289629	-1.10541	0.308027	0.971435	1	0.976678	0.882141	0.701874	0.82786	0.287522	0.907323	0.877371	0.416252	-0.0953227	1	-0.985106	1	0.229699	1	0.378651	1	-0.561827	1	Amidase	Amidase		FAAH		Faah
dd_Smed_v6_10546_0_1	0.0776231	1	0.0990743	0.626319	-0.0785599	1	0.242903	1	0.156103	0.675323	0.0353894	1	0.219887	1	0.302554	0.589981	-0.240509	0.751255	0.20674	0.565807	0.339725	0.244195	0.241338	1	0.146371	1	-0.075229	1	0.192858	1	0.297492	0.882893	C2,DOCK-C2	C2,DOCK-C2		SYT1	Syt10	Syt1
dd_Smed_v6_10547_0_1	-0.0159772	1	0.457698	0.897507	-0.213646	1	-0.0544423	1	0.0577478	1	-0.0629476	1	-0.212583	1	0.547098	0.105329	0.397106	0.197163	0.530317	0.0199285	0.368161	0.124509	0.261093	1	0.349429	0.938798	0.358641	0.627406	0.464863	0.339245	0.321191	0.727839	Branch	Branch		GCNT2		Gcnt2
dd_Smed_v6_10548_0_1	0.0303591	1	0.109038	1	0.654206	1	-0.188044	1	-0.359597	0.831197	0.441292	0.949197	-0.107866	1	-1.317	0.703769	0.0656249	1	0.114847	1	-0.436234	0.858849	-0.0291867	1	-0.693154	1	-0.152778	1	-0.505269	1	-0.0253008	1	LLGL	LLGL	FAHD1	LLGL2	Kdm3b	Llgl2
dd_Smed_v6_1055_0_1	-0.528445	0.555975	-0.578088	0.143349	-0.653616	0.318847	-0.214397	1	-0.0743929	0.929365	-0.615753	0.125397	0.0830316	1	-0.145553	1	-0.353291	0.272455	-0.657154	0.0342172	-0.21402	0.59842	0.033389	1	-0.270724	1	-0.0392428	1	0.0299071	1	-0.301328	0.950582			TMEM64		Zc3h7a
dd_Smed_v6_10551_0_1	0.15417	0.972827	0.3613	0.686652	0.040762	1	-0.151396	1	0.483505	0.015551	0.0439344	1	-0.133763	1	-0.0448665	1	0.167758	0.799607	0.135291	0.758779	0.149203	0.774926	0.0733668	1	-0.158274	1	-0.137808	1	-0.254961	0.892779	0.0389678	1	Caleosin,EF-hand_1,EF-hand_4,EF-hand_5,EF-hand_6,EF-hand_7,EF-hand_8,EF-hand_9,SPARC_Ca_bdg	Caleosin,EF-hand_1,EF-hand_4,EF-hand_5,EF-hand_6,EF-hand_7,EF-hand_8,EF-hand_9,SPARC_Ca_bdg	PPP3R1	PPP3R1	Ppp3r1	Ppp3r1
dd_Smed_v6_10552_0_1	-0.479162	1	-1.39138	0.769821	-1.26848	1	-0.796307	1	-1.05893	0.908132	-2.89402	0.421084	1.49637	1	1.88976	0.866499	-0.867912	1	2.18636	0.465911	3.01482	0.24949	0.584156	1	1.10044	1	-1.18506	1	-0.286227	1	0.599959	1	Cadherin,Cadherin_2,Cadherin_3,RET_CLD1	Cadherin,Cadherin_2,Cadherin_3,Cadherin_4,RET_CLD1	FAT4	PCDH11X	Dchs2	Pcdh11x
dd_Smed_v6_10553_0_2	0.227115	1	-0.0369337	0.824645	0.232646	1	-0.154756	1	-0.0940654	0.951266	0.408404	0.553465	0.091056	1	0.0661498	1	0.235398	0.866801	0.433311	0.310868	0.2048	0.733289	-0.172993	1	0.0716811	1	-0.146473	1	0.055389	1	0.386088	0.856557	TRAM_LAG1_CLN8	TRAM_LAG1_CLN8		TLCD4	Rbm26	Tmem56
dd_Smed_v6_10554_0_1	-0.030333	1	-0.332368	0.716019	-1.50784	0.541681	-0.311256	1	0.338301	1	-0.604869	0.811718	-0.231155	1	0.568677	1	-0.320119	0.925438	-1.01841	0.180484	-0.156134	0.963903	-0.53319	1	-0.908831	1	-0.601041	1	-0.960416	1	-0.73067	0.999733	Forkhead	DUF1479,Forkhead,Linker_histone		FOXO4		Foxo4
dd_Smed_v6_10555_0_1	-0.0912929	1	-0.0964325	1	0.314436	0.73049	0.0451078	1	0.280458	0.208288	0.0558841	1	0.0820601	1	-0.136894	0.926357	0.356897	0.232624	0.49936	0.0220636	0.273581	0.398887	0.0769205	1	0.268835	1	0.493297	0.0464866	0.491643	0.0471188	0.420758	0.123725	CBFB_NFYA	CBFB_NFYA	NFYA	NFYA	Tgfb1i1	Nfya
dd_Smed_v6_10556_0_1	-0.546844	1	-1.13134	0.228261	-0.882339	0.577566	-0.0952152	1	0.265659	0.890505	-0.952962	0.355266	1.09068	0.822741	0.671554	0.557071	-0.310148	0.861372	-0.28229	0.930254	0.521608	0.655109	0.506188	1	0.33606	1	0.141481	1	0.401932	1	0.115491	1	RVT_1
dd_Smed_v6_10557_0_1	-0.000949034	1	-0.221422	0.910768	0.0798394	1	0.0687269	1	0.0310594	1	-0.186137	0.880468	0.361274	1	0.0108673	1	0.00772732	1	0.115439	0.953848	0.0968597	1	0.1408	1	0.0916558	1	0.0774033	1	0.104887	1	-0.0883279	1	C2,DUF2207,TMEM154	C2	IARS	SYT9		Syt9
dd_Smed_v6_10558_1_1	-0.499455	0.822779	-0.975312	0.0537463	-0.566471	0.813758	-0.0510409	1	-0.137268	0.941922	-1.09143	0.0143735	0.411909	1	-0.199499	1	-0.305711	0.5942	-0.65698	0.0971823	0.0723313	1	-0.0639482	1	-0.266515	1	0.142703	1	-0.0604445	1	-0.519646	0.796321	GAS,Kinase-like,Pkinase,Pkinase_Tyr,TMF_TATA_bd,cNMP_binding	GAS,Kinase-like,Pkinase,Pkinase_Tyr,cNMP_binding	PRKG1	PRKG1	Prkg1	Prkg1
dd_Smed_v6_1056_0_1	0.00704033	1	0.0577385	0.885299	-0.206456	1	0.0626383	1	-0.478332	0.543759	-0.771141	0.0162033	-0.0674206	1	0.17374	1	0.232786	0.741385	0.148228	0.767108	0.693684	0.0167258	-0.0167224	1	-0.0397566	1	0.288384	1	0.248086	1	-0.0844966	1	F-box,F-box_4,WD40	ANAPC4_WD40,F-box,F-box-like,F-box_4,Nup160,WD40	STPG2	FBXW10		Fbxw10
dd_Smed_v6_10560_0_1	0.457443	0.58286	0.500566	0.680789	0.478418	0.797603	-0.126199	1	-0.097563	0.896149	0.0241382	1	-0.0753376	1	0.154174	1	0.409728	0.12463	0.675745	0.00760945	0.63164	0.00970287	-0.0322146	1	0.175149	1	-0.173914	1	0.0128793	1	0.198336	1					Ralgapb
dd_Smed_v6_10561_0_1	-0.0452456	1	0.0284903	0.881189	-0.0247318	1	-0.00607356	1	-0.258458	0.249128	-0.319831	0.311589	0.381374	1	0.653872	0.0151065	0.504855	0.021078	0.846757	1.97286e-05	0.758879	0.000174161	0.45511	1	0.674386	0.0491876	0.544027	0.25018	0.520804	0.221218	0.484293	0.299824	Cadherin,Cadherin_2,Cadherin_3	Cadherin,Cadherin_2,Cadherin_3,Cadherin_4,DUF5001,YtzH		PCDH11Y	Edil3	Pcdh11x
dd_Smed_v6_10562_0_1	0.438424	0.353365	0.156852	0.794935	0.218327	1	-0.142756	1	0.557932	1.82613e-05	-0.0558612	1	0.164045	1	0.0614236	1	0.357543	0.16385	0.298645	0.202823	0.421685	0.0450007	-0.117527	1	-0.158674	1	-0.223636	0.811168	-0.335437	0.596798	-0.0726007	1	BTB_2,Ion_trans,Ion_trans_2	BTB_2,Ion_trans,Ion_trans_2,LapA_dom	KCNB2	KCNC1	Kcna3	Kcnc1
dd_Smed_v6_10564_0_1	0.261163	0.972827	-0.145433	1	0.123073	1	0.0110516	1	-0.149327	0.777089	-0.183125	0.777733	0.0923074	1	-0.219998	0.828372	0.0413346	1	0.0187573	1	0.149862	0.866983	-0.314289	1	-0.358088	0.997707	-0.208777	1	-0.363437	0.761652	-0.294427	0.805525
dd_Smed_v6_10565_0_1	-0.189978	0.991081	-0.0519884	1	0.316783	0.941653	0.0633729	1	-0.0575919	0.976337	0.041184	1	-0.667365	0.0081709	-0.826816	0.00100443	-0.345662	0.209588	-0.199087	0.535799	-0.159337	0.7769	-0.529375	0.225785	-0.320055	0.705604	-0.0923105	1	-0.0916875	1	0.071826	1
dd_Smed_v6_10566_0_1	0.055036	1	0.347539	0.743151	0.135611	1	0.108553	1	-0.136286	0.776962	0.0178549	1	-0.272747	1	0.0912515	1	-0.0574029	1	0.155862	0.718064	0.0174248	1	0.0197562	1	0.171826	1	-0.00388548	1	-0.0242957	1	-0.0197563	1	CRAL_TRIO,CRAL_TRIO_2,RhoGAP	CRAL_TRIO,CRAL_TRIO_2,RhoGAP		ARHGAP8	Asxl2	Arhgap8
dd_Smed_v6_10567_0_1	0.140202	1	0.132664	1	-0.00963268	1	-0.0760211	1	0.177384	0.512071	0.0139101	1	-0.0756479	1	0.110494	1	0.209861	0.642907	-0.0171681	1	0.169623	0.66602	-0.0831858	1	-0.0393405	1	-0.00636214	1	-0.278849	0.773202	0.0433312	1
dd_Smed_v6_10568_0_1	0.099026	1	-0.0226463	1	0.433586	0.614385	0.125953	1	-0.519182	0.00237146	0.500304	0.0539908	0.0802136	1	-0.281855	0.785926	-0.113888	0.948164	0.0742789	0.947756	-0.322171	0.21517	-0.0414588	1	0.0527048	1	-0.0869615	1	-0.0283266	1	0.0791062	1			SRSF10
dd_Smed_v6_10569_0_1	0.242193	0.963363	0.291776	0.750905	0.0870694	1	-0.0468084	1	-0.228254	0.438028	-0.0266295	1	1.11458	5.11621e-07	1.41339	4.44798e-10	0.774525	0.00200071	0.551958	0.0260261	0.364308	0.195761	1.16416	2.7294e-07	1.25826	1.59915e-08	0.485524	0.272051	0.330056	0.895437	0.0954853	1	FAM176,Tetraspanin	Tetraspanin		AF241726.2		Tspan7
dd_Smed_v6_1057_0_1	1.82815	0.922969	1.19501	0.822827	0.140413	1	1.11745	1	1.81715	0.0443871	-0.831678	0.953797	1.15032	1	2.29457	0.487165	-2.42664	0.253993	-0.790746	0.742674	-2.69363	0.144232	0.517174	1	0.606829	1	-3.13734	0.466957	-2.38653	0.685412	-5.35346	0.00470645	7TM_GPCR_Srsx,7tm_1,Orf78	7TM_GPCR_Srsx,7tm_1,FtsX,Orf78	HRH2	DRD3	Card6	Drd3
dd_Smed_v6_10570_0_1	0.0581309	1	0.386843	1	0.195569	1	0.210558	1	0.16666	0.883926	0.311815	0.593769	-0.420649	1	-0.46074	0.357837	-0.466562	0.227638	-0.288447	0.492164	-0.45622	0.179466	-0.0919374	1	-0.323302	1	-0.314135	0.985193	-0.303592	1	-0.202537	1
dd_Smed_v6_10571_0_1	0.280133	0.913225	-0.141967	0.947494	0.122342	1	0.201348	1	-0.0949349	0.943838	-0.38246	0.383277	0.586167	1	0.383041	0.505055	0.278531	0.672595	0.479574	0.124979	0.923525	0.000279485	0.164066	1	0.225251	1	0.199747	1	0.141464	1	0.260932	1	CRAL_TRIO	CRAL_TRIO		TTPAL		Ttpal
dd_Smed_v6_10573_0_1	-0.934597	0.868788	-0.609767	0.473956	-1.06351	1	0.0308345	1	-0.719855	0.927485	-0.265387	1	-0.140688	1	-0.444035	0.988962	0.0726747	1	-2.12739	0.0338856	-1.08094	0.320517	0.184142	1	-0.572943	1	1.03811	0.570758	-0.143402	1	-0.411725	1	Amidase	Amidase		FAAH	Sag	Faah
dd_Smed_v6_10574_0_1	-0.244227	1	-0.164818	0.901697	-0.413589	1	-0.123485	1	-0.0144009	1	-0.274517	0.760248	-0.207122	1	0.0459734	1	-0.101623	1	-0.25216	0.756729	0.140425	0.866983	-0.127714	1	-0.123389	1	0.0191185	1	0.000713295	1	0.110134	1	ANAPC4_WD40,HELP,WD40,WD40_like	ANAPC4_WD40,HELP,WD40,WD40_like	EML1	EML1		Eml1
dd_Smed_v6_10575_0_1	-0.278177	0.922902	-0.175749	0.490245	-0.0918934	1	-0.125038	1	0.16033	0.801603	-0.381483	0.546294	0.0788673	1	-0.0406122	1	-0.0966702	0.906989	-0.383459	0.270866	-0.22066	0.597212	0.181295	1	0.145671	1	0.0564692	1	-0.105241	1	-0.323966	0.928593	Kdo,Kinase-like,Pkinase,Pkinase_Tyr,Pkinase_fungal	Kdo,Kinase-like,Pkinase,Pkinase_Tyr,Pkinase_fungal	GSK3B	GSK3B	Gsk3a	Gsk3b
dd_Smed_v6_10576_0_1	0.320263	0.999436	0.738555	0.187195	0.2889	1	0.530063	1	0.11388	0.982312	0.614359	0.239986	-0.0838758	1	-0.0915085	1	-0.717865	0.00944575	-0.167585	0.631293	-0.701573	0.0330602	0.334417	1	-0.122871	1	-0.508065	0.356667	-0.131347	1	-0.407477	0.704565	C2-set_2,I-set,Ig_2,Ig_3,Ig_4,Ig_5,Ig_6,Izumo-Ig,Receptor_2B4,V-set,fn3,ig	Adeno_E3_CR1,C2-set,C2-set_2,Herpes_gE,I-set,Ig_2,Ig_3,Ig_4,Ig_5,Ig_6,Ig_C17orf99,Izumo-Ig,Receptor_2B4,V-set,fn3,ig		ROBO2		Robo2
dd_Smed_v6_10577_0_1	0.163234	1	0.0884483	1	-0.124305	1	0.0614882	1	-0.249511	0.220348	-0.436885	0.0907439	0.150126	1	0.256226	0.611042	0.218774	0.620286	0.319123	0.233202	0.511425	0.0206301	0.0753403	1	-0.0313134	1	0.117028	1	0.0404351	1	-0.0886942	1	MFS_1	MFS_1,Sugar_tr		MFSD8		Mfsd8
dd_Smed_v6_10578_0_1	-0.232872	1	-0.301919	1	-0.00713537	1	0.117827	1	-1.67591	1.48594e-17	0.129031	1	0.115604	1	0.592281	0.482728	0.942846	0.0196453	0.996425	0.00602746	0.570651	0.21049	0.0465573	1	0.818018	0.427176	1.29354	0.00361007	1.0552	0.0398351	0.932555	0.11635	LRR_4,LRR_8	LRR_1,LRR_4,LRR_6,LRR_8		FBXL7		Fbxl13
dd_Smed_v6_10579_0_1	-0.526021	0.912565	-0.754927	0.433043	-1.36049	0.443469	-0.212987	1	-0.506287	0.455178	-0.535376	0.855946	0.447885	1	0.515945	0.946044	-0.139185	0.952552	-0.769493	0.268946	-0.241831	0.776133	0.218979	1	-0.318526	1	0.17385	1	0.417064	1	-0.251186	1	Mic1,Prok-RING_4,SPRY,zf-C3HC4_3	Mic1,Prok-RING_4,SPRY,zf-C3HC4_2,zf-C3HC4_3,zf-RING_2		RNF123		Rnf123
dd_Smed_v6_1058_0_1	0.183737	1	0.162867	0.791327	-0.106216	1	0.0284402	1	-0.0812516	0.917886	-0.0924946	1	0.240949	1	1.0323	0.000979576	0.907687	0.00195224	0.936096	0.000616538	0.705879	0.0148245	0.220078	1	0.742347	0.223093	0.75239	0.0960933	0.538544	0.514665	0.429647	0.702521	ASC	ASC,DUF2417,Wzz		ASIC3	Sh3rf1	Asic1
dd_Smed_v6_10581_0_1	-0.299975	0.840125	-0.45017	0.433978	-0.51656	0.505867	-0.148735	1	0.0259164	1	-0.257456	0.719402	0.343728	1	0.154733	1	-0.177973	0.766411	-0.297308	0.293852	-0.180923	0.673872	0.193533	1	-0.0618523	1	-0.0267337	1	0.0861834	1	-0.138403	1
dd_Smed_v6_10582_0_1	-0.120711	1	-0.429047	0.492782	-0.0228513	1	-0.106274	1	0.171496	0.659271	0.0858434	0.987266	0.371337	1	-0.400171	0.34266	-0.418989	0.161385	-0.391223	0.096422	-0.469053	0.0471314	0.0630004	1	-0.302311	1	-0.404552	0.468018	-0.415303	0.520312	-0.262499	0.880529					Sh3gl2
dd_Smed_v6_10583_0_1	0.209148	0.916038	0.225829	1	-0.150985	1	0.0698831	1	0.211082	0.509573	0.0382777	1	-0.0923962	1	-0.0162815	1	-0.0742561	1	0.0203777	0.91925	0.241484	0.399361	-0.0757149	1	-0.376414	0.808327	-0.213521	0.986297	-0.257157	1	0.0706137	1	I-set,Ig_3,TSP_1	I-set,Ig_3,TSP_1	TXN2	ADAMTSL1		Adamtsl1
dd_Smed_v6_10584_0_1	1.00515	0.935009	-2.64838	0.731472	2.61536	0.179566	0.967336	1	-1.14617	0.0952969	-0.940362	0.2738	1.96261	1	-0.259274	1	3.71458	2.50381e-08	4.98695	9.89154e-15	7.16832	1.51113e-28	-1.69091	1	1.35093	0.996712	3.67677	1.61323e-07	4.59414	5.48719e-12	5.2228	3.60385e-15	DUF3421
dd_Smed_v6_10585_0_1	-0.535238	0.101077	-0.279621	0.469577	-0.371055	0.501291	-0.492261	0.216157	-0.615955	4.14756e-07	-0.569851	0.00503068	-0.250745	1	-0.235517	0.733762	0.254352	0.357134	0.131464	0.742749	0.334156	0.144883	0.0048723	1	-0.0713348	1	0.297329	0.604046	0.102521	1	0.299543	0.635362	FLYWCH
dd_Smed_v6_10586_0_1	0.232736	1	0.302816	0.693245	0.294717	1	0.204017	1	0.565323	0.0507597	0.413608	0.632909	-0.16046	1	0.0299387	1	0.0974416	0.965854	0.189363	0.591971	-0.0569653	1	-0.0903793	1	0.0919196	1	0.0687232	1	-0.0350922	1	0.123907	1	FAM194			C3orf20		4930590J08Rik
dd_Smed_v6_10587_0_1	-0.0316796	1	0.118136	0.862504	0.243545	1	-0.263551	1	0.844221	3.44106e-10	0.694558	0.00762132	-0.161036	1	-0.0529841	1	0.0637765	1	-0.110979	1	-0.44754	0.165994	-0.0112199	1	0.22224	1	-0.168094	1	-0.0574828	1	0.278698	0.717931	SNF	SNF		SLC6A5		Slc6a5
dd_Smed_v6_10589_0_1	-0.491193	0.896355	-0.313162	0.42764	-0.506292	0.97936	-0.129861	1	-0.100212	1	-0.496094	0.574703	0.420769	1	0.179669	1	-0.0921991	1	-0.214935	0.855157	0.282858	0.88972	0.598799	1	0.16457	1	0.269132	1	0.374434	1	0.277957	1	DUF2666,EF-hand_1,EF-hand_4,EF-hand_5,EF-hand_6,EF-hand_7,EF-hand_8,EF-hand_9	DUF2666,EF-hand_1,EF-hand_4,EF-hand_5,EF-hand_6,EF-hand_7,EF-hand_8,EF-hand_9		CALM1		Calm1
dd_Smed_v6_1059_0_1	-0.191882	1	-0.0856866	1	0.0140002	1	0.1531	1	-0.173185	0.985532	-0.0603463	1	-0.278752	1	-0.666071	0.157375	-0.670592	0.131568	-0.919632	0.00506971	-0.861033	0.00972465	-0.172556	1	-0.460189	1	-0.32561	1	-0.406486	1	-0.729497	0.262947	C2-set_2,I-set,Ig_2,Ig_3,Ig_C17orf99,TMEM154,V-set,ig	C1-set,C2-set_2,DUF3487,I-set,Ig_2,Ig_3,Ig_C17orf99,TMEM154,V-set,ig		NPHS1	Cfap206	Nphs1
dd_Smed_v6_10590_2_1	0.0696269	1	-0.00700071	1	0.306533	0.996143	0.265095	1	0.133667	0.761999	0.246964	0.690012	0.0751348	1	-0.00946366	1	-0.163041	0.867404	0.250924	0.462631	0.123461	0.859918	-0.00149283	1	0.227442	1	0.0324273	1	0.207304	1	0.300799	0.840868	Glycolytic	Glycolytic		ALDOA	Herc1	Aldoa
dd_Smed_v6_10591_0_1	-0.465346	0.362815	-0.26851	0.71099	-0.378552	0.899479	-0.424702	1	0.0749115	0.93783	-0.0596529	1	-0.241286	1	-0.0697529	1	-0.821902	0.00063192	-0.880835	2.53087e-05	-1.06366	1.79352e-06	-0.0444502	1	0.0170412	1	-0.781259	0.0218999	-0.483213	0.480226	-0.657967	0.0834011	DUF3421
dd_Smed_v6_10592_0_1	-0.53648	0.572677	-0.345039	0.385888	-0.703563	0.495979	-0.00197862	1	0.534156	0.093478	-0.152312	1	-0.115029	1	-0.20381	0.963404	-0.423939	0.272439	-0.855794	0.00364831	-0.476398	0.148389	0.0764116	1	-0.370893	1	0.110562	1	-0.22755	1	-0.0922298	1	Perilipin
dd_Smed_v6_10593_0_1	-0.093156	1	-0.331215	0.586532	0.09521	0.974534	0.0147869	1	0.0611093	0.984268	-0.152582	0.890427	0.0826296	1	0.395387	0.592466	0.842987	3.61529e-06	0.617252	0.00216042	0.321032	0.27018	-0.155429	1	0.583753	0.0228862	0.95093	5.49375e-07	0.628584	0.00663078	0.261606	0.793405	KELK,MetOD2,SlyX,YabA	ADIP,Fib_alpha,HSBP1,KELK,PKcGMP_CC,SlyX,YabA		EML2	Gm5871	Eml2
dd_Smed_v6_10594_0_1	2.79822	0.405857	1.04578	1	1.01526	1	0.714049	1	-0.47613	0.935563	-0.176873	1	1.28281	1	0.054112	1	0.940068	0.981262	2.10056	0.239546	2.28226	0.186767	-0.469621	1	-1.72884	0.938798	-1.1441	0.922528	-2.04788	0.54698	-0.692829	0.990805
dd_Smed_v6_10595_0_1	-0.296193	0.840125	0.273024	0.639558	0.0890198	1	0.2266	1	-0.166682	0.567958	0.485494	0.0786108	-0.385726	1	0.21174	0.957866	-0.739315	0.000683797	-0.33024	0.125452	-0.852206	1.09282e-05	0.183491	1	0.596953	0.0428342	-0.216521	0.919764	0.0586658	1	-0.0705183	1	Peptidase_M48,Peptidase_M48_N	Peptidase_M48,Peptidase_M48_N	ZMPSTE24	ZMPSTE24	Vmn1r180	Zmpste24
dd_Smed_v6_10596_0_1	0.32967	1	-0.28709	0.622953	-0.749746	1	-0.722443	1	-0.0503369	1	0.356539	1	0.00928625	1	0.0532525	1	0.115478	1	-0.642222	0.746132	-0.416909	0.885167	-0.607473	1	-1.02616	1	-0.936635	0.802045	-0.8512	0.996459	-0.39004	1				THNSL2		Thnsl2
dd_Smed_v6_10598_0_1	0.336823	0.815828	-0.218344	1	0.0914786	1	0.252225	1	-0.0898431	0.929903	0.00312047	1	0.241245	1	-0.173898	1	-0.195757	0.968219	0.163629	0.701229	0.0726013	0.987399	-0.313922	1	-0.419243	0.741731	-0.280355	0.822968	-0.269547	1	-0.261102	0.865794	CAMSAP_CH,CH	CAMSAP_CH,CH	AP000776.1	SMTN	Vmn1r6	Smtn
dd_Smed_v6_10599_0_1	0.302122	0.830131	0.336961	0.740762	0.247258	1	0.0479743	1	-0.259377	0.427655	0.560895	0.0728526	-0.181083	1	0.104412	1	0.277155	0.531615	0.519383	0.0375493	-0.0362954	1	-0.146244	1	0.0495476	1	0.0230064	1	0.0363043	1	0.222478	1	CAMSAP_CH,CH,Calponin	CAMSAP_CH,CH,Calponin,DHC_N1		TAGLN3		Cnn1
dd_Smed_v6_106_0_1	0.119136	1	0.169564	0.812869	0.260509	0.763667	-0.00512969	1	-0.0727508	0.951345	0.0472182	1	-0.0812274	1	-0.155958	0.863425	-0.0228345	1	0.0387324	0.988829	-0.0181485	1	-0.0307993	1	-0.0145842	1	-0.1471	1	0.0512164	1	-0.0900661	1	Ran_BP1,VASP_tetra,WH1	Ran_BP1,WH1	VASP	ENAH	Evl	Enah
dd_Smed_v6_1060_0_1	0.0159019	1	0.194141	0.603419	0.0125873	1	-0.14265	1	0.364268	0.00393316	0.207746	0.631863	-0.195788	1	0.0761951	1	-0.231765	0.696876	-0.0514196	0.995467	-0.301837	0.217072	-0.017549	1	0.0728805	1	-0.390317	0.0763203	-0.159689	1	-0.109992	1	Death,I-set,Ig_2,Ig_3,UPA,ZU5,ig	C2-set_2,Death,I-set,Ig_2,Ig_3,Myb_DNA-bind_6,UPA,V-set,ZU5,ig		UNC5C		Unc5c
dd_Smed_v6_10600_0_1	2.52505	1	Inf	1	-3.11901	1	3.58963	1	1.74825	0.930205	Inf	1	#NAME?	1	3.95855	1	0.604788	1	0.475831	1	#NAME?	1	0.30788	1	-1.68551	1	1.66937	1	-1.56193	1	-1.19277	1	CBFD_NFYB_HMF,CENP-S,CENP-T_C,Histone,PAF	CBFD_NFYB_HMF,CENP-S,CENP-T_C,Histone,PAF	H3F3AP4	HIST2H3A	H3f3a	Hist1h3b
dd_Smed_v6_10601_0_1	-0.185608	0.948374	-0.293555	0.589561	0.0329142	1	-0.229392	1	0.156435	0.842319	-0.263575	0.767175	0.14687	1	-0.378141	0.49588	0.0267451	1	-0.576419	0.0117326	-0.329931	0.218092	0.0389221	1	-0.159619	1	-0.017039	1	-0.337804	1	-0.407898	0.709294		C2-set_2,I-set,Ig_2,Ig_3,Ig_6,Izumo-Ig,ig		NRG2		Fgfr4
dd_Smed_v6_10602_0_1	-0.410117	0.550097	-0.577283	0.0786589	-0.335168	0.793443	0.0574289	1	-0.140529	0.939206	0.332444	0.273846	0.050979	1	0.00344304	1	0.398348	0.195142	-0.204959	0.569565	-0.642085	0.00136235	-0.116187	1	0.0783915	1	0.865894	7.30861e-05	0.240914	0.957964	0.100475	1	DUF1154,EF-hand_like,PH_14,PI-PLC-X,PI-PLC-Y	DUF1154,EF-hand_like,PH_14,PI-PLC-X,PI-PLC-Y,RICTOR_V,RasGEF_N_2	PLCB4	PLCB4	Plcb4	Plcb4
dd_Smed_v6_10603_0_1	0.138623	1	-1.3568	1	0.214201	1	0.14179	1	-1.1792	0.0196681	0.722666	0.807343	0.776007	1	-0.488576	1	-0.140247	1	-0.484752	0.942259	-0.308919	1	-0.719416	1	-0.412997	1	-0.137081	1	-0.502267	1	0.275123	1
dd_Smed_v6_10604_0_1	-0.319128	0.984964	-0.283378	0.661442	0.302053	0.997892	-0.034887	1	-0.0494276	1	-0.389512	0.512299	0.0760283	1	-0.458972	0.51729	-0.0566775	1	-0.124487	0.963921	0.0218636	1	0.111778	1	0.162209	1	0.227563	1	0.0573806	1	-0.0485205	1	Adeno_E3_CR1,C1-set,C2-set,C2-set_2,EGF,EGF_3,EGF_CA,FXa_inhibition,G2F,I-set,Ig_2,Ig_3,Ig_6,Ig_C17orf99,Izumo-Ig,Receptor_2B4,TSP_1,V-set,cEGF,hEGF,ig	Adeno_E3_CR1,BiPBP_C,C1-set,C2-set,C2-set_2,DUF11,EGF,EGF_3,EGF_CA,FXa_inhibition,G2F,Herpes_gE,I-set,Ig_2,Ig_3,Ig_4,Ig_5,Ig_6,Ig_C17orf99,Izumo-Ig,Receptor_2B4,TSP_1,V-set,cEGF,hEGF,ig	CNTN3	HMCN1		Hmcn1
dd_Smed_v6_10605_0_1	0.135719	1	-0.0850224	0.550993	-0.195063	1	-0.333257	1	-0.0429523	1	-0.293421	0.843576	0.293674	0.909804	-0.221458	1	0.131399	1	-0.382423	0.614282	0.193603	0.819062	0.0729328	1	-0.55224	0.89971	-0.337576	1	-0.760827	0.295913	-0.235536	1	MULE,Transposase_mut
dd_Smed_v6_10607_0_1	-0.275519	1	-0.583045	0.512183	0.264311	1	-0.281691	1	0.0583748	1	-0.506522	0.583323	0.28243	1	-0.810884	0.312251	-0.293796	0.8357	-0.939601	0.0207546	-0.957111	0.0257581	-0.0250952	1	-0.271054	1	-0.299967	1	-0.488497	1	-1.18811	0.0363008	Glucos_trans_II,Orf78		RFX7
dd_Smed_v6_10608_0_1	0.143095	1	0.0373984	1	-0.0857835	1	-0.497553	1	0.574476	0.00813401	0.139785	1	0.00597416	1	0.0521429	1	0.461214	0.518906	-0.00160042	1	-0.293467	0.740196	-0.0997226	1	-0.176736	1	-0.179433	1	0.0318727	1	-0.296777	0.883591	Cadherin,Cadherin_2,Cadherin_3	Cadherin,Cadherin_2,Cadherin_3	FAT2	PCDH11X	Fat2	Pcdh9
dd_Smed_v6_10609_0_1	-0.279369	0.930506	-0.0530419	1	0.0289618	1	-0.0869666	1	-0.122769	0.983384	-0.1838	0.938652	0.00892159	1	-0.243477	0.954209	0.0268786	1	-0.530598	0.100508	-0.397511	0.234011	0.235249	1	0.0648539	1	0.219281	1	-0.233216	1	-0.301942	0.950582	Arf,G-alpha,GTP_EFTU,Gtr1_RagA,MMR_HSR1,Ras,Roc,SRPRB	Arf,G-alpha,GTP_EFTU,Gtr1_RagA,MMR_HSR1,Ras,Roc,SRPRB	ARF4P3	ARL4C	Trim23	Arl4c
dd_Smed_v6_1061_0_1	-0.0116307	1	-0.0120568	1	0.272289	0.579345	0.0237088	1	0.0467596	1	0.081284	0.938239	0.0425785	1	-0.363492	0.139402	-0.24007	0.444098	-0.264939	0.159504	-0.31881	0.0932305	0.0421524	1	-0.0795727	1	-0.20473	0.97033	-0.119265	1	-0.225895	0.805525	TMEM171,TMEM52
dd_Smed_v6_10610_0_1	-0.0084628	1	-0.0104784	0.900061	-0.272723	0.818222	-0.0619274	1	-0.10445	0.840865	-0.30362	0.322895	0.184831	1	0.533348	0.0241844	0.604144	0.00155473	0.381257	0.0607664	0.370272	0.0845289	0.182815	1	0.269088	0.86613	0.550679	0.0164728	0.257156	0.884636	0.0751154	1	ArsA_HSP20,HSP20	ArsA_HSP20,HSP20	C9	HSPB1		Hspb8
dd_Smed_v6_10611_0_1	0.406712	0.661507	0.0606895	0.921165	0.273989	1	0.103738	1	-0.160726	0.702512	-0.0752625	1	0.186289	1	0.100801	1	0.196245	0.72825	0.440183	0.0848191	0.467451	0.0708204	-0.159734	1	-0.0319218	1	-0.106729	1	0.109751	1	-0.014524	1	MAP7		LDAH
dd_Smed_v6_10612_0_1	0.0430064	1	0.281442	1	0.101435	1	0.125753	1	-0.167556	0.693391	-0.466267	0.183974	-0.218007	1	-0.065724	1	0.10071	1	0.21353	0.6774	0.450351	0.168932	0.0204279	1	-0.00729546	1	0.183456	1	0.0310262	1	-0.0589228	1	DUF2704,GAF,GAF_2,GAF_3,PDEase_I	DUF2704,GAF,GAF_2,GAF_3,PDEase_I	PDE2A	PDE2A	Gm45837	Pde2a
dd_Smed_v6_10613_0_1	0.0117248	1	-0.229952	0.812869	-0.432428	0.64342	-0.161299	1	-0.0396333	1	0.0976062	1	0.0954447	1	0.146894	1	0.0910492	1	-0.185434	0.662783	-0.383657	0.198195	-0.146232	1	-0.297258	1	-0.0819743	1	-0.153162	1	-0.297775	0.786968	Abhydrolase_3,COesterase	Abhydrolase_3,COesterase		NLGN4Y		Nlgn2
dd_Smed_v6_10614_0_1	0.0821755	1	-0.0768201	1	-0.00758418	1	-0.061039	1	0.111989	0.83517	-0.215127	0.778408	0.13763	1	0.00222789	1	0.211022	0.8224	0.0959497	0.832216	0.182186	0.603194	-0.0213652	1	-0.0875318	1	0.0678072	1	-0.0991002	1	-0.115116	1	Sulfotransfer_1,Sulfotransfer_3	Sulfotransfer_1,Sulfotransfer_3	SULT1C2	SULT1C4	Sult1c2	Sult1b1
dd_Smed_v6_10615_0_1	0.397101	0.626049	0.339196	0.585725	0.0142692	1	-0.0304342	1	0.572862	6.38823e-05	0.211741	0.757849	0.0216574	1	0.34057	0.529697	0.471604	0.145143	0.321989	0.247236	0.409101	0.136206	-0.0362478	1	-0.0422626	1	0.0440685	1	-0.0794684	1	0.22374	1
dd_Smed_v6_10616_0_1	0.0626967	1	-0.107246	0.881711	0.37376	1	0.657707	1	0.11072	1	0.772552	0.648764	-0.830745	1	-0.721833	1	-0.299978	0.924619	-0.827134	0.490151	-0.549952	0.756287	-1.00069	1	-0.410769	1	0.295033	1	0.0387886	1	0.159903	1	FMN_dh,Glu_synthase,His_biosynth,IMPDH,ThiG	FMN_dh,Glu_synthase,His_biosynth,IMPDH,ThiG		HAO1		Hao1
dd_Smed_v6_10617_0_1	0.0918064	1	0.0287931	1	0.359019	0.752163	0.0678473	1	-0.00493049	1	0.177631	0.917111	-0.107447	1	-0.197834	0.924876	-0.0735447	1	-0.0150561	1	0.15751	0.726172	-0.17046	1	0.0693783	1	-0.0975038	1	-0.080071	1	0.243335	0.955963	I-set,Ig_3,TSP_1	I-set,Ig_3,TSP_1,ig	ADAMTS9	ADAMTSL3		Adamtsl1
dd_Smed_v6_10618_0_1	0.238622	0.966291	0.261705	0.462027	0.507335	0.529084	0.00162649	1	-0.194606	0.526215	0.155978	0.884297	0.135956	1	-0.180143	1	0.242816	0.540228	0.457469	0.0887579	0.406039	0.138941	0.159039	1	0.0885704	1	0.00582054	1	0.224731	1	0.323395	0.660132					Ppp2r3a
dd_Smed_v6_10619_0_1	-0.148116	1	-0.274002	0.442365	-0.0816317	1	-0.219198	1	-0.195426	0.566865	-0.867668	0.00248666	0.175233	1	-0.119749	1	0.385754	0.470363	0.287449	0.555593	0.792126	0.00488169	0.0493479	1	-0.0532644	1	0.314673	0.802045	0.194743	1	0.0725745	1	APG6_N,CALCOCO1,Rootletin	CALCOCO1,Rootletin	OR10A3	CROCC		Crocc
dd_Smed_v6_1062_0_1	-0.344207	0.535774	0.231016	0.485659	-0.0647198	1	-0.141797	1	0.0781688	0.877706	0.32175	0.255358	-0.367676	0.728824	-0.0739865	1	-0.676557	0.000260188	-0.600199	0.000220619	-1.27886	1.9477e-16	0.207547	1	0.2055	1	-0.474147	0.0465904	-0.229684	0.972473	-0.612903	0.0013057	FAIM1	FAIM1		FAIM		Faim
dd_Smed_v6_10620_0_1	-0.846026	0.216318	-0.824441	0.250921	-0.567786	0.752163	-0.438387	1	0.0408113	1	-0.250007	0.957213	0.740318	1	-0.0441974	1	-0.457259	0.339705	-1.45783	8.80537e-06	-1.24595	0.000279012	0.761903	0.797251	0.234043	1	-0.0496197	1	-0.557453	0.972662	-0.649935	0.601733			ZNF800
dd_Smed_v6_10621_0_1	-0.0864679	1	0.039535	1	8.03325e-05	1	-0.126225	1	-0.170057	0.845905	-0.586257	0.239876	0.276482	1	0.31317	0.999876	0.668838	0.136854	0.430988	0.261681	0.668289	0.0682306	0.402485	1	0.399718	1	0.62908	0.774791	0.455019	1	0.1685	1	UCR_hinge	UCR_hinge	EPDR1	UQCRH	Olfr1219	Uqcrh
dd_Smed_v6_10622_0_1	-0.254023	0.963368	-0.568099	0.367723	-0.133272	1	-0.0380067	1	0.0808644	0.986949	-0.459129	0.566077	0.603486	1	0.0380366	1	-0.0218934	0.977361	-0.0846193	0.863566	0.116334	1	0.28941	1	0.158787	1	0.194123	1	0.0800527	1	-0.0887718	1	Bromodomain,DUF902,HAT_KAT11,ZZ,zf-TAZ	Bromodomain,DUF902,HAT_KAT11,ZZ,Zf_RING,zf-TAZ	CREBBP	CREBBP	Crebbp	Crebbp
dd_Smed_v6_10623_0_1	-0.232582	1	-0.0813327	1	0.401692	0.874523	0.120559	1	0.207809	0.860473	0.461397	0.208659	-0.227442	1	-0.373955	0.787924	-0.227379	0.881116	-0.495675	0.0983888	-0.69398	0.0112616	-0.0761929	1	0.260319	1	0.125762	1	0.0125095	1	-9.77232e-07	1	MFS_1,Sugar_tr	MFS_1,Sugar_tr		SLC22A5		Slc22a5
dd_Smed_v6_10624_0_1	0.332011	0.684873	0.281007	0.419436	0.311547	0.910779	0.0644118	1	-0.00565415	1	0.622591	0.0092203	0.0854106	1	0.306111	0.442122	0.27449	0.350939	0.330945	0.152276	-0.137408	0.857751	0.0344067	1	0.285646	1	0.00689026	1	-0.0193935	1	0.153172	1	SEA
dd_Smed_v6_10625_0_1	-0.465105	0.172376	-0.361676	0.280774	-0.139698	1	-0.105005	1	-0.944209	9.33524e-16	-0.345198	0.277155	0.0549002	1	0.282594	0.541769	0.563717	0.00382722	0.259507	0.315494	-0.0114064	1	0.158329	1	0.608	0.00395598	0.923817	1.14751e-07	0.611155	0.00242235	0.1085	1	CD20	CD20,DuoxA,Tetraspanin	ENPP4			Ms4a6c
dd_Smed_v6_10626_0_1	-0.256199	0.988349	-0.433377	0.363131	-0.0198561	1	0.203185	1	-0.468127	0.505212	0.479347	0.213279	0.376218	1	-0.192536	1	0.301616	0.651541	0.116135	0.906457	-0.245002	0.590546	0.199039	1	0.0438069	1	0.761001	0.0443257	0.560963	0.374122	0.490545	0.467957	DSL,EGF,EGF_2	DSL,EGF,EGF_2,Laminin_EGF,hEGF		JAG1		Sned1
dd_Smed_v6_10627_0_1	0.324045	0.660285	0.220338	0.469821	0.219918	1	0.222707	1	0.287473	0.160459	0.65694	0.0045893	-0.104452	1	0.175546	0.869638	0.327942	0.193899	0.225907	0.371849	-0.123932	0.974236	-0.208159	1	0.0714184	1	0.226604	1	-0.0181847	1	0.208963	0.980389	LRRC37AB_C
dd_Smed_v6_10628_0_1	0.0399206	1	0.136016	0.797896	0.334425	0.615118	0.0656162	1	-0.0193019	1	-0.161539	0.813887	-0.175848	1	-0.222002	0.67065	0.0423124	1	0.288123	0.233858	0.402342	0.0653846	-0.0797529	1	0.0725017	1	0.0680079	1	0.120437	1	0.200883	0.981261	PS_Dcarbxylase	PS_Dcarbxylase	PISD	PISD	Pisd-ps2	Pisd
dd_Smed_v6_10629_0_1	0.346945	0.801148	0.568137	0.29588	-0.15896	1	0.171761	1	0.389411	0.142473	0.283168	0.538304	-0.169185	1	0.476508	0.166028	0.0176028	1	-0.00864759	1	0.14618	0.843384	0.0520059	1	-0.0293972	1	-0.157581	1	-0.167062	1	0.0824034	1	PI3_PI4_kinase	PI3_PI4_kinase	PI4K2B	PI4K2B	Pi4k2b	Pi4k2b
dd_Smed_v6_1063_0_1	0.143024	0.966291	0.243778	0.435828	0.0200224	1	0.0400953	1	-0.163915	0.494223	0.0787445	1	-0.154229	1	0.0596972	1	-0.0414494	1	0.237318	0.261464	0.203566	0.367631	-0.0534749	1	-0.0633043	1	-0.144378	0.967019	0.0770425	1	0.139286	1	Lectin_C,UvrA_inter,Xlink	DUF3751,DUF4830,Lectin_C,NLBH,NTF-like,TetR,TusA,UvrA_inter,Xlink	MRC1	MRC1		Mrc1
dd_Smed_v6_10630_0_2	-0.107648	1	-0.148658	1	-0.153863	1	0.0164286	1	0.388632	0.436238	-0.211033	0.940541	0.103133	1	-0.0821456	1	0.11715	1	0.215094	0.954935	0.0669562	1	0.0621236	1	-0.12836	1	0.241227	1	0.184882	1	-0.0364288	1	7tm_1	7tm_1,TipE		HTR2A		Htr2c
dd_Smed_v6_10631_0_1	0.173847	1	-0.0238319	0.91774	0.0368291	1	-0.0820205	1	0.136607	0.780103	-0.0283318	1	-0.070202	1	-0.163065	1	-0.223428	0.585135	-0.252253	0.301491	-0.128822	0.708166	-0.267881	1	-0.300083	1	-0.479295	0.226203	-0.391483	0.577384	-0.331001	0.683757	FYVE,FYVE_2,I-set,Ig_2,Ig_3,V-set,ig	Adeno_E3_CR1,FYVE_2,I-set,Ig_2,Ig_3,V-set,ig		MYRIP		Myrip
dd_Smed_v6_10632_0_1	0.0597295	1	0.0462289	1	0.224873	0.994486	0.063255	1	-0.0731124	0.921295	-0.0740734	0.989727	0.0377451	1	-0.213996	0.787829	0.0231288	1	0.200343	0.515807	0.11799	0.838305	0.0242446	1	-0.0488528	1	0.0266543	1	0.0312422	1	-0.015813	1	Branch	Branch		GCNT1		Gcnt1
dd_Smed_v6_10633_0_1	-0.211015	0.966291	-0.584151	0.00689359	-0.398658	0.352362	-0.520815	1	-0.350232	0.0112741	-0.0747487	1	0.0549927	1	-0.43182	0.398554	-0.296669	0.318619	-0.293453	0.39186	-0.623635	0.00409423	-0.318143	1	-0.619463	0.0375047	-0.606469	0.0341675	-0.345697	0.635863	-0.487369	0.136258	Pox_E10,Radial_spoke_3,Viral_alk_exo				Gpr155
dd_Smed_v6_10635_0_1	0.230379	0.896355	-0.0220225	1	0.346881	0.691484	-0.0423266	1	0.609153	1.81001e-06	0.0132342	1	0.18366	1	-0.287624	0.604439	0.0974183	0.969355	0.0518406	1	0.10142	0.90602	-0.0687418	1	-0.171122	1	-0.175287	0.94756	-0.357776	0.458142	-0.115725	1	Kinesin,Microtub_bd	HAUS5,Kinesin,Microtub_bd	KIF18A	KIF19	Kif18a	Kif19a
dd_Smed_v6_10636_0_1	-0.0148616	1	-0.516273	0.845655	-0.0997632	1	-0.0380721	1	-0.27619	0.498774	-0.0993299	1	0.368432	1	-0.0515373	1	-0.249992	0.845505	-0.218076	0.924674	-0.141169	1	-0.13298	1	-0.136439	1	-0.273202	1	-0.0812553	1	-0.225638	1	Cadherin,Cadherin_2,Cadherin_3,TMEM154	Cadherin,Cadherin_2,Cadherin_3,Cadherin_pro,He_PIG	PCDHB11	PCDH1	Cts8	Pcdh1
dd_Smed_v6_10637_0_1	-0.162213	0.922817	-0.293157	0.365948	-0.0224407	1	-0.191865	1	-0.0760882	0.910678	-0.26789	0.551115	0.275435	1	0.0309262	1	0.218212	0.895737	0.0986102	1	0.193752	0.811571	0.144492	1	0.170699	1	0.18856	0.76282	0.173882	1	0.0880757	1	Biopterin_H
dd_Smed_v6_10638_0_1	0.141828	0.991208	0.206867	0.813109	0.0867471	1	0.00153464	1	0.431894	0.00119841	0.310083	0.239197	-0.0857228	1	0.107555	0.988618	0.110572	0.911217	-0.00171823	1	-0.166914	0.640908	-0.0206839	1	0.052474	1	-0.0297214	1	-0.281988	0.675822	0.00134077	1	FERM_C,FERM_M,FERM_N	ACBP,FERM_C,FERM_M,FERM_N		RDX		Rdx
dd_Smed_v6_10639_0_6	0.30195	0.816099	0.365631	0.381311	0.467141	0.617569	0.127552	1	-0.304531	0.192483	0.36147	0.392334	-0.144889	1	-0.0795742	1	0.0753713	0.931155	0.425455	0.124751	0.152465	0.77311	-0.0812084	1	0.0856166	1	-0.0990274	1	0.138672	1	0.211984	1				GTF2IRD2		Gtf2ird2
dd_Smed_v6_10640_0_1	-0.207054	0.938833	-0.151345	0.563932	-0.402174	0.389518	0.132327	1	0.347858	0.0282987	0.024776	1	-0.000315637	1	0.00925527	1	-0.267442	0.536189	-0.338844	0.179646	-0.139159	0.816409	0.0553926	1	-0.185865	1	0.0719393	1	0.017737	1	0.0926702	1	SBF,SBF_like	SBF,SBF_like		SLC10A2	Zfp985	Slc10a2
dd_Smed_v6_10642_0_1	-0.0334555	1	0.119272	0.751295	0.124631	1	0.195804	1	0.144984	0.976169	0.652814	0.374432	-0.677646	1	-0.673102	0.793417	-1.05444	0.0306082	-1.09714	0.0217692	-0.667327	0.250544	-0.524918	1	-0.515016	1	-0.825177	0.49188	-0.399496	1	0.0189421	1	Neur_chan_LBD	Neur_chan_LBD		GABRB3		Gabrb3
dd_Smed_v6_10644_0_1	-0.497547	0.851069	-0.480454	0.290243	-0.42395	1	-0.151739	1	-0.0432998	1	-0.813349	0.0950124	0.22127	1	0.106056	1	0.0306697	1	-0.216523	0.826234	0.112566	0.977595	0.238363	1	0.179653	1	0.376477	0.912839	0.386074	1	-0.203236	1
dd_Smed_v6_10645_0_1	-0.231686	1	-0.822462	0.384329	-0.322742	1	-0.105166	1	-0.103946	0.949793	-0.363333	0.683431	0.172394	1	-0.354681	0.846348	0.00479873	1	-0.137525	0.909391	0.513359	0.240345	-0.418382	1	-0.445737	1	0.131319	1	0.372938	0.917561	0.381712	0.761013	CorA,End3
dd_Smed_v6_10646_0_1	0.115246	1	-0.0810516	1	0.381948	0.847109	0.00759149	1	0.509147	0.235483	0.078122	1	0.0239156	1	-0.229842	0.932534	0.11079	0.963863	0.105849	0.871287	0.459773	0.125002	-0.172382	1	0.0368597	1	0.0031348	1	0.190475	1	0.422648	0.610873	CAMSAP_CH,CH,Cob_adeno_trans,EF-hand_1,EF-hand_6,EF-hand_7,EFhand_Ca_insen,Spectrin	CAMSAP_CH,CH,EF-hand_1,EF-hand_6,EF-hand_7,EFhand_Ca_insen,Spectrin	ACTN2	ACTN2	Actn3	Actn3
dd_Smed_v6_10647_0_1	0.243366	0.85298	-0.0391783	1	-0.0301457	1	0.0248702	1	0.0137048	1	0.639939	0.00443543	0.128967	1	-0.486876	0.215098	-0.548167	0.0413672	-0.276061	0.302349	-0.700715	0.00135671	-0.153577	1	-0.760387	0.000561477	-0.766663	0.000258393	-0.568229	0.0265484	-0.304142	0.642265	RRM_1,RRM_5	PHM7_cyt,RRM_1,RRM_5	SF3B6	SF3B6	Sf3b6	Sf3b6
dd_Smed_v6_1065_0_1	0.160346	1	0.40708	0.332461	0.314884	0.96018	-0.0558027	1	0.0768786	0.940804	0.246312	0.791677	-0.263343	1	0.14359	1	0.205615	0.713319	0.33177	0.335767	0.170793	0.734211	-0.0166089	1	0.298128	1	-0.0105335	1	0.0890178	1	0.256759	1	DDE_Tnp_IS1595
dd_Smed_v6_10650_0_1	-0.141628	1	0.298928	0.970538	-0.142678	1	0.127885	1	-0.0778382	1	-0.169046	0.965064	-0.605692	1	-0.298626	1	-0.471624	0.43814	-0.310473	0.725517	-0.383319	0.461298	-0.165137	1	-0.299676	1	-0.202111	1	-0.193885	1	-0.410737	0.730407	Transglut_core	Transglut_core		KY		Ky
dd_Smed_v6_10651_0_1	0.381234	0.91668	0.189424	0.851879	-0.125704	1	-0.0395581	1	0.66941	0.00620717	0.0888717	1	-0.212677	1	0.00296384	1	-0.154625	0.830537	-0.338834	0.471847	-0.102374	0.910777	-0.404488	1	-0.503975	0.69986	-0.575417	0.353256	-0.798568	0.0521117	-0.394737	0.729895	F5_F8_type_C
dd_Smed_v6_10653_0_1	0.072716	1	0.108956	1	0.0418286	1	-0.129867	1	-0.016734	1	0.266768	0.749432	0.217434	1	0.124389	1	0.181359	0.990486	0.10918	0.835364	-0.39952	0.182596	0.253673	1	0.0935015	1	-0.0212241	1	0.206596	1	-0.205468	1	Peptidase_C14	Peptidase_C14	CASP6	CASP3	Casp6	Casp3
dd_Smed_v6_10654_1_1	0.176178	1	0.198646	1	0.235795	1	0.129187	1	0.0241561	1	0.216927	0.798866	-0.09534	1	-0.142434	1	-0.0292559	1	0.118977	0.898704	-0.0535523	1	-0.0728728	1	-0.0828174	1	-0.0762474	1	-0.120693	1	-0.0128037	1	RasGEF,SH2	ERCC3_RAD25_C,SH2		SH2D3A		Fes
dd_Smed_v6_10655_0_1	0.16976	1	-0.221959	1	0.413824	0.731386	0.317322	1	0.541338	0.000727421	0.231972	0.704158	0.362697	1	-0.186231	1	0.012788	1	-0.0504192	1	-0.0723399	0.933267	-0.0290222	1	0.0578325	1	0.16035	1	0.231073	1	-0.0101288	1		Actin	ACTA2	ACTG2	Actg2	Actg2
dd_Smed_v6_10656_0_1	-0.247059	0.896355	-0.170508	0.718108	-0.258923	1	0.128035	1	0.155083	0.699758	0.0595012	1	-0.112995	1	-0.040575	1	-0.569089	0.0243722	-0.493245	0.0280604	-0.807423	0.000175083	-0.0364434	1	-0.052439	1	-0.193994	1	-0.10775	1	-0.500862	0.231554
dd_Smed_v6_10657_0_1	-0.219198	1	0.0252314	0.779572	-0.0730558	1	0.0025631	1	-0.213582	0.542581	-0.440399	0.212993	-0.0250806	1	0.0626782	1	0.040062	0.974067	0.257006	0.415819	0.396001	0.123645	0.219348	1	0.20882	1	0.261823	1	0.282995	1	0.174799	1			NOL10	NOL10	Prune2	Nol10
dd_Smed_v6_10658_0_1	-0.126363	1	-0.47196	0.367723	-0.795046	0.201185	-0.0175576	1	0.0775934	1	-0.32615	0.70245	0.657091	0.856188	0.827706	0.0702936	-0.00459838	0.906303	-0.328382	0.405936	0.0568677	1	0.311494	1	0.159023	1	0.104207	1	0.114302	1	-0.142919	1	F-box,F-box-like,F-box-like_2,F-box_4,LRR_6,LRR_9	F-box,F-box-like,F-box-like_2,F-box_4,F-box_5,LRR_6,LRR_9		FBXL20		Fbxl20
dd_Smed_v6_10659_0_1	-0.131003	1	0.371037	1	0.108447	1	0.42074	1	-2.42185	0.0176254	-0.202759	1	-0.660306	1	-0.596523	1	-0.840424	0.806121	-0.818173	0.698246	-0.68611	0.781731	-0.158265	1	-0.357073	1	-0.288681	1	-0.488651	1	-0.757866	1	AAA_lid_11,Dynein_heavy	AAA_lid_11,Dynein_heavy	DNAH11	DNAH17	Dnah9	Dnah17
dd_Smed_v6_1066_0_1	0.076011	1	0.174201	0.786227	0.0347057	1	-0.0942814	1	-0.619876	9.85243e-08	0.292891	0.713372	0.0501813	1	0.326397	0.769256	0.418917	0.292005	0.403077	0.201801	0.0697638	0.933564	0.148371	1	0.285092	1	0.248624	1	0.146713	1	0.286644	0.965965	Glyco_tran_10_N,Glyco_transf_10	Glyco_tran_10_N,Glyco_transf_10	ZBTB20	FUT4		Fut7
dd_Smed_v6_10660_0_1	0.0816303	1	-0.0762873	1	-0.0764725	1	-0.0119552	1	-0.145786	0.623046	-0.633395	0.00107583	0.172302	1	0.266074	0.625948	0.407397	0.0534253	0.586696	0.00154801	1.00609	1.26222e-09	0.0143845	1	0.107972	1	0.313812	0.683761	0.159445	1	0.291067	0.702521	Ion_trans,Ion_trans_2,Ion_trans_N,cNMP_binding	Ion_trans,Ion_trans_2,Ion_trans_N,Osw5,cNMP_binding	HCN4	HCN1	Hcn1	Hcn1
dd_Smed_v6_10661_0_1	-0.0967907	1	-0.560587	0.166864	-0.074113	1	0.104239	1	0.124345	0.790128	0.24633	0.7389	0.379685	1	-0.122291	1	-0.229177	0.382244	-0.441881	0.106968	-0.41512	0.114323	-0.0841114	1	-0.0996131	1	-0.0281473	1	-0.270374	1	-0.0719993	1	CUB,CUB_2,EGF,EGF_3,EGF_CA,cEGF,hEGF	CUB,CUB_2,EGF,EGF_2,EGF_3,EGF_CA,FXa_inhibition,Plasmod_Pvs28,VirE1,cEGF,hEGF		CUBN	F9	Cubn
dd_Smed_v6_10662_0_1	0.207037	0.934526	0.137192	0.547889	0.0411401	1	-0.0616949	1	0.0236558	1	-0.0230599	1	-0.168958	1	0.147758	1	0.297179	0.320313	0.497173	0.027336	0.23015	0.495124	-0.238803	1	-0.0181386	1	0.028447	1	0.0147892	1	5.30756e-05	1	EF-hand_1,EF-hand_10,EF-hand_5,EF-hand_6,EF-hand_7,EF-hand_8,EF-hand_9,GUN4,PgpA,SPARC_Ca_bdg	EF-hand_1,EF-hand_10,EF-hand_5,EF-hand_6,EF-hand_7,EF-hand_8,EF-hand_9,GUN4,PgpA,SPARC_Ca_bdg		PDCD6	Il2	Pdcd6
dd_Smed_v6_10663_0_1	-0.367894	1	-1.58418	0.235086	-1.50422	0.567005	-0.201833	1	-0.327118	0.772771	-0.6827	0.856163	1.50598	0.858056	0.796634	0.772002	-0.0265261	1	-0.305648	0.952676	0.427799	0.932626	0.289694	1	-0.33969	1	0.139535	1	0.286452	1	0.112993	1	F-box,F-box-like,LRR_1,LRR_4,LRR_6,LRR_8	F-box,F-box-like,LRR_1,LRR_4,LRR_6,LRR_8		FBXL13		Fbxl13
dd_Smed_v6_10664_0_1	0.502479	0.758392	-0.379201	1	0.626583	0.91276	0.278025	1	0.00427719	1	0.567038	0.419092	0.704057	1	0.113235	1	0.298208	0.746115	0.437217	0.42528	0.317746	0.62277	-0.177623	1	0.237339	1	0.0737538	1	0.209686	1	0.382305	1	zf-C2H2,zf-C2H2_4,zf-H2C2_2	Actin_micro,zf-C2H2,zf-C2H2_11,zf-C2H2_4,zf-C2H2_jaz,zf-Di19,zf-H2C2_2,zf-H2C2_5,zf-met		RREB1	Celf4	Rreb1
dd_Smed_v6_10665_0_1	0.0446893	1	0.203418	0.755999	0.251768	1	0.22574	1	-0.135238	0.849715	-0.269153	0.645825	-0.101408	1	-0.27988	0.81326	-0.337397	0.605977	-0.0147583	0.975031	0.214754	0.74811	0.057321	1	-0.0728018	1	-0.156347	1	0.02099	1	-0.0990878	1	Dynein_light,EF-hand_1,EF-hand_6,EF-hand_7	Dynein_light	DST	DYNLL1		BC048507
dd_Smed_v6_10666_0_1	-0.0432782	1	-0.0340823	1	-0.149845	1	-0.0268459	1	0.156571	0.595874	0.132604	0.967995	0.153374	1	0.316314	0.480474	-0.0034917	1	-0.0619443	0.952378	-0.0301472	1	0.162569	1	0.209747	1	0.0129406	1	0.212216	1	0.145735	1	JHY
dd_Smed_v6_10667_0_1	-0.200998	0.96405	0.231782	0.799855	-0.172323	1	0.11748	1	-0.00639554	1	-0.025085	1	-0.180911	1	0.214995	0.776813	0.0317829	1	0.168217	0.661593	0.141428	0.750454	0.25187	1	0.24367	1	0.350261	0.519869	0.286584	0.884307	0.317342	0.634882	Fz	Fz		FZD5	Fzd8	Fzd8
dd_Smed_v6_10669_0_1	0.496991	0.622219	0.302011	0.391163	0.195711	1	0.17932	1	0.00261866	1	0.226307	0.935705	0.0508328	1	0.567745	0.20567	0.336299	0.514645	0.725511	0.0173185	0.560601	0.0804636	-0.144148	1	0.266465	1	0.0186279	1	0.13415	1	0.289917	1	DnaJ	DUF4921,DnaJ,TPR_12		DNAJC25	Gbx1	Dnajc25
dd_Smed_v6_1067_0_1	-0.479674	0.687313	-0.54139	0.397427	-0.606765	0.691484	-0.287814	1	-0.00355044	1	-0.197189	0.949143	0.160827	1	0.00107142	1	-0.0962162	0.869026	-0.857992	0.0141599	-0.620762	0.0729553	0.0991108	1	-0.12602	1	0.0956444	1	-0.189647	1	-0.338277	1	GATase_7	GATase_7		PPAT		Ppat
dd_Smed_v6_10670_0_1	-0.182426	0.973902	-0.258568	0.825004	-0.234098	0.94463	-0.00381977	1	0.240413	0.228282	0.0996415	0.965388	0.0830555	1	-0.0219736	1	-0.221331	0.474226	-0.301507	0.140522	-0.300474	0.203981	0.00691352	1	-0.0736453	1	-0.0427252	1	-0.280711	0.784765	-0.0184063	1	AAA_11,AAA_12,AAA_19,AAA_30,ResIII	AAA_11,AAA_12,AAA_19,AAA_22,AAA_30,DUF2075,ResIII,T2SSE,zf-NF-X1	RASSF8	ZNFX1	Znfx1	Znfx1
dd_Smed_v6_10671_0_1	-0.245713	0.85999	-0.28677	0.641699	-0.0602982	1	-0.140207	1	0.033565	1	-0.02471	1	-0.0117346	1	-0.115054	1	-0.0381721	0.981531	-0.325372	0.234514	-0.411958	0.104801	-0.0527917	1	0.0703608	1	0.0673334	1	0.0107076	1	-0.190955	1	MARVEL	MARVEL		CMTM8		Pllp
dd_Smed_v6_10672_0_1	-0.123271	1	-0.0808659	1	-0.161675	1	-0.032038	1	-0.0560192	1	-0.327259	0.376855	0.127493	1	0.1987	0.884393	0.0798374	1	0.0512016	0.870618	0.262585	0.411168	0.169898	1	0.160296	1	0.171071	1	0.128292	1	0.0585966	1	DUF758	DUF758		TNFAIP8L1		Tnfaip8l1
dd_Smed_v6_10673_0_1	-0.0380828	1	-0.503375	0.897728	-0.269336	1	-0.175968	1	-2.30944	9.44581e-22	-0.54863	0.176724	-0.00421627	1	-0.565091	0.382149	-0.155051	1	-0.190973	0.89173	0.507356	0.0707531	-0.469509	1	-0.796345	0.0553269	-0.292936	0.995282	-0.391479	0.895437	-0.00319145	1					9930022D16Rik
dd_Smed_v6_10674_0_1	-0.206176	0.971479	-0.183799	1	-0.156382	1	-0.163393	1	-0.0142254	1	-0.101046	0.986888	0.0656878	1	0.115279	1	0.291265	0.309275	0.224201	0.476431	0.0802507	0.911264	0.0880647	1	0.165073	1	0.334048	0.448713	0.48638	0.118157	0.185381	0.965965	Neur_chan_LBD,Neur_chan_memb	Neur_chan_LBD,Neur_chan_memb	CHRNA6	CHRNA3	Chrna5	Chrna3
dd_Smed_v6_10675_0_1	0.202648	0.994652	0.529439	0.665282	-0.145035	1	-0.0430863	1	-0.0114231	1	-0.364299	0.282145	-0.279635	1	0.376149	0.557071	0.849345	0.00017327	0.692665	0.00127488	0.678077	0.00331631	0.0471558	1	0.0284654	1	0.60361	0.0582413	0.402335	0.56982	0.11113	1	SEFIR
dd_Smed_v6_10676_0_1	0.190849	0.930506	0.222355	0.80112	-0.0488651	1	0.0777415	1	0.133676	0.763901	0.0506538	1	-0.0491502	1	0.222892	0.882885	0.0898156	0.845296	0.339553	0.152845	0.424904	0.057696	-0.0176445	1	-0.0168226	1	-0.0232923	1	0.0574424	1	0.284709	0.849968	Filament,zf-C3HC4_2,zf-C3HC4_3,zf-TRAF	Filament,zf-C3HC4_2,zf-C3HC4_3,zf-RING_2,zf-RING_6,zf-TRAF,zf-TRAF_2		TRAF5		Rag1
dd_Smed_v6_10677_0_1	-0.247766	0.963363	-0.683956	0.175388	-0.360617	0.965821	-0.194323	1	0.305151	0.322511	-0.203384	0.959189	0.399504	1	-0.130684	1	-0.0211115	0.955659	-0.590638	0.0743953	-0.320902	0.379124	-0.0366866	1	-0.243535	1	0.0323312	1	-0.256708	1	-0.276519	1
dd_Smed_v6_10678_0_1	-0.358352	1	0.0869195	0.910768	0.188439	1	0.177118	1	0.227508	0.735529	0.112942	1	-0.529588	1	-0.353534	0.961303	-0.263233	0.978374	-0.527465	0.324191	-0.13557	0.983574	-0.0843169	1	0.193256	1	0.272236	1	0.223147	1	0.335723	1	zf-C2H2,zf-C2H2_4,zf-H2C2_2,zf-H2C2_5,zf-met	Zn-ribbon_8,zf-C2H2,zf-C2H2_4,zf-C2H2_7,zf-C2H2_8,zf-H2C2_2,zf-H2C2_5,zf-met,zn-ribbon_14	MTCL1	ZNF142		Zfp142
dd_Smed_v6_10679_0_1	0.745583	0.371205	0.113041	0.973261	0.561548	0.688606	0.120933	1	-0.132919	1	0.0937621	1	0.325662	0.992337	0.050446	1	0.458107	0.477876	0.880539	0.0154447	0.85483	0.0131555	-0.30688	1	-0.13359	1	-0.166543	1	-0.411353	0.816112	0.203009	1	CAP	CAP		GLIPR2		Glipr2
dd_Smed_v6_1068_0_1	-0.403807	0.693616	0.228934	0.766097	-0.098624	1	-0.117145	1	0.0673794	1	0.248546	0.659982	-0.575174	0.553569	-0.322372	0.41122	-1.20024	4.51586e-09	-0.936727	4.07067e-06	-1.1543	2.27273e-08	0.0575673	1	-0.0171894	1	-0.913577	3.41832e-05	-0.46984	0.181024	-0.501944	0.109803	SCAMP	SCAMP		SCAMP1		Scamp1
dd_Smed_v6_10680_0_1	-1.39155	0.930724	-0.923291	0.429276	-0.223284	1	-0.580143	1	1.79224	1	0.223672	1	0.218853	1	-0.154904	1	-0.543947	0.902961	-0.467656	0.815814	-0.817454	0.782221	0.687112	1	1.01336	1	0.26746	1	-0.908764	1	0.797768	1	EzrA,Spc7,TMF_DNA_bd,UPF0242	ATG16,EzrA,Filament,Spc7,TMF_DNA_bd,ZapB		CEP128		Cep128
dd_Smed_v6_10681_0_1	0.14086	1	-0.100988	0.876178	0.232461	1	0.0196543	1	-0.0837989	0.92465	-0.312236	0.29372	0.257067	1	-0.00439377	1	0.345869	0.225991	0.476515	0.022109	0.782716	1.53572e-05	0.0152192	1	0.0872077	1	0.224664	1	0.218382	1	0.329621	0.565131	BTB_2,DUF202,Ion_trans,Ion_trans_2	BTB_2,DUF202,Ion_trans,Ion_trans_2		KCNB1	Kcnb2	Kcnb1
dd_Smed_v6_10682_0_1	-0.0419892	1	-0.294422	0.607024	-0.713302	0.0367575	-0.468777	1	0.796708	5.01527e-06	-0.0963976	1	0.029966	1	0.00549061	1	-0.193106	0.888613	-0.314887	0.479759	-0.29319	0.473245	-0.222467	1	-0.665822	0.0389685	-0.619894	0.037271	-0.894427	0.000241924	-0.347598	0.664498	Band_7,Band_7_1	Band_7,Band_7_1	STOM	STOM	Stoml3	Stom
dd_Smed_v6_10683_0_1	0.0956853	1	0.413113	0.645635	-0.0456187	1	0.0317678	1	0.270119	0.105776	-0.074682	1	-0.304127	1	0.0693975	1	-0.202098	0.775017	0.0436031	0.968337	0.49698	0.0128799	0.0133006	1	-0.0719065	1	-0.266015	0.529749	0.0716837	1	0.326612	0.642265	Methyltransf_21		TRAK2		Nkx2-3
dd_Smed_v6_10684_0_1	-0.142758	1	-0.543873	0.571897	-0.2604	1	-0.0275362	1	0.19558	0.683839	-0.323379	0.5277	0.318683	1	-0.171107	1	-0.32066	0.419491	-0.52435	0.0852684	-0.0520028	1	-0.0824319	1	-0.288749	1	-0.205438	1	-0.211729	1	-0.232624	0.972567	FRG1,Fascin,RicinB_lectin_2	Botulinum_HA-17,FRG1,Fascin,RicinB_lectin_2		FSCN1	Zfp677	Fscn1
dd_Smed_v6_10685_0_1	-0.701011	0.830131	-1.94262	0.00284104	-1.59831	0.115507	-0.68721	1	-0.629918	0.0752831	-1.07491	0.349975	1.49465	0.257722	0.950353	0.438711	-0.0308844	0.928136	-0.543242	0.50372	-0.770135	0.247053	0.253042	1	0.053057	1	-0.017083	1	-0.554599	1	-1.14403	0.585226	EGF,EGF_2,EGF_3,cEGF,hEGF	EGF,EGF_2,EGF_3,cEGF,hEGF		NOTCH3		Notch3
dd_Smed_v6_10687_0_1	0.147292	0.991457	0.146386	0.901876	0.0627967	1	0.103871	1	-0.259199	0.313783	0.0125731	1	-0.314998	1	-0.247624	0.87264	-0.258805	0.741354	-0.187884	0.687493	-0.0969131	0.977211	-0.315904	1	-0.332119	0.684719	-0.302226	0.580676	-0.319113	0.730308	-0.231632	0.862817	7TM_GPCR_Srx,7tm_1	7TM_GPCR_Srx,7tm_1				Olfr830
dd_Smed_v6_10688_0_1	-0.189415	0.997708	-0.373282	0.176896	0.0776309	1	-0.0856715	1	-0.318424	0.0633292	-0.0241522	1	0.191545	1	-0.151889	1	0.208982	0.653572	0.041459	1	-0.0341447	1	0.00767833	1	0.115157	1	0.312726	0.671099	-0.141952	1	0.131118	1			HNRNPUL1
dd_Smed_v6_10689_0_1	0.309926	0.866497	0.152602	0.539217	0.467084	0.45035	0.298912	1	0.311634	0.0779163	0.0304234	1	0.0205192	1	-0.21074	0.908401	0.0794699	0.994205	0.31776	0.244204	0.530795	0.0150483	-0.136805	1	-0.0535818	1	0.068456	1	0.175705	1	0.251293	0.717871			TPM1		Slc2a2
dd_Smed_v6_1069_0_1	0.16526	0.997708	0.425362	0.394672	0.227307	1	0.0407673	1	0.079117	0.922026	0.146287	0.986061	-0.240493	1	0.0735859	1	-0.00691953	1	0.360871	0.209555	0.263678	0.435961	0.0196093	1	0.135633	1	-0.131412	1	0.108048	1	0.244705	1
dd_Smed_v6_10690_0_1	-0.439408	1	-0.22702	0.962642	0.0780769	1	-0.0356883	1	-0.0929501	1	-0.0747502	1	0.0356918	1	0.0193796	1	-0.130245	1	-0.204208	0.916577	0.141578	0.983574	0.248079	1	0.536864	1	0.273474	1	0.668816	1	0.506235	1	CAMSAP_CH,CH,CH_2,EB1	CAMSAP_CH,CH,CH_2,EB1	MAPRE1	MAPRE1	Mapre1	Mapre1
dd_Smed_v6_10691_0_1	-0.369613	0.824684	0.0588538	0.935481	-0.227218	0.97936	0.0503636	1	-0.37253	0.0627898	-0.080287	1	-0.388336	1	0.0568167	1	-0.328221	0.596011	-0.143914	0.903973	-0.314289	0.429152	0.0401305	1	0.199211	1	0.0917549	1	0.330529	0.845128	-0.0249632	1				TRPM2		Trpm8
dd_Smed_v6_10693_0_1	0.0944969	1	-0.160497	0.945045	0.530467	0.653732	0.121516	1	0.0318465	1	0.476644	0.287394	0.11182	1	-0.335535	0.76581	-0.128726	1	0.159015	0.780579	-0.00881018	1	-0.143174	1	0.100435	1	-0.101707	1	0.0918111	1	0.373337	0.826363	Neocarzinostat	Neocarzinostat			Trmt10a
dd_Smed_v6_10696_0_1	-0.450095	0.485183	-0.812257	0.000940416	-0.60245	0.114339	-0.406701	1	-0.06934	0.947007	-0.170421	0.898981	0.250774	1	-0.308167	0.708713	-0.508676	0.0233312	-0.611569	0.0086538	-0.777084	0.000228191	-0.111389	1	-0.460522	0.559943	-0.465282	0.378341	-0.31098	0.970411	-0.49741	0.20322	Arf,GTP_EFTU,MMR_HSR1,Ras,Roc	Arf,GTP_EFTU,MMR_HSR1,Ras,Roc		RAP1B		Rap1b
dd_Smed_v6_10698_0_1	-0.0730854	1	-0.522959	0.330523	-0.322626	1	-0.0928148	1	-0.151051	0.889813	-0.0854657	1	0.671985	0.472929	0.240796	1	0.132636	1	-0.216147	0.608045	-0.249599	0.529682	0.222111	1	-0.00874435	1	0.112907	1	0.112445	1	-0.261979	0.980389		DUF1981		SCYL2	Nrarp	Scyl2
dd_Smed_v6_10699_0_1	-0.505801	0.816099	-0.741349	0.215942	-0.682747	0.649352	-0.282841	1	0.0393297	1	-0.552355	0.5277	0.385912	1	0.113999	1	-0.248269	0.597732	-0.672675	0.135037	-0.34102	0.489517	0.150364	1	-0.0629467	1	-0.0253093	1	-0.0929963	1	-0.387574	0.994313	IFT43	IFT43		IFT43		Ift43
dd_Smed_v6_107_0_1	0.206374	0.894015	0.151888	0.738685	-0.066278	1	-0.00602899	1	-0.167139	0.425207	0.162637	0.791677	-0.0559308	1	0.178458	0.854527	0.51015	0.0102483	0.150352	0.442967	-0.170899	0.732752	-0.110417	1	-0.094194	1	0.297747	0.628541	0.062791	1	-0.214636	0.838333	Kringle	Kringle		MST1		Mst1
dd_Smed_v6_1070_0_1	0.160937	1	0.481484	0.363529	-0.0439431	1	0.0749524	1	-0.143841	0.826314	0.529115	0.30236	-0.313268	1	0.319617	0.683412	-0.0420667	1	-0.0168497	1	-0.399181	0.371096	0.0072795	1	0.114737	1	-0.128051	1	-0.218642	1	-0.0310032	1	NUDIX	NUDIX	UBAP2	NUDT14	Ccdc18	Nudt14
dd_Smed_v6_10700_0_1	0.125989	1	0.249187	0.709413	0.266583	0.971953	-0.0345065	1	0.0668134	0.960118	0.00378054	1	-0.130851	1	-0.249679	0.754317	0.0536398	1	0.273161	0.304336	0.236705	0.392301	-0.00765302	1	-0.109085	1	-0.106856	1	0.0828477	1	0.114496	1	DSL	DSL		DLK1		Tenm2
dd_Smed_v6_10701_0_1	NA	NA	NA	NA	#NAME?	1	Inf	1	NA	NA	#NAME?	1	NA	NA	Inf	1	NA	NA	Inf	1	Inf	1	NA	NA	NA	NA	Inf	1	Inf	1	NA	NA		WWE	DDHD1	DDHD1		Ddhd1
dd_Smed_v6_10703_0_1	0.102635	1	-0.0358353	0.935481	-0.16431	1	0.0515986	1	0.664807	2.33667e-05	0.0337541	1	-0.0635842	1	0.177782	1	0.216554	0.680221	-0.049678	1	0.00053052	1	-0.202055	1	-0.0891631	1	0.165517	1	-0.112399	1	-0.0683504	1				ZNF821		Zfp821
dd_Smed_v6_10704_0_1	-0.102454	1	-0.19778	0.881952	-0.192265	1	-0.0555813	1	-0.05197	1	-0.0453315	1	0.126929	1	0.0937038	1	-0.0511369	1	-0.111213	0.839707	0.0551321	1	0.031602	1	0.00389199	1	-0.0042646	1	-0.0331236	1	0.112254	1	ANAPC3,Rapsyn_N,TPR_1,TPR_10,TPR_11,TPR_12,TPR_14,TPR_16,TPR_17,TPR_19,TPR_2,TPR_6,TPR_7,TPR_8,TPR_9,TPR_MalT	ANAPC3,PPR,Rapsyn_N,S6PP_C,SNAP,TPR_1,TPR_10,TPR_11,TPR_12,TPR_14,TPR_16,TPR_17,TPR_19,TPR_2,TPR_6,TPR_7,TPR_8,TPR_9,TPR_MalT		TTC25	Nwd2	Ttc25
dd_Smed_v6_10707_0_1	0.0504162	1	0.0679337	1	0.0718305	1	-0.0421762	1	0.218636	0.419926	-0.0551102	1	-0.192159	1	-0.186782	1	0.136497	0.69461	0.0594391	0.856222	0.168267	0.604696	-0.174641	1	-0.165368	1	0.0439048	1	-0.160796	1	0.0627406	1	Bestrophin	Bestrophin		BEST3	Best3	Best1
dd_Smed_v6_10708_0_1	-0.149524	1	-0.620295	0.361953	-0.341124	1	0.0370077	1	0.0164567	1	-0.0805619	1	0.488765	1	0.0195814	1	-0.254929	0.724246	-0.585464	0.0731236	-0.404819	0.307305	0.0179939	1	-0.172019	1	-0.0683976	1	-0.35602	1	-0.335857	0.932858	C2,Copine,DUF5420,vWA-TerF-like	C2,Copine,DUF5420,vWA-TerF-like	CPNE4	CPNE8	Cpne4	Cpne8
dd_Smed_v6_10709_0_1	-0.683332	0.619135	-0.800187	0.641699	-0.202233	1	0.144145	1	-0.202621	0.833574	0.167958	1	0.385761	1	-0.127379	1	-0.382465	0.40274	-0.295394	0.580067	-0.442344	0.309546	0.268906	1	0.35372	1	0.445012	1	0.386349	1	0.408946	1	Neur_chan_LBD,Neur_chan_memb,OpcA	Neur_chan_LBD,Neur_chan_memb,OpcA	AL355852.1	GLRB		Glra2
dd_Smed_v6_1071_0_1	0.601849	1	0.946656	1	0.518126	1	0.767463	1	6.55012	0.939259	0.609753	1	-0.377889	1	-0.571283	1	-1.28508	0.874438	1.31759	0.614676	-0.941787	0.866941	-0.0330826	1	-0.655006	1	-1.11946	1	-1.30179	1	-0.933883	1	NADH_dh_m_C1					Ltbp1
dd_Smed_v6_10710_0_1	-0.459112	0.896355	-0.831042	0.0641661	-0.75233	0.255129	-0.0415361	1	-0.0212577	1	-0.897125	0.0280927	0.535585	0.799216	0.374321	0.586821	-0.19747	0.877837	-0.375537	0.488101	0.243722	0.73802	0.163655	1	0.0811027	1	0.220106	1	0.0963219	1	-0.19429	1
dd_Smed_v6_10711_0_1	-0.481295	0.899624	-1.47379	0.00136747	-1.35757	0.0161624	-0.351349	1	-0.121209	0.948681	-0.850447	0.162418	0.906501	0.473226	0.654648	0.403678	0.240765	1	-0.261071	0.814025	0.347637	0.786624	-0.0859953	1	-0.221626	1	0.370712	0.990573	0.27974	1	-0.0215149	1	DUF3558,HJURP_mid,PDDEXK_10,Spindle_Spc25
dd_Smed_v6_10712_0_1	0.140869	1	-0.457947	1	-0.303015	1	-0.0646127	1	0.312558	0.249096	0.0629557	1	0.620175	1	0.177517	1	0.124005	1	0.127217	0.839707	0.0133358	1	0.0213592	1	-0.266367	1	-0.0814766	1	-0.0714367	1	-0.0645772	1	BTB_2,BTB_3,Ion_trans,Ion_trans_2	BTB_2,BTB_3,Ion_trans,Ion_trans_2	NOL11	KCNC1		Kcnc1
dd_Smed_v6_10713_0_1	-0.729702	0.921483	-0.170061	0.685366	-0.495464	1	0.120657	1	-0.705528	0.867833	-0.789194	0.820844	-0.779427	1	-0.642268	1	-0.565701	0.803036	-1.24146	0.132029	-1.10973	0.254173	-0.219785	1	-0.40803	1	0.284658	1	-0.376226	1	-1.16922	0.876886			PRDM5
dd_Smed_v6_10714_0_1	-0.208515	0.940754	-0.166222	0.56944	0.124785	1	-0.176242	1	-0.107368	0.913462	-0.0656872	1	0.130739	1	-0.164238	0.884915	0.0830479	1	-0.193696	0.59435	-0.104196	0.85633	0.173032	1	0.169061	1	0.11532	1	-0.104066	1	0.0386319	1	C2-set_2,I-set,Ig_2,Ig_3,V-set,ig	C2-set_2,I-set,Ig_2,Ig_3,V-set,ig		PXDN		Robo4
dd_Smed_v6_10715_0_1	0.0336634	1	0.402322	0.933283	-0.440928	1	-0.00918434	1	0.645036	0.00108159	0.0957929	1	-0.508019	1	0.203391	1	0.131106	1	0.140394	0.959476	0.000251003	1	-0.13936	1	-0.2712	1	0.0882582	1	-0.13682	1	0.0623806	1	ArfGap,PH,PH_3	ArfGap,PH,PH_3	LMBR1	ADAP1	Gpcpd1	Adap1
dd_Smed_v6_10716_0_1	0.00665925	1	-0.295612	0.922734	-0.18235	1	-0.18597	1	-0.255779	0.16601	-0.960303	1.00556e-07	0.578989	0.769389	0.899604	6.47595e-05	1.14906	2.66958e-10	1.27597	8.80066e-13	1.53497	3.98814e-18	0.276718	1	0.710596	0.00767439	0.95643	1.08175e-05	0.576832	0.0565365	0.568004	0.0630523
dd_Smed_v6_10717_0_1	0.00244927	1	0.164104	1	0.00156317	1	-0.0223062	1	0.166717	0.535788	0.157526	0.746315	-0.394549	1	-0.518531	0.0992957	-0.399561	0.104688	-0.174337	0.664125	-0.0887308	0.921443	-0.232894	1	-0.519417	0.100597	-0.424317	0.175793	-0.221446	1	0.0663459	1	Kringle	DUF1247,Kringle		PLG		Plg
dd_Smed_v6_10718_0_1	0.70472	0.780927	0.644419	0.518125	0.38131	1	0.362439	1	-0.00188514	1	-0.569283	0.403889	-0.0019504	1	0.599512	0.68068	0.425079	0.583663	1.49839	0.000256787	1.68136	1.43724e-05	-0.0622506	1	0.276103	1	0.0827986	1	0.803962	0.341807	0.407356	0.885973	AlaDh_PNT_C,DAO,DUF3551,FAD_binding_2,FAD_oxidored,GIDA,HI0933_like,K_oxygenase,NAD_binding_7,Pyr_redox,Pyr_redox_2,Pyr_redox_3,Pyr_redox_dim,Thi4	AlaDh_PNT_C,DAO,FAD_binding_2,FAD_oxidored,GIDA,HI0933_like,K_oxygenase,NAD_binding_7,Pyr_redox,Pyr_redox_2,Pyr_redox_3,Pyr_redox_dim,Thi4	TXNRD2	TXNRD2	Txnrd2	Txnrd2
dd_Smed_v6_10719_0_1	-0.602937	0.399117	-1.12746	0.00445935	-0.725418	0.258323	-0.438117	1	-0.213173	0.420354	-0.385988	0.624325	0.420142	1	-0.298789	0.900641	-0.389379	0.283863	-0.683979	0.0355401	-0.497709	0.115135	-0.104385	1	-0.42127	1	-0.224559	1	-0.231091	1	-0.28076	1	Arf,FeoB_N,GTP_EFTU,Gtr1_RagA,MMR_HSR1,Ras,Roc,RsgA_GTPase,SRPRB	Arf,FeoB_N,GTP_EFTU,Gtr1_RagA,MMR_HSR1,Ras,Roc,RsgA_GTPase,SRPRB	RAB3C	RAB3C	Rab3c	Rab3c
dd_Smed_v6_1072_0_1	0.604628	0.203348	0.33556	0.21651	0.376035	0.970093	0.462286	1	0.0643183	1	0.493248	0.193989	-0.00315843	1	-0.0124883	1	-0.0191783	1	0.0261169	1	0.0298119	1	-0.272226	1	-0.241081	0.974169	-0.16152	1	-0.090833	1	-0.0815683	1	Peptidase_M13,Peptidase_M13_N	Peptidase_M13,Peptidase_M13_N		ECE1		Ece2
dd_Smed_v6_10722_0_1	-0.574973	0.358167	-0.704989	0.0166604	-0.650914	0.389876	-0.375515	1	-0.916761	0.000326135	-0.0161449	1	0.290213	1	0.397158	0.663523	-0.0580488	1	-0.374138	0.225567	-0.367344	0.225815	0.160196	1	0.321216	0.96457	0.141409	1	0.11965	1	0.191484	1
dd_Smed_v6_10724_0_1	-0.397127	0.488139	0.258259	1	-0.0963874	1	-0.114034	1	0.0807459	0.931479	-0.00642534	1	-0.576442	1	-0.167271	0.89714	-0.740334	0.000198837	-0.7442	0.000104581	-0.708468	0.000386771	0.0789438	1	0.133468	1	-0.457241	0.272453	-0.257726	1	-0.317766	0.716986
dd_Smed_v6_10725_0_1	-0.440966	0.966291	-1.32364	0.0967559	-0.384298	1	-0.327202	1	-0.273111	0.692547	-0.666676	0.621934	1.02407	0.853181	0.0365584	1	-0.0568199	0.996977	-0.495928	0.511869	0.01513	1	0.141396	1	0.0932266	1	0.056945	1	0.278436	1	-0.210579	1	HLH	HLH		MSC		Tcf21
dd_Smed_v6_10727_0_1	0.348794	0.879231	0.261339	0.494482	0.298355	1	0.168043	1	-0.104723	0.921295	0.258676	0.897995	0.0832208	1	0.245435	0.840074	0.252997	0.723966	0.637123	0.0594323	0.427411	0.250094	-0.00423355	1	0.194996	1	0.0722458	1	0.196822	1	0.337293	0.986534			CCT6P1
dd_Smed_v6_10729_0_1	0.0532566	1	0.223424	1	0.207566	1	0.0153473	1	-0.431935	0.153768	0.0857186	1	0.538029	1	0.556043	0.705459	1.03143	0.00536086	0.59831	0.176757	0.375977	0.561914	0.708196	1	0.710352	0.804617	0.993516	0.122459	0.679382	0.754519	0.408439	0.983801	Glyco_transf_8,Mannosyl_trans3	Glyco_transf_8,Mannosyl_trans3	GYG1	GYG1	Gyg	Gyg
dd_Smed_v6_1073_0_1	-0.150018	1	0.089877	1	-0.2166	0.935506	-0.182899	1	-0.0713103	0.926994	0.128974	0.911111	-0.364625	1	-0.215061	0.76581	-0.443553	0.0609875	-0.306687	0.172669	-0.408398	0.0667345	-0.12473	1	-0.281643	0.773359	-0.476433	0.027853	-0.415964	0.0819984	-0.129405	0.995706			GFRA1		Gm17175
dd_Smed_v6_10730_0_1	0.08558	1	0.193222	0.474115	0.19282	1	-0.218432	1	-1.00444	2.03449e-18	-0.546279	0.00503068	0.403403	0.962004	0.413421	0.154467	0.771111	9.33982e-06	0.827513	1.81275e-06	0.762499	9.45717e-06	0.511045	0.257844	0.52066	0.148192	0.467099	0.226841	0.210622	1	0.13064	1	PBD	PBD		CDC42SE2		Cdc42se2
dd_Smed_v6_10731_0_1	-0.181369	1	-0.223124	1	-0.207898	1	0.00520939	1	0.497392	0.00343538	0.0875689	1	-0.0182347	1	-0.0723627	1	-0.254523	0.52533	-0.312995	0.270014	-0.618644	0.0120158	-0.0599898	1	-0.0988914	1	-0.0679447	1	-0.231121	1	-0.349706	0.726191	FLYWCH		GCNT1
dd_Smed_v6_10732_0_1	-0.27911	0.994223	-0.575476	0.124123	-0.109002	1	-0.138867	1	-4.93269	1.05655e-82	1.34495	9.77676e-11	-0.294836	1	-0.169879	1	0.1353	0.845317	-0.4516	0.139338	-1.2577	1.4402e-08	-0.591202	0.130263	0.000229142	1	0.275543	1	-0.00734811	1	0.36636	0.657652
dd_Smed_v6_10733_0_1	-0.0398094	1	-0.0530553	0.745487	-0.219869	0.969133	-0.188353	1	-0.125444	0.828106	0.132142	0.939863	0.152847	1	0.51023	0.187459	0.28097	0.503392	0.233319	0.491521	0.101492	0.94097	0.139601	1	0.33017	1	0.132426	1	0.151079	1	0.273443	0.910019	PEPCK_GTP,PEPCK_N	PEPCK_GTP,PEPCK_N	PCK2	PCK1	Pck1	Pck1
dd_Smed_v6_10733_1_1	-0.596952	1	-1.6893	0.401928	-0.077678	1	0.324372	1	-1.01497	0.653106	0.591087	0.83297	1.08567	1	0.0131394	1	-0.540509	0.803969	-0.715158	0.599005	-0.64394	0.626298	-0.0066835	1	0.532413	1	0.380814	1	0.481408	1	0.544099	1	ATP_Ca_trans_C,Cation_ATPase,Cation_ATPase_C,Hydrolase,Hydrolase_3	ARL2_Bind_BART,ATP_Ca_trans_C,Cation_ATPase,Cation_ATPase_C,Hydrolase,Hydrolase_3	ATP2B1	ATP2B3	Atp2b1	Atp2b3
dd_Smed_v6_10734_0_1	0.102434	1	0.189826	0.633926	0.420131	0.453986	0.0632337	1	0.230002	0.218667	0.179684	0.741981	-0.0486336	1	0.0143077	1	0.349846	0.0886249	0.495631	0.00710987	0.378325	0.0513406	0.0387586	1	0.332004	0.850542	0.310646	0.683761	0.242735	1	0.455575	0.0969125	SHR3_chaperone	Thyroglobulin_1	ARHGEF7	TG		Tg
dd_Smed_v6_10735_0_1	0.260503	1	0.1882	0.672637	0.286922	1	-0.153358	1	-0.0147754	1	0.517387	0.361471	0.0690813	1	0.256833	0.986752	0.551862	0.336688	0.884506	0.015825	0.405313	0.492618	-0.00322207	1	0.283252	1	0.138001	1	0.540689	0.761652	0.662197	0.35214
dd_Smed_v6_10737_0_1	0.228763	0.940754	-0.107552	1	-0.0115709	1	-0.0348813	1	0.493454	0.00019997	0.227651	0.592853	0.0494039	1	-0.108501	1	0.0381282	1	-0.0416063	0.915032	-0.185553	0.51376	-0.286911	1	-0.348835	0.705604	-0.225516	0.88343	-0.30486	0.696074	-0.186665	0.955963	ERM,FERM_C,FERM_M,FERM_N	ERM,FERM_C,FERM_M,FERM_N	RDX	MSN	Rdx	Rdx
dd_Smed_v6_10738_0_1	0.239391	0.966558	-0.16865	0.989809	-0.0518214	1	-0.110981	1	0.331039	0.116343	-0.0757131	1	0.355666	1	0.178661	1	0.262245	0.637006	0.0839906	1	0.377843	0.31521	-0.052375	1	-0.112551	1	-0.0881269	1	-0.0674674	1	0.0627389	1	Kelch_1,Kelch_2,Kelch_3,Kelch_4,Kelch_5,Kelch_6	AAA,AAA_11,AAA_14,AAA_16,AAA_18,AAA_19,AAA_22,AAA_24,AAA_3,AAA_30,AAA_5,AAA_7,AAA_assoc_2,ATPase_2,DEAD,DNA_pol3_delta,DNA_pol3_delta2,DUF815,IstB_IS21,Mg_chelatase,PhoH,RNA_helicase,Rad17,Rep_fac_C,ResIII,RuvB_N,Sigma54_activat,TIP49,TniB,Viral_helicase1	RFC5	RFC5		Rfc5
dd_Smed_v6_10739_0_1	-0.0748609	1	-0.967693	0.392635	0.126112	1	0.425805	1	-0.49064	0.515156	0.314426	0.909596	0.407552	1	-0.79803	0.732842	-0.947437	0.18503	-0.807156	0.321708	-0.309078	0.851304	-0.48528	1	-0.597057	1	-0.446771	1	-0.082245	1	0.080208	1			SBF2
dd_Smed_v6_1074_0_1	0.189388	1	0.241049	0.551009	0.416795	0.196112	0.214264	1	-0.000546468	1	0.0987071	0.988153	0.023974	1	-0.372849	0.14065	-0.326639	0.0738958	-0.2942	0.126518	-0.493951	0.00411569	0.0756357	1	-0.145441	1	-0.301763	0.73241	-0.151412	1	-0.584631	0.00607363				SZT2		Szt2
dd_Smed_v6_10741_0_1	0.466928	0.54516	0.533919	0.251627	-0.00744431	1	0.326363	1	0.0853738	1	0.359237	0.604274	-0.0685419	1	0.199274	0.958241	-0.0256253	1	0.215938	0.475293	0.110246	0.77881	-0.0015506	1	-0.275098	1	-0.16619	1	-0.199246	1	0.00255515	1	C4,Collagen	C4,Collagen	COL24A1	COL4A6	Gm18620	Col4a6
dd_Smed_v6_10742_0_1	-0.00112046	1	0.0738568	1	0.290071	0.800888	0.0509209	1	-0.107131	0.818944	0.00875262	1	0.0754951	1	-0.111238	1	0.191268	0.669609	0.252522	0.340669	0.208389	0.490429	0.150472	1	0.179954	1	0.24331	0.888183	0.2472	0.91055	0.218262	0.836913	7TMR-DISM_7TM
dd_Smed_v6_10744_0_1	-0.398397	0.69177	-0.175481	0.965195	-0.177055	1	-0.054506	1	-0.0188765	1	0.0954073	1	-0.0738778	1	-0.0801291	1	-0.586389	0.012842	-0.360009	0.156678	-0.691706	0.00169391	0.149038	1	0.141213	1	-0.242498	0.782797	-0.164481	1	-0.197902	0.878827	FAP206	FAP206	CFAP206	CFAP206	Cfap206	Cfap206
dd_Smed_v6_10745_0_1	0.0112311	1	-0.0311221	1	-0.37877	0.830943	-0.0556472	1	0.148092	0.78863	0.131989	0.932584	-0.0314113	1	0.187082	0.974598	-0.0926979	1	-0.0901144	1	-0.161657	0.799512	-0.0737644	1	-0.202919	1	-0.159576	1	-0.0886221	1	-0.0408986	1
dd_Smed_v6_10746_0_1	1.5392	0.990435	1.31758	0.846005	1.7222	1	0.725327	1	2.08588	0.856111	1.03211	0.93298	0.767727	1	0.760858	1	-0.810987	1	-0.519299	0.968477	-1.78105	0.562123	0.5461	1	0.94385	1	-1.62487	1	-1.91428	1	-2.28815	0.775705	HEM4	HEM4		UROS		Uros
dd_Smed_v6_10747_0_2	0.293366	1	0.388547	1	0.352667	1	0.0586264	1	-0.287675	1	0.196868	1	-0.389886	1	0.356191	1	0.509939	1	0.308446	0.944232	0.816493	0.670248	-0.294705	1	0.415492	1	0.275199	1	0.564474	1	0.719995	1	B56	B56	PPP2R5C	PPP2R5D	Ppp2r5c	Ppp2r5d
dd_Smed_v6_10748_0_1	-0.416971	0.842992	-0.897301	0.0158615	-0.988797	0.00236856	-0.722882	1	-0.29615	0.358986	-0.478873	0.226326	0.25766	1	-0.0740345	1	-0.483706	0.112086	-0.220812	0.796342	-0.39292	0.295927	-0.222671	1	-0.64586	0.106513	-0.789617	0.0153342	-0.326787	0.927736	-0.454822	0.397291	BRE1,zf-C3HC4,zf-C3HC4_2,zf-C3HC4_3	Prok-RING_4,zf-C3HC4,zf-C3HC4_2,zf-C3HC4_3,zf-C3HC4_4,zf-RING_2,zf-RING_UBOX		LNX2		Rag1
dd_Smed_v6_10749_0_1	-0.124304	1	-0.0320955	0.986822	0.122531	1	-0.228229	1	-0.389031	0.252887	-0.0368902	1	-0.110668	1	-0.356711	0.569342	0.3131	0.368223	-0.292248	0.381911	-0.470652	0.0454893	-0.018459	1	-0.109876	1	0.209175	0.88398	-0.180398	1	-0.383238	0.556959
dd_Smed_v6_1075_0_1	-0.0662381	1	0.197771	0.482931	-0.14312	1	-0.0244153	1	-0.170052	0.496182	-0.121942	0.836606	-0.18185	1	0.262611	0.582582	-0.00128469	1	-0.011667	1	0.061367	0.859824	0.0821586	1	0.185729	1	0.0405382	1	0.124388	1	0.00566288	1			SSB		Tbc1d4
dd_Smed_v6_10750_0_1	0.0958287	1	0.0224616	1	0.645923	0.830943	-0.170783	1	-0.0430933	1	-0.00940353	1	0.089228	1	-0.0836652	1	0.347337	0.84671	0.603217	0.190056	0.581605	0.195409	0.0158609	1	0.466429	1	0.0807254	1	0.39019	1	0.476373	0.855826
dd_Smed_v6_10750_1_1	0.161168	1	0.299492	0.911728	0.0657374	1	0.0306715	1	-0.33024	0.212612	-0.145591	0.943723	-0.198712	1	0.0869322	1	0.188717	0.902166	0.180054	0.701936	0.50919	0.0957252	-0.060388	1	-0.00849839	1	0.0582206	1	0.0052627	1	0.202431	1					Itch
dd_Smed_v6_10751_0_1	-0.0097594	1	0.269643	0.516024	0.170845	1	0.0273194	1	-0.0319596	1	0.0551429	1	-0.131859	1	0.124992	1	0.103903	0.861559	0.367849	0.103246	0.161372	0.610015	0.147544	1	0.305597	1	0.140982	1	0.216894	1	0.226275	0.903137
dd_Smed_v6_10752_0_1	0.0787387	1	0.271656	1	-0.0952214	1	0.0317979	1	-0.165237	0.619028	-0.263667	0.510791	-0.333332	1	0.12783	1	0.144468	0.902654	0.331499	0.201262	0.397522	0.0996073	-0.140415	1	-0.0461305	1	0.0975269	1	0.0611411	1	0.055117	1			MLLT6		Hdgf
dd_Smed_v6_10753_0_1	-1.1064	0.910689	-2.27572	0.0831354	-1.9249	0.592181	-0.849044	1	0.204435	0.99018	-1.23444	0.617556	1.2236	1	-0.0319974	1	-0.301066	0.964081	-1.5624	0.263028	-0.105076	1	0.0542779	1	-0.850503	1	-0.0437125	1	-0.865647	1	-0.233121	1	Haspin_kinase,Kinase-like,Pkinase,Pkinase_Tyr,Pkinase_fungal	Haspin_kinase,Kinase-like,Pkinase,Pkinase_Tyr,Pkinase_fungal,RIO1	CDKL3	MAP3K3	Map3k5	Map3k3
dd_Smed_v6_10754_0_1	0.0136354	1	0.331698	1	-0.362277	0.950468	0.218982	1	0.247888	0.581756	0.288887	0.812895	-0.204773	1	0.146223	1	-0.434987	0.708487	-0.12443	0.973948	-0.386274	0.609263	0.11329	1	-0.229689	1	-0.22964	1	-0.0367184	1	-0.111022	1			TOB1	ZNF608		Zfp608
dd_Smed_v6_10755_0_1	0.206675	0.976896	0.304768	0.908848	0.445957	0.452938	0.0645698	1	-0.327964	0.391206	-0.131342	0.963814	-0.280606	1	-0.482629	0.231927	0.239962	0.593563	0.185319	0.716064	0.253872	0.473347	-0.182513	1	-0.243347	1	0.097857	1	0.0495042	1	-0.0841444	1			LRRC58
dd_Smed_v6_10756_0_1	#NAME?	1	NA	NA	Inf	1	-0.120852	1	Inf	0.634483	NA	NA	#NAME?	1	#NAME?	1	-0.973823	1	-0.543989	1	#NAME?	1	NA	NA	Inf	1	Inf	1	NA	NA	NA	NA	AAA_22,FERM_M,FERM_N,IQ,MyTH4,Myosin_head	AAA_16,AAA_22,FERM_M,FERM_N,IQ,MyTH4,Myosin_head,SH3_2	MYO7A	MYO7A	Myo7a	Myo7a
dd_Smed_v6_10757_0_1	0.0462686	1	-0.0788301	0.940938	0.472329	0.905558	-0.137791	1	0.374728	0.116443	0.15332	0.854012	-0.0513609	1	-0.716946	0.139087	0.177014	0.902166	-0.00195925	1	-0.143891	0.707869	-0.17646	1	-0.290886	1	-0.00704519	1	-0.280869	1	-0.0368396	1
dd_Smed_v6_10758_0_1	-0.520973	0.713752	0.295613	1	-0.0963114	1	-0.226293	1	-0.169938	0.705426	0.2502	0.830368	-0.529768	1	-0.242768	0.946845	-0.583059	0.137006	-0.670153	0.0396966	-0.787332	0.0190607	0.286818	1	0.181893	1	-0.288378	1	0.0793757	1	-0.0161594	1			GID8
dd_Smed_v6_10759_0_1	-0.0251224	1	-0.170818	0.730252	0.153712	1	-0.124077	1	0.153336	0.841794	-0.196832	0.900709	0.132118	1	-0.404214	0.54738	-0.0713821	0.905643	-0.432422	0.114301	-0.286844	0.356657	-0.0135779	1	-0.225379	1	-0.170337	1	-0.441742	0.521174	-0.458554	0.392578	Hormone_recep,zf-C4	Hormone_recep,zf-C4	PPARG	THRB	Pparg	Thrb
dd_Smed_v6_1076_0_1	0.13737	1	0.214649	0.952658	0.0728388	1	0.282491	1	-0.107154	0.840865	0.140511	0.832873	-0.128542	1	-0.0600186	1	-0.0619186	0.95817	-0.364962	0.192999	-0.0564769	0.974866	-0.0512623	1	-0.124549	1	0.0832024	1	0.0136884	1	-0.0533355	1	ASH,DUF1573,MYCBPAP,Motile_Sperm,PapD-like	ASH,DUF1573,MYCBPAP,Motile_Sperm,PapD-like,TMEM131_like		CFAP65		Cfap65
dd_Smed_v6_10760_0_1	0.00381859	1	-0.176229	0.968859	-0.100164	1	0.0676196	1	-0.236186	0.403988	-0.443631	0.303456	0.121272	1	0.122397	1	0.495131	0.18466	-0.0986673	0.801076	0.38254	0.382759	-0.0587757	1	0.0184142	1	0.558932	0.106235	-0.071036	1	-0.0649091	1	CEP44	CEP44		CEP44		Cep44
dd_Smed_v6_10761_0_1	0.093151	1	-0.1371	1	-0.19378	1	0.0458279	1	-0.0526257	1	-0.216983	0.916351	0.0699125	1	0.0990539	1	0.0581677	1	0.467049	0.170084	0.214186	0.678405	-0.160338	1	-0.187878	1	0.0108446	1	0.197113	1	-0.0959486	1	Nup35_RRM_2,RRM_1,Torus,zf-CCCH,zf-CCCH_3,zf_CCCH_4	Nup35_RRM_2,RRM_1,Torus,zf-CCCH,zf-CCCH_3,zf_CCCH_4	U2AF1	U2AF1	U2af1	U2af1
dd_Smed_v6_10762_0_1	-0.0253344	1	-0.288847	0.830156	0.0652381	1	-0.145039	1	0.739555	8.0959e-06	0.0800024	0.978287	0.0238504	1	-0.365704	0.478795	-0.0850922	1	-0.248339	0.5362	-0.146173	0.825254	-0.239662	1	-0.275132	1	-0.204797	1	-0.205144	1	-0.0408359	1	C1-set,C2-set_2,EphA2_TM,I-set,Ig_2,Ig_3,Izumo-Ig,V-set,fn3,ig	C1-set,C2-set_2,CcmD,EphA2_TM,I-set,Ig_2,Ig_3,Izumo-Ig,TMEM154,V-set,fn3,ig		NPHS1		Nphs1
dd_Smed_v6_10763_0_1	-0.53968	0.916425	0.568348	1	-0.500799	1	0.00413582	1	-0.134149	1	-0.388837	0.973912	-1.06112	1	-0.519974	0.985209	-0.0967086	1	-0.843269	0.185955	-0.672528	0.327537	0.0469047	1	-0.481094	1	0.447107	1	-0.28908	1	-0.521686	1	FGGY_C,FGGY_N,Hexokinase_1	FGGY_C,FGGY_N,Hexokinase_1	AL672207.1	GK	Homer3	Gk
dd_Smed_v6_10764_0_1	0.209158	0.896614	0.0869634	0.743151	0.658623	0.0971299	-0.0598197	1	0.226038	0.348636	0.24453	0.565198	-0.0408294	1	-0.675597	0.0190823	-0.0766119	1	-0.0805517	0.927036	0.0639737	0.938183	-0.163024	1	-0.226132	0.913561	-0.34559	0.370332	-0.228952	0.925903	0.0993459	1	Peptidase_M2	Peptidase_M2	ACE2	ACE		Ace
dd_Smed_v6_10765_0_1	0.249079	0.896614	0.466628	0.461557	0.04925	1	-0.111665	1	0.402698	0.0363831	0.349658	0.399408	-0.231364	1	0.0958115	1	0.259186	0.511502	0.382345	0.158207	0.205734	0.497666	-0.013815	1	-0.104017	1	-0.101557	1	0.0595122	1	0.306313	0.782521
dd_Smed_v6_10766_0_1	-0.0567675	1	-0.185721	0.67613	-0.253033	0.930742	0.120742	1	-0.254188	0.236096	0.401753	0.2738	-0.12124	1	0.0989232	1	-0.297729	0.714847	-0.142689	0.785051	-0.416336	0.177245	-0.250193	1	-0.0973422	1	-0.12022	1	-0.155134	1	0.0421842	1	AAA_22,ABC_tran,AIG1,Dynamin_N,GTP_EFTU,MMR_HSR1,Ras,Roc,RsgA_GTPase,Septin,VirE	AAA_16,AAA_22,AAA_24,AAA_7,ABC_tran,AIG1,Dynamin_N,GTP_EFTU,MMR_HSR1,Ras,Roc,RsgA_GTPase,Septin,VirE	SEPTIN7	SEPTIN4	2020-09-02	2020-09-04
dd_Smed_v6_10768_0_1	-0.0738716	1	-0.205545	0.549945	-0.319978	1	0.202515	1	-0.110298	0.918985	0.12072	1	0.0823556	1	0.123191	1	-0.0160482	1	-0.224747	0.618005	0.160574	0.923472	-0.0493178	1	-0.122916	1	0.260339	0.715431	0.294716	0.938459	0.355166	0.652722	AXE1
dd_Smed_v6_10769_0_1	-0.118089	1	0.234151	1	-0.249176	1	-0.096382	1	-0.00912261	1	0.0363	1	-0.24264	1	0.140177	1	0.0475492	1	-0.0794037	0.856091	-0.0977644	0.915985	0.1096	1	0.00908993	1	0.0692563	1	0.0832024	1	0.0566248	1	WW,dsrm	DUF4559,WW,dsrm		DGCR8	Cyp19a1	Dgcr8
dd_Smed_v6_1077_0_1	0.000422659	1	0.235001	0.831565	-0.111154	1	0.109198	1	-0.0637685	0.957427	0.195742	0.704372	-0.286153	1	-0.000674657	1	-0.344649	0.204605	-0.293081	0.231703	-0.344884	0.154834	-0.0515746	1	-0.112251	1	-0.235874	0.774791	-0.106109	1	-0.149565	0.990827	ATPase_2,Arf,MMR_HSR1,PduV-EutP,Ras,Roc,RsgA_GTPase,SRPRB	AAA_7,ATPase_2,Arf,G-alpha,MMR_HSR1,MMR_HSR1_Xtn,PduV-EutP,Ras,Roc,RsgA_GTPase,SRPRB		DIRAS2		Diras2
dd_Smed_v6_10770_0_1	0.245375	0.990435	0.470549	0.569997	0.24288	1	-0.0259901	1	-0.156003	0.812456	-0.183631	0.810629	-0.151064	1	0.313813	0.740673	0.0642808	1	0.558409	0.103438	0.552554	0.090342	0.0741101	1	0.311318	1	-0.207084	1	0.192508	1	0.123549	1	7TM_GPCR_Srsx,7TM_GPCR_Srx,7tm_1,7tm_4,PHO4	7TM_GPCR_Srsx,7TM_GPCR_Srx,7tm_1,7tm_4,PHO4	BMP3	DRD2		Drd2
dd_Smed_v6_10771_0_1	-0.138001	1	-0.133446	0.712309	-0.120612	1	0.0435425	1	0.0795949	1	-0.624963	0.142786	0.0389814	1	-0.108271	1	-0.118461	0.929998	-0.266961	0.517279	0.0988562	1	0.0435361	1	-0.0908822	1	0.0630822	1	0.00612716	1	-0.388106	0.882747	MyTH4,RhoGAP,WW	MyTH4,RhoGAP,WW		ARHGAP39	Dmbx1	Arhgap39
dd_Smed_v6_10774_0_1	0.232762	1	-0.285047	1	-0.204532	1	0.258184	1	-0.308773	0.263753	0.170592	0.919477	0.251206	1	0.153039	1	0.0518093	1	-0.145359	0.754528	-0.30915	0.328205	-0.266603	1	-0.284255	1	0.0772313	1	-0.363088	0.816112	-0.37132	0.65542	I-set,Ig_2,Ig_3,Ig_6,Izumo-Ig,V-set,ig	Adeno_E3_CR1,I-set,Ig_2,Ig_3,Ig_6,Izumo-Ig,V-set,ig		OPCML		Opcml
dd_Smed_v6_10776_0_1	0.392566	0.622219	0.205245	1	-0.0156589	1	-0.047053	1	0.65965	3.85552e-06	0.112709	0.941405	0.0721394	1	0.30901	0.648527	0.55341	0.0408666	0.393699	0.112841	0.0134232	1	-0.115182	1	-0.0992148	1	0.113791	1	-0.155039	1	-0.266433	0.823563	Ephrin_lbd,Ephrin_rec_like,cEGF	Ephrin_lbd,Ephrin_rec_like,cEGF		EPHA2		Epha2
dd_Smed_v6_10777_0_1	-0.35244	0.79199	-0.251679	0.448059	-0.185327	1	-0.156592	1	0.373825	0.143554	-0.00051062	1	0.0391797	1	-0.153951	0.90993	0.0318921	1	-0.503484	0.0400609	-0.44082	0.0765738	0.139941	1	0.0131613	1	0.22774	0.907422	-0.0466693	1	-0.0888902	1	Neur_chan_LBD,Neur_chan_memb	Neur_chan_LBD,Neur_chan_memb	CHRNA1	CHRNB3	Chrnb3	Chrna6
dd_Smed_v6_10778_0_1	0.24206	0.918992	0.286255	0.524299	0.0216482	1	-0.0303281	1	-0.0578366	0.987597	0.0196039	1	-0.0959757	1	0.126376	1	0.250521	0.478787	0.183432	0.570967	0.411734	0.106596	-0.0517807	1	-0.0940354	1	-0.0218664	1	-0.122126	1	0.189278	1					Rfx3
dd_Smed_v6_1078_1_1	0.109207	1	0.22896	0.652583	-0.144233	1	-0.0408194	1	-0.0918991	0.84651	-0.10523	0.939863	-0.213674	1	0.170545	0.919805	-0.0989092	1	0.168242	0.561072	0.115503	0.721545	-0.0939204	1	-0.0828946	1	-0.248935	0.936127	0.0271542	1	-0.0989335	1
dd_Smed_v6_10780_0_1	0.057934	1	0.51526	1	-0.457685	1	-0.229551	1	0.486028	0.0446189	-0.357382	0.664822	-0.278116	1	0.337726	0.961303	0.534272	0.253534	0.0304771	1	0.3283	0.512441	0.17921	1	-0.177893	1	0.246786	1	-0.0513988	1	-0.087016	1	zf-HC5HC2H	zf-HC5HC2H,zf-HC5HC2H_2		PHF7		G2e3
dd_Smed_v6_10781_0_1	0.0532419	1	-0.139298	1	0.149229	1	-0.117309	1	-0.107648	0.86937	-0.199367	0.765906	0.522927	1	0.308251	0.693767	0.315591	0.603247	0.400003	0.206608	0.465411	0.0971684	0.330388	1	0.404238	1	0.14504	1	0.132171	1	0.212802	1	HALZ,bZIP_1,bZIP_2	DUF3450,GAS,HALZ,KLRAQ,TMCO5,bZIP_1,bZIP_2
dd_Smed_v6_10782_0_1	-0.05133	1	-0.371212	0.693612	-0.306582	0.863222	0.321082	1	-0.428534	0.0981735	-0.343345	0.57519	0.142685	1	0.172913	0.938886	-0.409437	0.428669	-0.0359935	1	0.235009	0.744193	-0.177197	1	-0.0823387	1	-0.0370253	1	0.0548162	1	-0.0570061	1	CD20	CD20,DUF2306			Cenpf
dd_Smed_v6_10783_0_1	0.0365052	1	0.638519	0.715061	0.0328131	1	-0.438018	1	-0.0231647	1	-0.118945	1	0.44146	0.932461	0.893303	0.162524	1.44746	8.66952e-05	1.35846	0.000188305	1.0902	0.00449506	1.04347	0.257844	0.889611	0.368715	0.97294	0.142298	0.986233	0.154748	0.934747	0.138595	Otopetrin	Otopetrin	PRRG4	OTOP1		Otop1
dd_Smed_v6_10784_0_1	-0.0829816	1	-0.46329	0.515366	-0.555888	0.575487	0.00189921	1	-0.284858	0.611937	-0.584926	0.0781493	0.343253	1	0.248981	0.921148	0.213416	0.974854	-0.0644532	0.993453	0.423559	0.263549	-0.0370549	1	-0.223925	1	0.298297	0.953803	0.177955	1	-0.0783856	1	GidB,MTS,Methyltransf_18,Methyltransf_25,Methyltransf_31,Methyltransf_32,Methyltransf_4,PCMT,TRM13,Ubie_methyltran	GidB,MTS,Methyltransf_18,Methyltransf_25,Methyltransf_31,Methyltransf_32,Methyltransf_4,PCMT,TRM13,Ubie_methyltran		GSTCD	Zkscan7	Gstcd
dd_Smed_v6_10785_0_1	0.0778072	1	0.253471	0.885391	0.0857896	1	0.247554	1	0.0683761	0.993624	0.293506	0.343713	-0.26818	1	0.206958	0.751158	0.208994	0.46543	0.116234	0.743508	0.231732	0.348084	-0.0925158	1	0.214941	1	0.378741	0.373075	0.165467	1	0.447431	0.127145	ADD_ATRX,AT_hook	ADD_ATRX	HNF4G	ATRX	Trp73	Atrx
dd_Smed_v6_10786_0_1	0.183677	0.953811	0.171863	0.975472	0.214737	1	-0.0483186	1	-0.00998466	1	-0.317322	0.299716	0.367646	0.627958	0.244639	0.71555	0.498158	0.0162934	0.542119	0.00854948	0.593086	0.00184338	0.355832	1	0.275699	1	0.266162	0.919927	0.0635955	1	0.0920868	1					Camk2d
dd_Smed_v6_10787_0_1	0.0198668	1	0.0363951	1	0.0542843	1	0.0104822	1	-0.168159	0.540275	-0.0356797	1	0.134903	1	-0.0198701	1	0.246866	0.548283	0.327211	0.135261	0.199426	0.538644	0.151432	1	0.0145474	1	0.237481	0.931899	0.17419	1	0.143879	1	EF-hand_1,EF-hand_5,EF-hand_6,EF-hand_7,EF-hand_8,Ion_trans,PKD_channel	EF-hand_1,EF-hand_5,EF-hand_6,EF-hand_7,EF-hand_8,Ion_trans,PKD_channel	PKD2L2	PKD2L1	Glyat	Pkd2l1
dd_Smed_v6_10789_0_1	-0.570579	0.713119	-0.81306	0.226502	-0.966722	0.198881	-0.466847	1	-0.157534	0.838182	-0.377517	0.742482	0.441627	1	0.207977	1	0.220344	0.978977	-0.580662	0.216715	-0.104718	0.964619	0.199147	1	-0.188165	1	0.324076	0.755785	-0.188635	1	0.088344	1			COA4		Hbs1l
dd_Smed_v6_1079_0_1	-0.119551	1	-0.0240411	1	-0.0172954	1	-0.1489	1	-0.0180888	1	-0.200423	0.601346	-0.0580231	1	0.0123167	1	0.217416	0.610123	0.000760163	1	0.0298309	1	0.0374866	1	0.114572	1	0.188067	0.925214	0.158408	1	-0.0510413	1	MFS_1,MFS_2	MFS_1,MFS_2,NnrS		FLVCR2		Slc49a4
dd_Smed_v6_10790_0_1	0.467298	0.719698	0.264593	1	-0.141197	1	-0.123115	1	0.352239	0.14849	0.232329	0.811452	0.142814	1	0.630113	0.279075	0.482267	0.336739	0.331606	0.434759	0.47453	0.185495	-0.0598911	1	0.021618	1	-0.108146	1	-0.0458504	1	0.23956	1			DTWD2
dd_Smed_v6_10791_0_1	0.915172	0.0114199	0.927154	0.0730743	-0.47286	0.592807	-0.00318633	1	0.726771	0.00164043	0.200002	0.888796	-0.183231	1	0.079142	1	-1.48389	8.28257e-07	-0.869897	0.00405006	0.166601	0.815602	-0.171249	1	-1.30889	1.48778e-06	-2.40224	4.7372e-19	-1.76725	7.30855e-12	-0.54857	0.26368
dd_Smed_v6_10792_0_1	-0.407892	0.669176	-0.538075	0.237978	-0.491231	0.755343	-0.232309	1	-0.0588001	1	-0.756145	0.0311986	0.0303718	1	-0.057159	1	0.093944	1	-0.241933	0.491701	0.105043	1	-0.0998111	1	-0.140497	1	0.269528	0.810983	0.128388	1	-0.24321	1	Cadherin,Cadherin_2,Cadherin_3,Cadherin_4,Cadherin_pro	Cadherin,Cadherin_2,Cadherin_3,Cadherin_4,Cadherin_pro,Fungal_lectin_2	DCHS2	PCDH9		Pcdh9
dd_Smed_v6_10793_0_1	0.279199	1	-0.350104	0.937662	0.0954934	1	0.453139	1	0.164553	0.91641	0.614491	0.477235	0.486336	1	0.126094	1	-0.200584	1	-0.174088	0.892777	-0.587756	0.363535	-0.142967	1	-0.0576116	1	-0.0266444	1	-0.231729	1	-0.252464	1	IP_trans	IP_trans	PITPNB	PITPNB	Pitpnb	Pitpna
dd_Smed_v6_10794_0_1	-0.151073	1	-0.195739	0.972509	-0.217727	0.87416	-0.059652	1	0.325991	0.063059	0.135867	0.896642	0.0648537	1	0.185668	0.768939	-0.0224693	1	0.0318077	1	0.0544054	0.970532	0.0201878	1	0.119014	1	0.0689516	1	-0.0210664	1	0.341345	0.614869	Thymidylat_synt	Thymidylat_synt	TYMS	TYMS	Tyms	Tyms
dd_Smed_v6_10796_0_1	-0.116448	1	-0.000408442	1	-0.209643	1	-0.0552277	1	0.151722	0.732682	-0.0982961	1	0.110525	1	0.274065	0.856849	0.130404	1	-0.166639	0.56459	0.00468397	1	0.226565	1	0.180871	1	0.191624	1	0.145268	1	0.0228361	1	Ig_2,LRR_4,LRR_5,LRR_8	Ig_2,LRRCT,LRR_1,LRR_4,LRR_5,LRR_6,LRR_8		LRRC24		Slit2
dd_Smed_v6_10797_0_1	-0.319177	0.899288	-0.401865	0.367723	0.39209	1	0.0439695	1	-0.542094	0.365717	-0.546744	0.490694	0.259492	1	-0.504155	0.804361	0.0918826	1	-0.590018	0.265517	-0.184634	0.780124	0.176804	1	0.207112	1	0.455029	0.48275	0.153322	1	-0.412201	1	7TM_GPCR_Srsx,7TM_GPCR_Srx,7tm_1,7tm_4	7TM_GPCR_Srsx,7TM_GPCR_Srx,7tm_1,7tm_4	HTR1B	ADRA2A	Htr1b	Htr1a
dd_Smed_v6_10798_0_1	0.221843	1	0.193719	1	-0.0658221	1	0.0714915	1	0.227078	0.569751	0.209524	0.860009	-0.132231	1	0.0297202	1	0.0134879	1	0.25745	0.543627	0.162673	0.815055	-0.160356	1	-0.257945	1	-0.136864	1	0.0178164	1	0.150353	1
dd_Smed_v6_108_0_1	0.144423	0.952598	0.325413	0.217953	0.0475855	1	0.0652333	1	-0.0794656	0.896909	0.0826988	1	-0.186825	1	0.114946	0.999876	0.0120573	1	0.199159	0.345562	0.0932348	0.746578	-0.00583414	1	0.0181092	1	-0.0671319	1	0.0724327	1	0.031511	1	wnt	wnt	TMCC1	WNT1	Psg29	Wnt1
dd_Smed_v6_10801_0_1	0.523766	0.669176	0.511922	1	0.0665429	1	0.229187	1	0.39025	0.0530711	-0.11815	1	-0.454081	1	0.289097	0.951596	0.377905	0.366111	0.522698	0.0903627	0.753344	0.00926538	-0.465925	1	-0.168126	1	0.0833255	1	0.0392457	1	0.111429	1			SLC9C2		Rbm12b2
dd_Smed_v6_10802_0_1	0.0602113	1	0.0201802	0.931093	0.182184	1	0.0365484	1	-0.174804	0.478402	-0.0441296	1	0.227325	1	-0.0398053	1	0.0121809	1	0.198765	0.503362	0.128891	0.756496	0.187294	1	0.0821673	1	-0.0114821	1	0.0397474	1	0.0245504	1	Ins145_P3_rec,MIR	Ins145_P3_rec,MIR		CFAP161		Cfap161
dd_Smed_v6_10803_0_1	-0.229647	1	-0.0316706	1	0.00591127	1	-0.0920963	1	0.304044	0.392808	0.191527	0.943978	0.0588063	1	-0.168095	1	-0.41642	0.310937	-0.836108	0.00732407	-1.05623	0.000233123	0.256783	1	0.0674633	1	-0.278869	1	-0.134033	1	-0.635054	0.20322
dd_Smed_v6_10804_0_1	-0.125618	1	-0.0711421	0.896696	-0.0399195	1	-0.10712	1	-0.0111111	1	-0.08751	1	-0.00132366	1	-0.0295929	1	0.184795	0.864327	-0.128578	0.659156	-0.167765	0.53575	0.0531525	1	0.0561058	1	0.203294	0.876819	0.000753567	1	-0.129657	1	Microcin,Sema,TSP_1	Microcin,Sema,TSP_1,zf-ribbon_3	NCOA3	SEMA5B		Sema5b
dd_Smed_v6_10805_0_1	-0.0865219	1	0.219953	1	0.474938	0.783623	0.123558	1	-0.536955	5.79794e-05	0.10072	1	-0.48964	1	-0.463271	0.541769	0.0860473	0.934438	0.526372	0.0231091	0.116001	0.775278	-0.183165	1	0.0981888	1	0.296127	1	0.364857	0.922746	0.303243	0.917462
dd_Smed_v6_10806_0_1	0.422869	0.571988	0.789929	0.150895	0.0994491	1	-0.0106074	1	0.336715	0.156409	0.0177615	1	-0.469236	1	0.429637	0.348981	0.487635	0.100664	0.649167	0.00608958	0.73188	0.00134344	-0.102177	1	0.106216	1	0.0541584	1	0.0501395	1	0.326772	0.865794	I-set,Ig_2,Ig_3,Ig_6,Izumo-Ig,V-set,ig	I-set,Ig_2,Ig_3,Ig_6,Izumo-Ig,TMEM154,V-set,V-set_CD47,ig		FGFRL1	Plp1	Fgfrl1
dd_Smed_v6_10808_0_1	0.0535709	1	-0.044262	0.878259	-0.0449808	1	0.0745077	1	0.201193	0.520626	0.199156	0.670062	-0.0656818	1	-0.31057	0.406663	-0.394709	0.1204	-0.38015	0.050336	-0.436249	0.0311371	-0.163515	1	-0.409122	0.649737	-0.373772	0.482576	-0.309425	0.863771	-0.290664	0.693703	AAA_9	AAA_9	DNAH11	DNAH9	Dnah9	Dnah9
dd_Smed_v6_1081_0_1	-0.265466	0.713119	-0.162102	0.736375	-0.269361	0.812676	-0.10387	1	0.0330171	1	-0.11388	0.949347	0.174743	1	0.115152	1	-0.0400945	1	-0.108934	0.76404	-0.138742	0.603611	0.278107	1	0.111257	1	0.121502	1	0.119573	1	0.0128444	1
dd_Smed_v6_10811_0_1	-0.0766441	1	0.0304533	1	-0.323952	1	-0.089672	1	-0.0491338	1	-0.363548	0.367526	-0.106318	1	-0.018342	1	0.0569734	1	-0.179636	0.686674	0.194655	0.667699	0.000779397	1	-0.26565	1	0.0439454	1	-0.0900701	1	-0.0922494	1	Anoct_dimer,Anoctamin	Anoct_dimer,Anoctamin	ANO4	ANO7	Ano4	Ano7
dd_Smed_v6_10812_0_1	-0.0708976	1	-0.269602	0.324447	-0.580019	1	-0.123407	1	0.321402	0.445559	-0.25944	0.963009	-0.0788479	1	-0.031903	1	-0.0604291	0.9915	-0.67783	0.179518	-0.129461	0.903475	-0.277553	1	-0.541025	1	-0.112938	1	-0.331779	1	-0.318003	1					St18
dd_Smed_v6_10813_0_1	0.140069	1	-0.108514	0.610604	-0.147996	1	-0.112728	1	-0.106766	0.829326	-0.0230714	1	0.2214	1	0.398387	0.287857	0.711247	0.00106258	0.402309	0.0707462	0.055166	1	-0.0271837	1	0.110322	1	0.45845	0.152302	0.0923757	1	-0.107975	1	C2-set_2,I-set,Ig_2,Ig_3,Izumo-Ig,Peptidase_M56,TMEM154,V-set,fn3,ig	C1-set,C2-set_2,I-set,Ig_2,Ig_3,Ig_C17orf99,Izumo-Ig,V-set,fn3,ig		NPHS1		Nphs1
dd_Smed_v6_10815_0_1	0.0571607	1	0.0320176	0.937589	0.550031	0.182	-0.0934148	1	-0.00773579	1	-0.183716	0.767198	-0.00310484	1	-0.564574	0.0498036	0.287321	0.38539	0.24311	0.459576	0.36214	0.151199	-0.028248	1	-0.0717042	1	0.136746	1	0.0389379	1	0.121263	1
dd_Smed_v6_10816_0_1	-0.0164859	1	0.10554	1	-0.0352498	1	0.0815494	1	-0.0118952	1	0.0864011	1	0.0030838	1	-0.126575	1	-0.176914	0.877152	-0.0591721	1	-0.0466974	1	0.12511	1	-0.145339	1	-0.0788787	1	-0.0573639	1	0.0561895	1	SRCR	SRCR	LRRD1	DMBT1
dd_Smed_v6_10817_0_1	-0.733519	0.785894	-1.60743	0.0154511	-1.31896	0.188573	-0.406658	1	0.337064	0.804335	-0.618139	0.616956	0.816522	1	0.376038	0.98982	-0.29846	0.684138	-1.12719	0.0527096	-0.0483976	1	-0.0573887	1	-0.209405	1	0.0284018	1	0.129294	1	0.0669831	1			GRIA4
dd_Smed_v6_10819_0_1	0.174777	1	0.162321	0.532946	-0.322455	1	0.484061	1	0.764028	0.4176	-0.402069	0.925357	0.237397	1	0.576689	1	-0.178564	1	0.125181	1	-0.0851854	1	0.224941	1	0.0794575	1	0.130721	1	-0.0576725	1	-0.662031	0.980389	ANAPC3,TPR_1,TPR_11,TPR_12,TPR_14,TPR_16,TPR_17,TPR_19,TPR_2,TPR_8	ANAPC3,TPR_1,TPR_11,TPR_12,TPR_14,TPR_16,TPR_17,TPR_19,TPR_2,TPR_8		CFAP70		Cfap70
dd_Smed_v6_1082_0_1	0.342723	0.979441	-0.0039548	0.709498	0.514265	0.837398	0.125333	1	0.119998	0.968282	0.606292	0.139966	-0.0297305	1	-0.244356	0.986546	0.27827	0.826078	0.246256	0.896282	0.0961146	1	-0.376408	1	-0.0728143	1	0.06088	1	-0.158313	1	0.359684	0.853796				TACC2
dd_Smed_v6_10820_0_1	0.0912437	1	-0.260263	1	-0.0630415	1	-0.119342	1	-0.273759	0.244329	0.121866	0.994573	-0.100982	1	-0.270614	0.789002	0.0805871	1	0.103908	0.862387	0.0177191	1	-0.452489	1	-0.424899	0.738679	-0.129999	1	0.0687681	1	0.0483413	1					Vmn2r52
dd_Smed_v6_10822_0_1	0.199881	1	0.815338	0.376945	-0.105919	1	3.67521e-05	1	0.311587	0.195308	0.588463	0.157134	-0.458509	1	0.562486	0.19182	0.272876	0.545974	0.184935	0.667068	-0.0900962	1	0.156948	1	0.256686	1	0.0730324	1	0.0412256	1	0.298486	0.968165	HTH_40,HTH_48	HTH_40,HTH_48,Transposase_1	DMD	SETMAR	Naa25
dd_Smed_v6_10823_0_1	0.234569	0.899318	-0.154358	1	0.341981	0.714377	-0.0326885	1	0.477804	0.000310146	0.389618	0.145513	0.224872	1	-0.24289	0.74695	0.196821	0.719887	0.130015	0.80838	-0.0728035	0.958879	-0.164056	1	-0.135478	1	-0.0704368	1	-0.179967	1	0.0822455	1	Caleosin,Dockerin_1,EF-hand_1,EF-hand_4,EF-hand_5,EF-hand_6,EF-hand_7,EF-hand_8,EF-hand_9,PMBR,SPARC_Ca_bdg,TerB	Caleosin,Dockerin_1,EF-hand_1,EF-hand_4,EF-hand_5,EF-hand_6,EF-hand_7,EF-hand_8,PMBR,SPARC_Ca_bdg		CALM3		Calm1
dd_Smed_v6_10824_0_1	-0.337856	0.730554	-0.117977	0.919982	-0.230649	1	-0.0655364	1	0.0899593	0.927753	-0.0220363	1	-0.164063	1	-0.0190221	1	-0.439238	0.148453	-0.606719	0.0101044	-0.636254	0.0061546	0.0558161	1	0.0881853	1	-0.166918	1	-0.162019	1	-0.320434	0.859862	RRM_1,RRM_7	OB_RNB,RRM_1,RRM_3,RRM_7	HNRNPDL	MSI2	Msi1	Msi2
dd_Smed_v6_10825_0_1	0.463976	0.765054	1.04906	0.122274	0.00126594	1	0.17811	1	0.133578	0.892056	0.390009	0.559787	-0.779763	1	0.54675	0.370473	0.334425	0.580101	0.238505	0.684122	0.177031	0.811571	-0.194676	1	0.0840394	1	0.0485583	1	-0.0840463	1	0.103064	1	Folliculin,Folliculin_C	Folliculin,Folliculin_C		FLCN		Flcn
dd_Smed_v6_10826_0_1	-0.273875	0.930506	0.0932095	0.978086	-0.249917	0.929951	0.0818459	1	0.49475	0.00451237	0.0171579	1	-0.285519	1	-0.475516	0.566292	-0.873597	0.000617479	-0.799025	0.00186604	-0.454139	0.148748	0.0815655	1	-0.451559	0.887185	-0.517876	0.528581	-0.240975	1	-0.163106	1	zf-CCCH,zf_CCCH_5	zf-CCCH,zf_CCCH_5	UNKL	UNK	Unkl	Unk
dd_Smed_v6_10827_0_1	-0.587264	0.759996	-0.773874	0.122274	-0.419296	1	-0.201254	1	0.10391	0.986761	-0.394545	0.623382	0.450191	1	-0.0155776	1	-0.251129	0.815757	-0.632522	0.134891	-0.174235	0.844499	0.263581	1	0.152391	1	0.134882	1	0.0970047	1	0.0184839	1	AGA2,CAP	CAP		GLIPR2		Glipr2
dd_Smed_v6_10828_0_1	0.15709	1	-0.0519753	1	0.234296	0.893591	0.028564	1	-0.0246132	1	0.18961	0.673422	0.108732	1	-0.0829792	1	0.0444011	1	0.0437982	1	-0.0835155	0.834964	-0.100333	1	-0.00577342	1	-0.0841251	1	-0.131808	1	-0.0509959	1	PH,PH_11,Sec7	PH,PH_11,Sec7		CYTH1		Cyth1
dd_Smed_v6_10829_0_1	-0.238896	0.914194	-0.168929	0.6974	-0.189047	1	0.0299123	1	-0.136242	0.838182	-0.000279478	1	0.325054	1	0.506414	0.221451	-0.0838224	0.945433	-0.275619	0.260886	-0.270035	0.249457	0.395021	1	0.556263	0.134348	0.184986	1	-0.0182225	1	-0.0314182	1	Mito_fiss_reg,Succ_CoA_lig		NR2F2		Gm18717
dd_Smed_v6_10829_1_1	-0.148997	1	-0.00789256	0.773451	0.0799833	1	0.146789	1	-0.0162147	1	-0.162965	1	-0.00190477	1	-0.457263	0.885714	-0.156098	1	-0.325645	0.722836	-0.0931717	1	0.1392	1	-0.228282	1	0.139688	1	-0.0803181	1	-0.10714	1
dd_Smed_v6_1083_0_1	-0.151241	1	0.111157	0.948919	0.127784	1	0.12205	1	0.072917	1	0.173859	0.867335	-0.282382	1	-0.448952	0.325882	-0.772176	0.000573788	-0.616598	0.0164145	-1.08974	1.39435e-07	-0.0199835	1	-0.169927	1	-0.498885	0.156612	-0.235924	1	-0.764643	0.00229221	SH3_1,SH3_2,SH3_9	SH3_1,SH3_2,SH3_9	NRXN1	SH3D19		Sh3d19
dd_Smed_v6_10830_0_2	0.478813	1	-0.20757	1	-0.594132	0.97587	0.295253	1	-0.000161679	1	-0.122631	1	0.352768	1	0.586898	0.94385	0.0145435	1	1.01639	0.122551	0.757329	0.387811	-0.333615	1	-0.486047	1	-0.169017	1	0.151016	1	0.155885	1	IPK	IPK		IPMK		Ipmk
dd_Smed_v6_10831_0_1	0.00763605	1	-0.0893539	0.913285	0.164247	0.966524	-0.032896	1	0.35007	0.161827	0.025933	1	0.0366817	1	-0.392219	0.213737	-0.111946	1	-0.243375	0.397714	-0.167926	0.633481	-0.0603082	1	-0.235608	1	-0.152478	1	-0.163954	1	-0.149629	1	Arf,G-alpha,MMR_HSR1,Nucleoporin_C,Ras,Roc	Arf,G-alpha,MMR_HSR1,Nucleoporin_C,Ras,Roc		ARL15		Arl15
dd_Smed_v6_10832_0_1	0.338678	0.930506	0.406126	0.876178	-0.228969	0.989794	-0.0648989	1	0.110093	0.85143	0.120954	1	0.150387	1	0.858318	0.0227704	0.70446	0.0611286	0.872213	0.00551757	0.658145	0.0565534	0.217834	1	0.290671	1	0.300883	1	0.172957	1	0.44042	0.756492
dd_Smed_v6_10833_0_1	0.241524	0.844011	-0.0838178	1	-0.0135092	1	0.0340045	1	0.557422	1.00958e-05	0.247163	0.496109	0.130397	1	0.14229	0.966164	0.288721	0.280358	0.121946	0.770319	-0.108206	0.876074	-0.194945	1	-0.112744	1	0.0812009	1	-0.226189	0.970411	-0.102567	1	AphA_like,DAG1				A430005L14Rik
dd_Smed_v6_10834_0_1	0.379738	0.57475	0.247014	0.57897	0.0616203	1	-0.047177	1	0.476315	0.000577162	0.241181	0.588434	0.0117251	1	0.079325	1	0.147974	0.834882	0.195064	0.614874	0.0581099	0.982314	-0.120999	1	-0.238793	1	-0.278942	0.761687	-0.358213	0.473933	-0.0804471	1					Adamts9
dd_Smed_v6_10835_0_1	0.440093	0.689779	0.643787	0.243071	0.732357	0.319682	0.338909	1	0.53872	0.561111	1.61966	2.37678e-10	0.117403	1	0.0450783	1	-0.263875	0.728931	-0.303053	0.421077	-0.789907	0.00835864	0.321097	1	0.337342	1	-0.365059	0.645058	-0.346459	0.884307	0.389665	0.725095	ATP_bind_1,Arf,EF-hand_1,EF-hand_5,EF-hand_6,EF-hand_7,EF-hand_8,GTP_EFTU,MMR_HSR1,Ras,Roc	ATP_bind_1,Arf,AvrB_AvrC,EF-hand_1,EF-hand_6,EF-hand_7,EF-hand_8,GTP_EFTU,Gtr1_RagA,MMR_HSR1,Ras,Roc,RsgA_GTPase,SRPRB,Shugoshin_N	RAB30	RASEF	Rab6a	Rasef
dd_Smed_v6_10837_0_1	-0.0672788	1	0.0059313	1	-0.153843	1	-0.124504	1	0.617088	1.42903e-06	0.0139876	1	-0.120976	1	0.0278672	1	0.363785	0.233284	-0.062478	1	-0.154215	0.731933	-0.0477655	1	-0.0586968	1	0.306559	0.665944	-0.115583	1	-0.0729482	1				MED12L		Med12l
dd_Smed_v6_10840_0_1	NA	NA	#NAME?	1	Inf	1	Inf	1	Inf	0.88774	2.20282	1	Inf	1	NA	NA	NA	NA	Inf	0.927101	Inf	1	NA	NA	Inf	1	Inf	1	NA	NA	Inf	1	Kinase-like,Pkinase,Pkinase_C,Pkinase_Tyr	Kinase-like,Pkinase,Pkinase_C,Pkinase_Tyr	PKN2	PKN2	Pkn2	Pkn1
dd_Smed_v6_10841_0_1	-0.186696	1	-0.408477	0.407845	-0.296894	1	-0.0406296	1	0.182142	0.724999	-0.316789	0.812379	0.20962	1	-0.179522	1	-0.257928	0.691161	-0.722092	0.0534977	-0.210095	0.739772	-0.0121604	1	-0.289719	1	-0.111861	1	-0.267233	1	-0.340188	1	Carboxyl_trans	Carboxyl_trans		MCCC2	Mccc2	Mccc2
dd_Smed_v6_10842_0_1	-0.00563649	1	0.221171	0.420665	-0.00742454	1	0.247622	1	-0.28772	0.305146	0.393471	0.45849	0.0190862	1	0.334822	0.722984	0.0690289	1	0.051411	0.98338	0.217959	0.733775	0.245894	1	0.333034	1	0.322288	1	0.381088	0.999858	0.617067	0.247734	Lectin_C
dd_Smed_v6_10845_0_2	0.442116	1	-0.837499	0.911439	0.298388	1	-0.288256	1	0.298793	0.77899	-0.31592	0.949207	0.842945	1	-0.317212	1	0.277215	1	-0.538881	0.752273	-0.201595	1	-0.43667	1	-0.46094	1	-0.453157	1	-0.847655	0.941601	-0.959631	0.623146	Leuk-A4-hydro_C,Peptidase_M1,Peptidase_M1_N	DUF3894,Leuk-A4-hydro_C,Peptidase_M1,Peptidase_M1_N,Peptidase_M48,Peptidase_M61	LTA4H	LTA4H	Lta4h	Lta4h
dd_Smed_v6_10846_0_1	0.100059	1	0.269703	0.490245	0.169659	1	0.0550194	1	0.0864132	1	0.617652	0.00705622	-0.0985084	1	0.165861	0.844506	0.531284	0.0208668	0.198414	0.516866	-0.415211	0.088153	0.0711357	1	0.235461	1	0.486245	0.196923	0.043633	1	0.102382	1					Olfr250
dd_Smed_v6_10848_0_1	0.051969	1	-0.00347774	1	-0.0695725	1	-0.0776527	1	0.14453	0.70428	0.0390623	1	-0.107259	1	-0.0695114	1	-0.050213	1	-0.0319111	1	0.0208357	1	-0.162706	1	-0.191053	1	-0.179835	1	-0.107256	1	0.00792905	1
dd_Smed_v6_10849_0_1	-0.00597581	1	0.0634619	1	-0.0581459	1	-0.0382056	1	-0.275357	0.105774	-0.485744	0.0248223	0.0989926	1	0.665259	0.00324429	0.685174	8.44875e-05	0.812105	3.1013e-06	0.907216	6.29236e-08	0.16843	1	0.613089	0.0302468	0.652944	0.00813501	0.439795	0.257747	0.427448	0.227122	Folliculin_C
dd_Smed_v6_1085_0_1	-1.35699	0.930506	-2.73773	0.220112	-1.64875	0.683678	-0.323746	1	-0.566714	0.735822	-0.81182	0.900975	1.65079	1	0.59518	1	-0.493898	0.863113	-1.18815	0.493578	-0.157499	0.995699	0.270059	1	0.303422	1	0.53935	1	0.326534	1	0.387676	1	Tetraspanin	Tetraspanin		TSPAN3		Tspan3
dd_Smed_v6_10850_0_1	0.226516	0.818237	0.271366	0.43065	0.0634727	1	0.0730327	1	0.0308805	1	0.129788	0.958422	-0.11487	1	0.282222	0.404833	0.337479	0.131566	0.439931	0.0175783	0.3933	0.0404564	-0.0700196	1	0.119179	1	0.183996	1	0.232938	1	0.296573	0.766529	APH,Kdo,Pkinase,Pkinase_Tyr,Pkinase_fungal	APH,Kdo,Pkinase,Pkinase_Tyr,Pkinase_fungal	CSNK1A1	CSNK1A1	Csnk1a1	Csnk1a1
dd_Smed_v6_10851_0_1	0.342754	0.622737	0.203026	0.614254	-0.0680555	1	0.0188815	1	-0.217879	0.393678	-0.0726291	0.935709	0.645204	0.186695	0.946032	2.07968e-05	0.575257	0.0092576	0.860437	1.34573e-05	0.741964	0.000156976	0.505475	0.805829	0.535223	0.311798	0.251384	1	0.196715	1	0.326581	0.838333
dd_Smed_v6_10852_0_1	0.103034	1	0.0820999	1	0.539089	0.280061	0.0844528	1	-0.00134497	1	0.377076	0.146844	0.106938	1	-0.331007	0.587033	0.0866605	0.977525	0.103162	0.913042	-0.0884018	0.852866	0.0860034	1	0.105047	1	0.0680792	1	-0.0164835	1	0.18564	0.965009	ApoB100_C,CAMSAP_CH,CH,PH,PH_9,Spectrin	ApoB100_C,CAMSAP_CH,CH,PH,PH_9,Spectrin	SPTBN1	SPTBN1	Sptbn1	Sptbn1
dd_Smed_v6_10853_0_1	0.212465	1	0.156717	0.720199	0.0128495	1	-0.24002	1	0.603551	0.172885	0.206156	0.990788	0.0104184	1	0.241508	1	0.257922	0.953278	0.438213	0.385451	0.185937	0.840927	-0.0453291	1	0.0418932	1	-0.194562	1	-0.135852	1	0.179628	1	E1-E2_ATPase,HAD_2,HMA,Hydrolase,Hydrolase_3	DUF678,E1-E2_ATPase,Fer2_BFD,HAD_2,HMA,Hydrolase,Hydrolase_3,Hydrolase_6	ATP7A	ATP7B	Atp7a	Atp7b
dd_Smed_v6_10854_0_1	-0.0340678	1	-0.386591	0.351463	-0.15988	1	-0.0805353	1	0.0724485	0.98859	-0.155655	0.89447	0.125063	1	-0.192733	0.871243	-0.0639014	1	-0.202857	0.528416	-0.0712984	0.944223	-0.22746	1	-0.318545	1	-0.110369	1	-0.256246	0.990678	-0.192885	0.970175	Forkhead	Forkhead	FOXJ1	FOXJ1	Foxj1	Foxj1
dd_Smed_v6_10855_0_1	-0.442563	0.572677	-0.338687	0.446457	-0.306468	0.928247	-0.338396	1	-0.0247332	1	-0.432929	0.292465	-0.0170649	1	-0.010965	1	-0.202412	0.644359	-0.595623	0.021017	-0.395	0.233112	0.0868107	1	0.12513	1	-0.0982457	1	-0.146262	1	-0.385366	0.843394	Lig_chan,Lig_chan-Glu_bd	Lig_chan,Lig_chan-Glu_bd		GRIA4		Gria4
dd_Smed_v6_10857_0_1	0.0837908	1	0.277009	0.388521	0.121128	1	-0.020434	1	-0.100586	0.860198	0.396479	0.170086	-0.0548746	1	0.00558967	1	-0.0471635	1	0.0399687	1	-0.0810327	0.942856	0.138344	1	0.0429267	1	-0.151388	0.956918	-0.0444524	1	0.231656	0.92884	BET		NRXN3
dd_Smed_v6_10858_0_1	0.218126	0.860517	0.242693	0.616372	-0.0204739	1	0.0926505	1	-0.728862	8.09115e-08	-0.00211775	1	-0.109544	1	0.302351	0.441268	0.411572	0.128611	0.216244	0.405936	0.168555	0.587439	-0.0849768	1	0.0637508	1	0.286096	0.994944	0.135558	1	-0.0516888	1
dd_Smed_v6_10859_0_1	0.278392	0.954844	-0.0483882	1	-0.209337	1	0.0812835	1	-0.211543	0.526215	0.607955	0.0539026	0.256291	1	0.500048	0.233499	0.399321	0.464092	-0.0460315	1	-0.220503	0.654534	-0.0704894	1	0.0123196	1	0.202213	1	-0.117067	1	0.10906	1
dd_Smed_v6_1086_0_1	0.318336	0.909966	0.4112	0.562768	-0.415486	0.746597	0.0869256	1	1.01733	2.96605e-15	0.515255	0.29372	-0.162323	1	0.74919	0.0572239	0.0595253	1	0.0924909	0.918737	-0.309331	0.632525	-0.0694593	1	0.015368	1	-0.171885	1	-0.231168	1	-0.112412	1
dd_Smed_v6_10861_0_1	-0.410574	0.435202	-0.566227	0.212856	-0.401304	0.660634	-0.0844608	1	0.0739205	0.967532	0.186577	0.795918	0.18055	1	-0.0611785	1	-0.278135	0.204605	-0.67315	0.00173818	-0.631427	0.00283581	0.0248977	1	-0.0519083	1	0.0479785	1	-0.0616369	1	-0.0342759	1	GAF,GAF_2,GAF_3,PDEase_I	GAF,GAF_2,GAF_3,PDEase_I	PDE2A	PDE2A	Gm45837	Gm45837
dd_Smed_v6_10863_0_1	0.20502	0.990435	0.354973	0.766097	0.0330611	1	0.131577	1	-0.0516257	1	-0.110832	0.92456	-0.225702	1	0.351102	0.551981	0.38353	0.212065	0.537747	0.0203988	0.591569	0.0084014	-0.075749	1	0.179143	1	0.310086	0.767146	0.157146	1	0.275717	0.828781	Arf,FeoB_N,Gtr1_RagA,Ras,Roc,Septin	Arf,FeoB_N,GTP_EFTU,Gtr1_RagA,Ras,Roc,Septin,YycC	RASEF	RAB27B	Rasef	Rab27b
dd_Smed_v6_10864_0_1	0.175098	1	-0.28557	1	-0.0271368	1	0.0434134	1	0.324617	0.0971609	0.0827657	1	0.48814	1	0.226421	0.888184	0.329292	0.347574	0.27006	0.362723	0.243556	0.512761	0.027471	1	0.0241857	1	0.197607	0.996545	0.0150637	1	0.151224	1
dd_Smed_v6_10866_0_1	-0.335402	0.657498	0.198567	0.940938	-0.199959	1	-0.0153239	1	0.0752108	0.98859	0.112477	0.97556	-0.448172	0.954985	-0.0971127	1	-0.815314	4.98761e-05	-1.10738	8.28015e-10	-0.952303	4.89592e-07	0.0857969	1	0.0383299	1	-0.495236	0.14814	-0.653882	0.0118539	-0.504424	0.12461
dd_Smed_v6_10868_0_1	-0.0944643	1	0.325602	1	0.081081	1	-0.404848	1	0.586093	0.00517971	-0.0461265	1	-0.341918	1	-0.426751	0.831595	0.0805231	1	-0.170506	0.883266	0.168999	0.886766	0.0781479	1	-0.251206	1	-0.229861	1	-0.0262261	1	0.217337	1	zf-LITAF-like	zf-LITAF-like		LITAFD		Gm5767
dd_Smed_v6_10869_0_1	-0.172997	1	-0.357054	0.676581	-0.186481	1	0.0988009	1	0.00602753	1	0.0657502	1	0.0926628	1	-0.0354296	1	-0.211864	0.94141	-0.0590746	1	-0.0865008	1	-0.0913937	1	-0.0489137	1	0.0599345	1	0.105941	1	0.152246	1			CREBZF
dd_Smed_v6_1087_0_1	-0.180449	0.935306	0.0918929	1	0.130743	1	-0.111914	1	-0.18289	0.411203	-0.707194	1.24684e-05	0.335065	0.799216	0.607397	0.00296744	0.502226	0.00957213	0.510519	0.00517898	0.54077	0.00193044	0.607407	0.00927611	0.918589	1.91207e-07	0.57076	0.00694488	0.248367	0.913763	0.0140253	1
dd_Smed_v6_10870_0_1	0.00951999	1	-0.268345	0.523179	-0.280106	1	-0.149484	1	0.306063	0.535967	0.0288051	1	0.23369	1	-0.419026	0.553646	-0.846357	0.00654456	-0.977351	0.000953491	-0.585924	0.0640184	-0.0441755	1	-0.708652	0.224275	-1.00536	0.00376425	-0.793606	0.0546892	-0.566639	0.339303	EF-hand_7,GAS2,Spectrin	BLOC1_2,Cut8,EF-hand_6,EF-hand_7,FtsK_alpha,GAS2,NPV_P10,Spectrin	TTL	DST		Dst
dd_Smed_v6_10872_0_1	0.10153	1	0.595793	0.728101	0.7609	0.245707	0.58044	1	0.223422	0.679244	0.218995	0.907244	-0.106767	1	-0.435666	0.633053	-0.561767	0.162924	-0.0684005	0.985319	-0.524694	0.144231	0.387497	1	0.223704	1	-0.0828575	1	0.281084	0.91055	-0.407229	0.961196					Adgrl3	Enpp5
dd_Smed_v6_10873_0_1	0.23245	0.916425	-0.134957	0.663117	-0.408771	0.820106	-0.32903	1	1.13837	3.07521e-11	0.52689	0.244012	-0.251062	1	0.218721	0.969148	0.265252	0.589941	-0.175594	0.973058	-0.408472	0.539524	-0.618468	0.453079	-0.422499	0.596758	-0.296227	0.812939	-0.597292	0.218429	-0.114032	1	ANAPC4_WD40,WD40	ANAPC4_WD40,WD40		ELP2		Elp2
dd_Smed_v6_10874_0_1	-0.805178	1	-1.46634	0.942949	3.14125	0.812214	-0.472208	1	0.627037	0.366261	0.048304	1	0.871814	1	-3.41418	0.511984	0.51226	0.947686	-0.0745485	1	0.455578	0.883813	0.210652	1	0.532251	1	0.84523	1	0.452083	1	1.30906	0.871384	Neurensin		ACSL3
dd_Smed_v6_10875_0_1	0.403455	1	0.753233	0.960169	-0.698254	0.925797	0.469166	1	-0.163696	1	0.240041	1	-0.217401	1	1.03266	0.336543	0.282741	0.928924	0.683766	0.296058	0.19627	0.945896	0.132377	1	-0.0690461	1	0.348453	1	0.129959	1	0.0328565	1	CLASP_N,Cnd1,HEAT,HEAT_2,TFCD_C,TIP120,Vac14_Fab1_bd	CLASP_N,Cnd1,HEAT,HEAT_2,RasGEF_N_2,SIX1_SD,Vac14_Fab1_bd		TOGARAM1		Togaram1
dd_Smed_v6_10876_0_1	-0.613497	0.93309	-1.07881	0.307082	-0.541745	1	0.06701	1	-0.065433	1	-0.906432	0.379336	0.422867	1	0.0196794	1	-0.38949	0.833292	-0.569633	0.502352	-0.274115	0.862492	-0.0424467	1	0.0914309	1	0.291017	1	-0.0629719	1	-0.567051	0.980389	APH,Furin-like,GF_recep_IV,Kdo,Kinase-like,Pkinase,Pkinase_Tyr,Recep_L_domain	APH,Furin-like,GF_recep_IV,Haspin_kinase,Kdo,Kinase-like,Pkinase,Pkinase_Tyr,RIO1,Recep_L_domain		ERBB4		Erbb2
dd_Smed_v6_10877_0_1	1.07139	0.606834	0.757883	1	-0.161968	1	0.0638799	1	0.0538091	1	0.489728	0.937616	-0.0542386	1	0.0839288	1	0.52099	0.892612	-0.0476517	1	-1.23829	0.0999471	-0.367747	1	-1.14943	0.436815	-0.486521	1	-1.02192	0.474951	-1.81996	0.00408766
dd_Smed_v6_10878_0_1	0.173781	1	0.294389	0.463255	0.373949	0.899881	0.0283487	1	-0.142074	0.841806	-0.0191464	1	-0.0660513	1	-0.00805442	1	0.332836	0.503068	0.522766	0.074867	0.500884	0.0917007	0.0545563	1	0.192114	1	0.187404	1	0.0813348	1	0.307956	0.892932	Ank,Ank_2,Ank_3,Ank_4,Ank_5	Ank,Ank_2,Ank_3,Ank_4,Ank_5		ANKLE2		Ankle2
dd_Smed_v6_10879_0_1	-0.184909	1	-0.167729	0.977889	0.0240784	1	-0.0172155	1	0.360243	0.0949326	0.153213	0.933814	0.194353	1	-0.142089	1	-0.0853363	1	-0.282175	0.568531	-0.384871	0.350306	0.211533	1	0.0668985	1	0.0823575	1	0.0559942	1	-0.0467479	1			AC004217.2
dd_Smed_v6_1088_0_1	-0.334912	0.525644	-0.0838361	0.945045	-0.205882	0.973711	0.0233756	1	0.214347	0.279722	0.0744192	1	-0.232153	1	-0.270653	0.387264	-1.06278	6.06134e-12	-0.807497	7.24192e-08	-1.02749	2.04671e-11	0.0189227	1	-0.141623	1	-0.704493	0.000111231	-0.429849	0.0959688	-0.618155	0.000602634	Mito_carr	Mito_carr	SLC25A31	SLC25A6		Slc25a5
dd_Smed_v6_10880_0_1	0.0298654	1	-0.162887	1	0.430416	0.718018	0.0675448	1	-0.0119368	1	0.172126	0.877737	0.250803	1	-0.275245	0.768705	0.0475953	1	0.0456463	1	0.0583703	1	0.0580499	1	0.125306	1	0.0852747	1	0.0168703	1	0.200631	1	PHD	PHD	AL110118.2	UBR7	Ubr7	Ubr7
dd_Smed_v6_10881_0_1	0.0189874	1	0.135847	0.702877	-0.305494	0.969941	-0.0644107	1	-0.0372302	1	-0.469373	0.186651	-0.0454899	1	0.281669	0.899528	0.261977	0.890666	0.226764	0.707191	0.5648	0.0808424	0.0713695	1	-0.042813	1	0.178579	1	0.051917	1	0.0764401	1			FUT9		Nepro
dd_Smed_v6_10882_0_1	0.0552275	1	0.206651	1	0.0171042	1	-1.4165e-05	1	-0.201677	0.448429	-0.467631	0.0777279	-0.0795888	1	0.15852	1	0.353831	0.239823	0.50359	0.0347117	0.700833	0.000906015	0.0718352	1	0.120397	1	0.298589	0.867051	0.294777	0.955219	0.177975	1	7TM_GPCR_Srsx,7TM_GPCR_Srw,7TM_GPCR_Srx,7tm_1	7TM_GPCR_Srsx,7TM_GPCR_Srw,7TM_GPCR_Srx,7tm_1,DUF4556,EI24	CRIM1	GPR139		Sstr1
dd_Smed_v6_10883_0_1	-0.204172	1	-0.459232	0.36182	-0.407392	1	-0.330172	1	0.0337487	1	-0.49231	0.50825	0.202533	1	0.068121	1	-0.183847	0.704115	-0.711477	0.0602954	-0.385378	0.366901	-0.0525273	1	-0.135099	1	-0.309848	1	-0.353816	1	-0.673516	0.435371	SWIRM,Vps35		FXR1		Kcnb1
dd_Smed_v6_10885_0_1	-0.124201	1	-0.138431	0.628377	-0.371795	0.960168	0.203299	1	-0.0708785	1	-0.237848	0.849873	-0.0212371	1	0.0256359	1	-0.202656	0.960175	-0.144752	0.926295	0.101051	0.944679	-0.0354671	1	-0.221958	1	0.124843	1	0.166772	1	-0.0125958	1
dd_Smed_v6_10887_0_2	0.474497	1	0.916434	1	1.39535	0.917032	-1.46258	1	-0.530951	0.995007	-0.150064	1	-0.573236	1	-0.465822	1	1.36616	0.539614	-0.796763	0.820352	0.0526576	1	-0.131299	1	0.455034	1	-0.570918	1	-0.508902	1	-0.571904	1	Actin	Actin	ACTA2	ACTB	Actb	Actb
dd_Smed_v6_10888_0_1	0.0849595	1	0.197607	1	0.304853	0.754331	-0.0368915	1	-0.0307186	1	-0.161663	0.807904	-0.119713	1	-0.174057	0.943483	0.213086	0.511502	0.289215	0.233291	0.441704	0.0313448	-0.00706498	1	0.0458357	1	0.0912346	1	0.105424	1	0.195081	1	Terminase_6		SLC4A8		Fgf18
dd_Smed_v6_10889_0_1	0.0574183	1	-0.0132996	0.862869	0.344964	0.436657	0.0168038	1	-0.137205	0.652361	-0.0259338	1	0.0473095	1	0.0656945	1	0.458202	0.0213063	0.42732	0.0301113	0.296588	0.193926	-0.0234085	1	0.353241	0.514383	0.417587	0.176652	0.364213	0.328931	0.213236	0.845885	ARS2,HypA,zf-C2H2,zf-C2H2_4,zf-C2H2_7,zf-H2C2_2,zf-H2C2_5	ADK_lid,ARS2,C1_1,DUF1610,DUF2039,DZR,Elf1,HypA,IBD,NOA36,Rpr2,Zn-ribbon_8,zf-C2H2,zf-C2H2_4,zf-C2H2_7,zf-CHY,zf-Di19,zf-H2C2_2,zf-H2C2_5,zf_C2H2_ZHX	FAM92A1P2	ZNF577	Dyrk2	Gm14401
dd_Smed_v6_1089_0_1	-0.0162697	1	-0.00989996	0.991009	-0.188364	1	-0.0101129	1	-0.152673	0.58352	-0.559228	0.00223082	0.0210857	1	0.04258	1	0.0786444	1	0.176802	0.503362	0.35368	0.0943008	0.0274555	1	-0.129515	1	0.0848012	1	0.172044	1	-0.189278	0.91845	YabA	CENP-H,DUF1192,SlyX,TMF_TATA_bd,YabA	KCNB1	CCDC63		Ccdc63
dd_Smed_v6_10890_0_1	0.0163322	1	-0.0466835	1	-0.184347	1	-0.161301	1	-0.0834511	1	0.342949	0.688261	-0.0233997	1	0.237279	0.987065	-0.0632452	1	0.107664	0.870701	-0.29481	0.681889	-0.0864154	1	0.0365998	1	-0.240878	1	0.0356623	1	0.0318066	1					Evi5l
dd_Smed_v6_10891_0_1	0.439247	0.408692	0.253269	0.292102	0.273668	1	-0.100234	1	0.37889	0.0135071	-0.0281445	1	0.0611234	1	0.111676	1	0.316756	0.321701	0.405203	0.0928216	0.575028	0.00837516	-0.124855	1	-0.0539026	1	-0.222725	0.69087	-0.182541	1	0.107637	1	7TM_GPCR_Srsx,7tm_1,Ly49	7TM_GPCR_Srsx,7tm_1	RALGAPA2	NPFFR2	Agtr1b	Hcrtr1
dd_Smed_v6_10892_0_1	-0.137965	1	-0.271408	0.885794	-0.177599	1	-0.115217	1	-0.600842	3.42268e-05	0.299136	0.371273	-0.0355277	1	-0.329001	0.510624	-0.272446	0.569171	-0.157699	0.721152	-0.52716	0.0228387	-0.168971	1	-0.368635	0.596758	-0.249699	0.780869	-0.183896	1	-0.0900594	1	Fe-S_biosyn	Fe-S_biosyn	ISCA1	ISCA1	Itgbl1	Isca1
dd_Smed_v6_10893_0_1	0.213291	0.907727	0.25133	0.999673	0.0602791	1	-0.0877172	1	0.453618	0.000787778	0.0194084	1	-0.224282	1	-0.0307782	1	0.135905	0.860417	0.0352673	1	0.0260299	1	-0.186243	1	-0.18379	1	-0.165104	1	-0.304849	0.589726	-0.167853	0.962901	EF-hand_1,EF-hand_10,EF-hand_5,EF-hand_6,EF-hand_7,EF-hand_8,SPARC_Ca_bdg	EF-hand_1,EF-hand_10,EF-hand_5,EF-hand_6,EF-hand_7,EF-hand_8,SPARC_Ca_bdg	ATR	CALU	Vmn1r39	Calu
dd_Smed_v6_10894_0_1	-0.442287	0.918992	-0.887001	0.137557	-0.661696	0.757511	-0.165349	1	0.086079	1	-0.734808	0.367327	0.445837	1	0.131238	1	-0.102022	0.96264	-0.654001	0.260842	-0.0361197	1	0.00112263	1	-0.0881712	1	0.174916	1	0.179985	1	-0.328641	1	CinA_KH,LAMTOR5,Robl_LC7	CinA_KH,LAMTOR5,Robl_LC7	DYNLRB2	DYNLRB2	Dynlrb1	Dynlrb2
dd_Smed_v6_10897_0_1	-0.297304	1	-0.358714	0.395357	-0.633496	0.914777	0.0806469	1	-0.165457	1	0.0388262	1	0.289691	1	-0.099164	1	-0.5492	0.322512	-0.599566	0.31313	-0.722628	0.155697	0.228281	1	-0.435356	1	-0.171249	1	-0.283343	1	-0.386498	1	zf-LITAF-like,zf-ribbon_3,zf_C2H2_10	Sgf11,zf-LITAF-like,zf-ribbon_3,zf_C2H2_10	RNF41	LITAF		Litaf
dd_Smed_v6_10898_0_1	0.187977	1	0.275925	0.937969	-0.118659	1	0.0286178	1	-0.0347776	1	0.066284	1	-0.124282	1	0.258295	0.772225	-0.0109842	1	0.199094	0.579964	0.2168	0.582715	-0.0363334	1	-0.0483406	1	-0.170344	1	0.112972	1	0.0951072	1					Vmn2r4
dd_Smed_v6_10899_0_1	0.174158	0.989135	0.144848	0.952984	0.0167456	1	-0.157267	1	-0.0749793	0.904779	-0.251635	0.51764	0.14934	1	0.316129	0.464857	0.418879	0.108904	0.620616	0.00244548	0.629815	0.00192612	0.120031	1	0.158717	1	0.0874542	1	0.21378	1	0.204022	0.986213	MFS_1	MFS_1		SLC16A4	Ubr3	Slc16a4
dd_Smed_v6_1090_0_1	-0.871568	0.319546	-0.802805	0.206591	-0.530231	1	-0.112125	1	-0.492966	0.053133	-0.41796	0.661383	0.0212871	1	-0.480279	0.63932	-0.399015	0.440614	-1.21751	0.00385739	-0.50423	0.365122	0.0900501	1	-0.138942	1	0.360427	0.777516	0.155594	1	-0.0506219	1
dd_Smed_v6_10900_0_1	0.00200219	1	-0.25966	0.876178	0.271842	1	0.0835859	1	-0.0436244	1	0.284956	0.426457	0.189194	1	-0.251633	0.933731	-0.00110022	1	-0.0641716	1	-0.21757	0.598587	-0.0724675	1	0.0182071	1	0.0804835	1	-0.15939	1	0.0653845	1
dd_Smed_v6_10901_0_1	-0.149479	0.944445	-0.694127	0.101228	0.0447706	1	0.0347854	1	-0.0285546	1	-0.396511	0.485437	0.410187	1	-0.139965	1	0.0524436	1	-0.268386	0.277478	-0.0407295	0.856932	-0.134461	1	0.0542845	1	0.236708	0.915295	-0.118087	1	-0.287762	1	PHM7_cyt,RRM_1	PHM7_cyt,RRM_1,RRM_2		RBMS1		Rbms1
dd_Smed_v6_10902_0_1	0.0431471	1	-0.125066	0.863726	-0.241395	1	0.0132448	1	0.176371	0.744269	0.152298	0.910045	0.194951	1	0.131829	1	0.0372955	1	0.0776354	0.953751	0.126413	0.88969	0.0267376	1	-0.152713	1	0.0073932	1	-0.0145145	1	0.235564	0.972013	DEAD_2	DEAD,DEAD_2,Fer4_20,HBB,ResIII,SNF2_N	NBR1	BRIP1		Rtel1
dd_Smed_v6_10903_0_1	0.124889	1	-0.151131	0.997415	-0.0741351	1	0.390206	1	-0.533175	0.000536739	-1.02945	1.06373e-07	0.252502	1	0.138549	1	0.508285	0.0476475	1.29964	1.33925e-11	1.77493	4.47516e-21	-0.0235178	1	-0.0604747	1	0.773602	0.00239007	1.22095	1.01093e-08	0.620588	0.0431897
dd_Smed_v6_10905_0_1	-0.901424	0.766945	-1.23607	0.206828	-1.35255	0.508443	-0.187678	1	-0.620989	0.554222	-1.00142	0.482552	0.421329	1	0.275421	1	-0.383102	0.740656	-1.5767	0.0304735	-0.544636	0.527193	0.0866874	1	-0.175709	1	0.330645	1	-0.143939	1	-0.644628	1	FAM91_C,FAM91_N,SelB-wing_3	FAM91_C,FAM91_N,SelB-wing_3	FAM91A1	FAM91A1		Fam91a1
dd_Smed_v6_10906_0_1	-0.420609	1	-0.429358	0.935638	-0.355109	1	-0.661583	1	-0.647479	0.125469	-0.886548	0.0865259	0.914902	0.962004	0.933292	0.335634	2.12101	9.02446e-10	0.745806	0.0861578	1.19024	0.00317998	0.906152	1	0.998791	0.286216	1.88003	3.41832e-05	0.926205	0.430097	0.724295	0.685818	Activin_recp	Activin_recp
dd_Smed_v6_10908_0_1	0.154036	1	-0.175086	1	0.493651	0.790059	-0.0133277	1	-0.0424993	1	-0.223341	0.872754	-0.119035	1	-0.859335	0.0542899	-0.134092	1	-0.226161	0.670549	0.0191335	1	-0.448157	1	-0.51972	0.523283	-0.301456	0.945961	-0.328317	1	-0.358244	0.800516	CDC45,CNDH2_C,Homeobox_KN,Homeodomain	Cas_Cmr5,Homeobox_KN,Homeodomain,MRP-S32	IRX5	IRX6	Irx5	Irx1
dd_Smed_v6_1091_0_1	2.91001	0.910689	-0.549044	1	-1.36851	1	0.631292	1	1.69719	0.0177716	-2.38546	0.763276	3.6105	1	3.96353	0.348981	-1.63258	0.96913	0.52711	0.990955	-1.72793	0.744676	0.151448	1	-0.31499	1	-3.9113	0.911966	-0.865745	1	-7.02341	0.0738267
dd_Smed_v6_10910_0_1	-0.476912	0.689779	-0.210206	0.585051	-0.356377	1	-0.505102	1	0.0608947	1	-0.0992299	1	-0.379594	1	-0.286393	0.818517	-0.551602	0.147303	-1.02179	0.000196749	-0.820482	0.00812504	-0.112889	1	-0.165858	1	-0.579792	0.434764	-0.503167	0.741645	-0.4428	0.698288			CLDN12		Fsip2
dd_Smed_v6_10911_0_1	0.0564276	1	-0.0562847	1	0.336746	0.731386	0.112444	1	0.193433	0.319411	0.300115	0.256174	-0.173501	1	-0.775311	0.000198016	-0.345628	0.301281	-0.184805	0.489414	-0.167356	0.625006	-0.286213	1	-0.494993	0.0341876	-0.289612	0.53867	-0.155994	1	0.0763311	1	Neur_chan_LBD	Neur_chan_LBD,Neur_chan_memb	RTN4	GABRB3	Poln	Gabrb3
dd_Smed_v6_10912_0_1	-0.299933	1	-0.121536	1	-0.0822057	1	-0.242741	1	-0.248683	0.718745	-0.175405	0.971321	0.119224	1	0.161197	1	0.21643	0.8356	-0.0372073	1	0.163235	0.851682	0.297621	1	0.378925	1	0.273622	1	0.199942	1	0.287763	1	EMP70
dd_Smed_v6_10914_0_1	-0.666329	0.678129	-0.65528	0.468046	-0.275804	1	-0.220728	1	-0.242946	0.908395	-1.18845	0.00651012	0.0910696	1	-0.305809	0.856508	0.246174	0.892563	-0.269901	0.852443	0.450831	0.447266	0.102119	1	0.0847164	1	0.691775	0.302414	0.761455	0.268594	-0.0712894	1	Acyl-ACP_TE,MRP-S23
dd_Smed_v6_10915_0_1	-0.595149	0.127376	-0.516073	0.122007	-0.500725	0.352362	-0.0514499	1	-0.0669146	1	-0.394429	0.260126	0.196515	1	0.279675	0.666755	0.181903	0.980298	-0.298595	0.236893	-0.0502078	0.951853	0.27559	1	0.374098	0.610791	0.725602	0.00568236	0.434255	0.389461	0.150512	1	7TM_GPCR_Srsx,7TM_GPCR_Srx,7tm_1,7tm_4	7TM_GPCR_Srsx,7TM_GPCR_Srx,7tm_1,7tm_4,MENTAL		DRD2	Creb1	Adra1b
dd_Smed_v6_10916_0_1	-0.322972	0.840125	-0.375188	0.362441	-0.303273	0.954745	-0.337178	1	0.0133515	1	-0.393379	0.528411	0.253721	1	-0.0314633	1	-0.0959735	0.791171	-0.435758	0.13749	-0.259467	0.396177	0.201505	1	-0.0117646	1	-0.11018	1	-0.243114	1	-0.329875	0.912002	Hexapep	Hexapep	LEPROTL1	DCTN6		Dctn6
dd_Smed_v6_10917_0_1	-0.45317	0.514355	0.294874	0.871909	0.130755	1	-0.00131706	1	0.100436	0.902983	0.557512	0.0781539	-0.735868	0.259585	-0.723746	0.00552435	-1.60163	2.01136e-14	-0.887558	1.87429e-05	-1.4184	2.04671e-11	0.0121751	1	-0.13982	1	-1.14978	1.37096e-06	-0.420072	0.521174	-0.407718	0.499748
dd_Smed_v6_10918_0_1	0.0999155	1	-0.619099	0.754967	0.553565	1	0.202129	1	-0.190546	1	0.0373074	1	1.1402	1	-0.153177	1	0.0927785	1	0.833637	0.748249	0.665032	0.85893	0.421182	1	0.300472	1	0.194992	1	0.107903	1	0.602423	1	Arf,FeoB_N,GTP_EFTU,Gtr1_RagA,MMR_HSR1,Ras,Roc,RsgA_GTPase,SRPRB	Arf,FeoB_N,GTP_EFTU,Gtr1_RagA,MMR_HSR1,Ras,Roc,RsgA_GTPase,SRPRB	RAB11A	RAB8A	Rab22a	Rab1b
dd_Smed_v6_10919_0_1	0.440823	0.781815	-0.0827443	0.926926	0.355835	1	-0.0264047	1	-0.100232	0.939508	-0.514186	0.336184	0.494293	1	0.155399	1	0.411441	0.539859	0.256808	0.668736	0.418739	0.336574	-0.0292735	1	0.0704117	1	-0.0557865	1	-0.544518	0.430039	-0.53627	0.447546	Maf_N,PDZ,PDZ_2,PDZ_6,zf-C3HC4,zf-C3HC4_2,zf-C3HC4_3,zf-C3HC4_4,zf-RING_2,zf-RING_5,zf-RING_UBOX,zf-rbx1	Maf_N,PDZ,PDZ_2,PDZ_6,zf-C3HC4,zf-C3HC4_2,zf-C3HC4_3,zf-C3HC4_4,zf-RING_10,zf-RING_2,zf-RING_5,zf-RING_UBOX,zf-rbx1,zinc-ribbons_6		LNX2		Lnx2
dd_Smed_v6_1092_0_1	0.344311	0.725968	0.417425	0.471596	0.109306	1	0.0235273	1	-0.12612	0.761349	0.0405605	1	-0.112597	1	0.450519	0.2604	0.623272	0.011642	0.753552	0.000500016	0.579462	0.0115298	-0.0394828	1	0.215514	1	0.302488	0.951783	0.254074	1	0.275712	0.87386	Tub	Tub		TUB		Tulp2
dd_Smed_v6_10921_0_1	0.243598	0.920853	0.194502	0.900349	0.124185	1	-0.0310086	1	0.230379	0.223313	-0.614076	0.00404004	0.0172455	1	0.101446	1	0.48154	0.0474171	0.888592	4.22994e-06	1.73551	2.41944e-23	-0.0318506	1	-0.0179678	1	0.206933	1	0.453188	0.265513	0.877841	2.21204e-05	GLTP,Herpes_IE2_3	GLTP,PorP_SprF		GLTP	Arid4b	Gltp
dd_Smed_v6_10923_0_1	-0.0934873	1	0.157001	1	0.350542	1	0.00726948	1	0.337211	0.378685	0.22394	0.838289	0.560963	0.42354	-0.688774	0.301077	-0.547464	0.177867	-0.399896	0.259077	-0.60043	0.0724828	0.811452	0.055723	-0.244744	1	-0.446707	0.474633	-0.232149	1	-0.283003	0.979743	Defensin_int,KH_1,KH_2,KH_5	KH_1,KH_2		MEX3B		Mex3b
dd_Smed_v6_10924_0_1	-0.0617801	1	0.180857	0.720604	-0.0437209	1	-0.0454168	1	0.384698	0.00863963	0.195012	0.747612	-0.0927239	1	0.0296289	1	-0.010301	1	0.187267	0.662727	0.295058	0.300698	0.149913	1	0.0476881	1	0.00606232	1	0.0935863	1	0.55185	0.0647426	BTB_2,BTB_3	BTB_2,BTB_3	BTBD10	KCTD20	Btbd10	Kctd20
dd_Smed_v6_10925_0_1	0.203907	1	0.0823075	0.994636	0.119297	1	0.210622	1	0.057589	0.998503	-0.209002	0.684621	-0.00138399	1	-0.12628	1	-0.208695	0.662873	0.28042	0.348832	0.302426	0.379124	-0.122983	1	-0.21089	1	-0.20198	1	-0.102217	1	-0.110484	1	Amastin
dd_Smed_v6_10926_0_1	0.232765	0.868788	0.28416	0.659309	0.126503	1	0.0132047	1	0.388211	0.00863963	0.174728	0.804592	-0.105156	1	0.0207968	1	0.217969	0.485776	0.344472	0.175349	0.243831	0.356894	-0.0537619	1	-0.0854657	1	-0.00159165	1	-0.0683995	1	0.185794	1	CD20	CD20,Tetraspanin
dd_Smed_v6_10927_0_1	-0.269091	0.910689	-0.0707887	0.752976	-0.228536	1	-0.0911689	1	0.0335527	1	-0.0699188	1	0.287347	0.778529	0.700988	0.00463821	0.651291	0.000699851	-0.158065	0.697313	-0.22842	0.464157	0.485649	0.570405	0.741544	0.001497	0.829213	0.000138659	-0.113647	1	-0.0292475	1	RIIa,cNMP_binding	RIIa,cNMP_binding	PRKAR1A	PRKAR1A	Prkar1b	Prkar1a
dd_Smed_v6_10928_0_1	0.663363	0.989197	0.14058	1	0.525827	1	0.241757	1	0.194358	0.939003	0.90656	0.520813	-0.0253246	1	-0.147231	1	0.849294	0.522256	-0.275757	0.771975	-1.95358	0.000930918	-0.548108	1	-0.284767	1	0.427688	0.880014	-0.611241	1	-1.71038	0.0166105						Zfp934
dd_Smed_v6_10929_0_2	-0.500459	0.463436	-0.440433	0.0730743	-0.774129	0.0338727	-0.286552	1	-0.162458	0.682914	-0.501194	0.115406	-0.261656	1	-0.324943	0.703539	-0.497367	0.0985771	-0.565347	0.0336353	-0.583511	0.0122822	-0.20163	1	-0.598614	0.185893	-0.28346	0.996515	-0.475993	0.323461	-0.584247	0.0637321
dd_Smed_v6_1093_0_1	0.128977	1	0.30842	0.911746	0.279439	1	-0.0251084	1	0.184212	0.863042	0.15608	0.923299	-0.233064	1	-0.205276	0.941651	-0.413772	0.346672	0.0493043	1	-0.518919	0.0632057	-0.0536212	1	-0.0548139	1	-0.567857	0.160083	-0.0554551	1	-0.491816	0.362214	Kinase-like,Pkinase,Pkinase_Tyr,Pkinase_fungal	Kdo,Kinase-like,Pkinase,Pkinase_Tyr,Pkinase_fungal,Ribos_L4_asso_C	MOK	MOK	Mok	Mok
dd_Smed_v6_10930_0_1	-0.468029	0.840803	-0.224788	0.62333	-0.604734	0.826488	0.0855027	1	-0.10722	0.997286	-0.324236	0.823632	0.226903	1	0.25715	1	0.115741	1	-0.304012	0.486844	0.148525	1	0.470145	1	0.120445	1	0.669273	0.297985	0.498624	0.927736	0.292318	1	ASC	ASC	ASIC2	ASIC5	Asic2	Asic5
dd_Smed_v6_10933_0_1	-0.329536	0.988884	-0.770126	0.369625	-0.537212	0.457539	0.031395	1	0.148083	0.895754	-0.152584	0.973354	0.379025	1	-0.209996	1	-0.50145	0.351586	-0.277724	0.578374	-0.200203	0.855555	-0.0615642	1	-0.417671	0.872079	-0.140519	1	-0.192716	1	-0.023251	1	Peptidase_M13,Peptidase_M13_N	Peptidase_M13,Peptidase_M13_N		ECE1	Chd6	Ece1
dd_Smed_v6_10934_0_1	-0.0839331	1	0.0581063	0.97631	-0.00296228	1	-0.125627	1	0.122477	0.777095	-0.0445401	1	0.0432656	1	-0.00378702	1	0.220683	0.687602	-0.0227003	1	0.179413	0.703862	0.185305	1	0.0771838	1	0.17899	1	0.0587154	1	0.218806	0.940382	SRF-TF	SRF-TF		MEF2A		Mef2c
dd_Smed_v6_10935_0_1	-0.266483	0.780927	-0.313747	0.385377	0.0297073	1	0.014697	1	-0.0357342	1	-0.0852624	1	0.0381489	1	-0.366608	0.361673	-0.234719	0.474761	-0.402259	0.0573853	-0.345498	0.117006	-0.00911491	1	-0.0704178	1	0.0464603	1	0.00213337	1	-0.164278	1			RASAL2		Nrxn2
dd_Smed_v6_10936_0_1	-0.138349	1	-0.611275	0.254367	-0.102555	1	-0.137505	1	0.0432518	1	-0.0203463	1	0.225444	1	-0.211937	0.995559	-0.033216	0.928365	-0.445767	0.153685	-0.531158	0.0567906	-0.247482	1	-0.176143	1	-0.0323721	1	-0.311669	1	-0.413155	0.760982	DUF866,Me-amine-dh_H				Hltf
dd_Smed_v6_10939_0_1	0.401735	0.560102	0.289094	0.664756	0.504691	0.418182	0.0360413	1	-0.00840029	1	0.361228	0.406735	-0.112418	1	-0.0860045	1	0.206507	0.651541	0.533201	0.0214755	-0.0531391	1	-0.225059	1	0.0169509	1	-0.159188	1	0.0959197	1	-0.0936466	1
dd_Smed_v6_1094_0_1	0.20477	0.990435	0.581976	0.241175	0.0186338	1	0.0218896	1	-0.0500047	1	0.363204	0.721913	-0.327602	1	0.458903	0.48971	-0.0507214	1	0.284045	0.524159	0.0612179	0.956042	0.0496044	1	0.272766	1	-0.233602	0.991213	0.163972	1	0.219652	1					Olfr619
dd_Smed_v6_10941_0_1	-0.00843683	1	0.189537	0.664756	0.366701	0.793443	0.203423	1	-0.262212	0.255357	-0.085201	0.956219	-0.161411	1	-0.364655	0.472348	-0.0490156	1	0.312831	0.249079	0.494779	0.018422	0.0365625	1	0.0104829	1	0.162844	1	0.333448	0.752754	0.418015	0.337799		Thymosin,WH2			Lsm14a	Tmsb15l
dd_Smed_v6_10942_0_1	0.30778	0.922902	0.682709	0.330197	0.52461	0.755343	0.354854	1	0.215276	0.826314	1.34154	1.6498e-05	-0.244582	1	-0.463486	0.615936	-0.809702	0.00319836	-1.33191	3.77711e-07	-1.88387	7.7909e-12	0.130347	1	-0.246656	1	-0.762628	0.0230372	-1.11801	8.81907e-05	-0.850105	0.0065548				IQCG		Iqcg
dd_Smed_v6_10943_0_1	-0.155058	1	-0.477976	0.131668	-0.641724	0.23913	-0.198932	1	0.0486267	1	-0.699725	0.019242	0.374645	0.992337	0.309131	0.783009	-0.00325565	0.952434	-0.312012	0.174155	0.269156	0.717628	0.0517267	1	-0.177536	1	-0.0471304	1	-0.0778833	1	-0.275511	0.936416
dd_Smed_v6_10945_0_1	0.164912	0.955246	0.150596	0.78524	0.115409	1	-0.0355011	1	0.163502	0.563131	0.0263024	1	-0.0913806	1	0.0689183	1	0.202537	0.540557	0.375103	0.0654232	0.373127	0.0834519	-0.105696	1	0.0194154	1	0.00212321	1	0.0601877	1	0.234518	0.918151	SPICE	SPICE		SPICE1		Spice1
dd_Smed_v6_10946_0_1	0.131599	1	0.046235	0.842392	0.185886	1	0.21973	1	0.207603	0.317091	0.262939	0.438465	0.131959	1	0.0405636	1	0.152836	0.72775	0.101094	0.826728	0.144945	0.711186	0.0465955	1	0.0948506	1	0.240967	0.912839	0.0346462	1	0.276285	0.671669	7tm_1	7tm_1			Zup1
dd_Smed_v6_10947_0_1	-0.0138899	1	0.521837	0.103418	0.314108	1	0.477522	1	0.439129	0.00812615	0.578824	0.0596305	-0.392931	0.860285	-0.285443	0.873388	-0.754278	0.0060107	-0.240211	0.604238	-0.64231	0.0154673	0.142795	1	0.0425541	1	-0.262866	0.874924	0.0138202	1	-0.0495966	1	DUF1194,VWA,VWA_2,VWA_3	DUF1194,VWA,VWA_2,VWA_3,VWA_CoxE		COL6A5		Col6a6
dd_Smed_v6_10948_0_1	0.0768608	1	-0.549482	0.811826	-0.138503	1	-0.320086	1	0.415747	0.532949	-0.462267	0.711719	0.374094	1	-0.109176	1	0.189651	0.988151	-0.376397	0.669407	0.0624475	1	-0.252249	1	-0.324539	1	-0.207296	1	-0.603815	0.895832	-0.47668	0.958774	DUF92	DUF92,Peptidase_A8		TMEM19		Tmem19
dd_Smed_v6_10949_0_1	-0.326928	0.774142	-0.549877	0.244008	-0.429563	0.581327	-0.200123	1	0.245303	0.415666	-0.278158	0.662154	0.291412	1	0.0563813	1	-0.255618	0.302584	-0.478476	0.0390316	-0.212881	0.451716	0.0684628	1	-0.0462541	1	-0.128813	1	0.0361936	1	-0.164111	1					Pbx1
dd_Smed_v6_1095_0_1	0.117167	1	-0.0855063	1	0.143689	1	0.0368688	1	-0.102589	0.839791	-0.399258	0.0583063	0.148345	1	-0.0759118	1	0.0407302	1	0.356678	0.0611187	0.677318	2.57535e-05	-0.054329	1	-0.0493905	1	-0.0395683	1	0.166581	1	0.160893	0.990401	Ion_trans	Ion_trans	TCF12	KCNC2	Kcna3	Kcnc2
dd_Smed_v6_10951_0_1	-0.389921	0.614837	-0.51785	0.180129	-0.24078	1	-0.205572	1	0.117692	0.887183	-0.277096	0.709813	0.239288	1	-0.222876	0.939669	-0.00680221	0.978647	-0.272281	0.33306	-0.176845	0.520599	0.111359	1	-0.0737353	1	0.177546	1	0.193221	1	-0.0640208	1	Adap_comp_sub	Adap_comp_sub		STON2		Ston2
dd_Smed_v6_10952_0_1	-0.267069	1	-0.535406	0.322208	-0.0890371	1	0.0301295	1	-0.255572	0.610887	-0.0368978	1	0.095399	1	-0.0424008	1	-0.101559	0.907295	0.031288	1	-0.198379	0.750375	-0.172938	1	0.135631	1	0.19564	1	0.107489	1	0.0317921	1		JAKMIP_CC3,JIP_LZII,bZIP_1			Pcgf5	Mia3
dd_Smed_v6_10953_0_1	-0.0953892	1	0.277682	1	0.384257	1	0.296561	1	0.126234	0.959171	-0.319884	0.733878	-0.267375	1	0.19567	1	0.321839	0.750333	0.593062	0.136715	0.889862	0.00866514	0.105696	1	0.675316	0.676341	0.713789	0.221388	0.363192	1	0.665367	0.280441	Na_Ca_ex,SirB,Wzy_C	CAAD,Na_Ca_ex,SirB,Wzy_C	BRD7P6	SLC8B1		Slc8b1
dd_Smed_v6_10954_0_1	-0.035174	1	0.0625169	1	0.38903	0.499056	0.18013	1	0.0150872	1	0.31004	0.309101	-0.258898	1	-0.481577	0.109621	-0.186519	0.673679	-0.0411297	0.99341	-0.291614	0.228187	-0.161207	1	-0.0573728	1	0.0287841	1	0.0768695	1	0.0535993	1	AAA,AAA_14,AAA_15,AAA_16,AAA_18,AAA_21,AAA_22,AAA_23,AAA_24,AAA_25,AAA_28,AAA_29,AAA_30,AAA_33,AAA_5,AAA_7,ABC_ATPase,ABC_membrane,ABC_tran,ATP-synt_ab,DUF815,DUF87,G-alpha,IstB_IS21,MMR_HSR1,Mg_chelatase,NACHT,NB-ARC,PRK,RNA_helicase,Rad17,RsgA_GTPase,SMC_N,SbcCD_C,Zeta_toxin	AAA,AAA_14,AAA_15,AAA_16,AAA_18,AAA_21,AAA_22,AAA_23,AAA_24,AAA_25,AAA_28,AAA_29,AAA_30,AAA_33,AAA_5,AAA_7,ABC_ATPase,ABC_membrane,ABC_tran,ATP-synt_ab,DUF815,DUF87,G-alpha,IstB_IS21,MMR_HSR1,Mg_chelatase,NACHT,NB-ARC,PRK,RNA_helicase,Rad17,RsgA_GTPase,SMC_N,SbcCD_C,TniB,Zeta_toxin	ABCB4	ABCB1	Abcb5	Abcb1a
dd_Smed_v6_10955_0_1	0.105685	1	0.187328	0.978705	-0.0626303	1	-0.126013	1	-0.0948677	0.918348	0.058445	1	-0.120189	1	0.145623	1	0.163124	0.805339	0.201156	0.581357	0.0794279	0.951245	-0.0385465	1	-0.022692	1	-0.0685738	1	0.0701674	1	0.032188	1	Innexin	Innexin	AP002512.3
dd_Smed_v6_10956_0_1	0.480876	0.930506	-0.129476	1	0.500297	1	0.12165	1	0.198205	0.846921	0.104117	1	-0.0738583	1	-0.247552	1	0.602883	0.459636	0.507753	0.522349	0.715033	0.182471	-0.684209	1	-0.228131	1	0.243658	1	0.185224	1	0.338275	1	Granulin	Granulin		GRN		Grn
dd_Smed_v6_10957_0_1	-0.294685	0.983409	-0.744904	0.599738	0.161576	1	-0.0358806	1	0.169403	0.734798	-0.0609728	1	0.400144	1	-0.286627	0.875521	-0.592315	0.128975	-0.283373	0.544976	-0.182376	0.772017	-0.050076	1	0.169634	1	-0.333511	0.903886	0.157728	1	0.0513361	1	zf-NPL4	zf-NPL4	NPLOC4	NPLOC4	Nploc4	Nploc4
dd_Smed_v6_10958_0_1	0.106597	1	-0.272642	0.744507	-0.0303444	1	-0.0191956	1	-0.0816178	0.909836	0.282491	0.420418	0.172139	1	-0.0756298	1	-0.125069	0.947686	-0.100267	0.849541	-0.48037	0.0298832	-0.207099	1	-0.212571	1	-0.250862	0.883242	-0.248739	1	-0.304475	0.665532	FumaraseC_C,Lyase_1	FumaraseC_C,Lyase_1	FH	FH	Fh1	Fh1
dd_Smed_v6_10959_0_1	-0.45434	0.329786	-0.223979	0.779544	-0.611493	0.182	-0.139217	1	0.074091	0.961513	-0.204775	0.69856	0.0189865	1	0.101695	1	-0.39866	0.0953188	-0.594293	0.00539439	-0.494225	0.0250775	0.249348	1	-0.055458	1	-0.0835368	1	-0.0858408	1	-0.24466	0.920906	Ank,Ank_2,Ank_3,Ank_4,Ank_5	Ank,Ank_2,Ank_3,Ank_4,Ank_5		FANK1		Fank1
dd_Smed_v6_1096_0_1	0.093552	1	0.0788714	0.951376	-0.366851	0.333639	0.0885621	1	-0.11266	0.760773	-0.100636	0.880827	0.0639676	1	0.504729	0.0170509	-0.00402705	1	0.113513	0.709082	0.0488468	0.954281	0.049287	1	0.0443263	1	-0.00901694	1	-0.0044776	1	-0.145341	1					Olfr450
dd_Smed_v6_10962_0_1	0.399737	0.353365	0.350613	0.175388	0.482073	0.290763	0.416554	1	0.218285	0.312752	0.676925	0.000464501	-0.0450458	1	-0.134487	1	-0.180377	0.686731	-0.050347	0.978243	-0.132348	0.78266	-0.0941695	1	-0.0521508	1	-0.16356	0.955095	-0.118967	1	0.144841	1			CCDC18
dd_Smed_v6_10965_0_1	0.256136	1	-0.519591	0.542093	-0.459822	1	0.100267	1	0.318462	0.621793	-0.663303	0.540121	0.791529	1	0.244578	1	0.220086	1	0.686783	0.417265	1.10121	0.10331	0.0158019	1	-0.47138	1	0.0642166	1	-0.213202	1	0.181772	1	VWA_N	VWA_2,VWA_N		CACNA2D1		Cacna2d1
dd_Smed_v6_10966_0_1	0.130625	1	-0.0756707	1	0.00248646	1	-0.00497389	1	0.247005	0.264591	0.343922	0.274967	-0.0136757	1	-0.110844	1	0.0097853	1	-0.123728	0.817192	-0.0808393	0.955086	-0.219972	1	-0.238983	1	-0.125814	1	-0.243762	1	0.132458	1
dd_Smed_v6_10967_0_1	0.21356	0.966291	0.0862773	1	0.309511	0.831076	-0.0877937	1	0.0604255	1	0.102752	0.928867	0.0661452	1	-0.00747592	1	0.242064	0.655746	0.413463	0.117364	0.328674	0.279579	-0.0611372	1	0.0884751	1	-0.0592897	1	0.106325	1	0.217866	0.907938	AAA_22,Arf,Gtr1_RagA,MMR_HSR1,Ras,Roc,RsgA_GTPase,TetR_C_16	AAA_22,Arf,Gtr1_RagA,MMR_HSR1,Ras,Roc,RsgA_GTPase,SRPRB,TetR_C_16	RAB2A	RAB2B	Rab2a	Rab2a
dd_Smed_v6_10968_0_1	0.484571	0.896355	-0.071882	0.64705	0.62148	0.712681	0.756912	0.832456	-0.11392	1	-0.712948	0.126425	0.608678	1	0.230298	1	1.14598	0.0165319	1.07033	0.00988775	2.0031	9.68413e-09	0.0522243	1	0.367207	1	1.41832	0.00149611	1.32536	0.00335783	0.805582	0.384929
dd_Smed_v6_10969_0_1	-0.0205645	1	-0.242559	0.571067	-0.0532105	1	-0.0892834	1	0.251537	0.443696	0.327782	0.281288	0.0866056	1	-0.118258	1	0.258793	0.618265	-0.0342254	0.966917	-0.475915	0.0230474	-0.135389	1	-0.150904	1	0.190074	0.995282	-0.155902	1	-0.127568	1	DUF3808,TPR_2	DUF3808,TPR_2	TTC39B	TTC39A	Ttc39b	Ttc39b
dd_Smed_v6_1097_0_1	0.0727437	1	0.103908	0.839424	0.352884	0.922222	0.100414	1	-0.0846347	0.890224	0.556316	0.0447747	-0.0407098	1	-0.159297	1	0.0698444	1	0.238149	0.437319	-0.252147	0.507296	-0.00954572	1	0.120843	1	0.0975147	1	0.110773	1	0.231425	0.917975			SYT15		2020-09-02
dd_Smed_v6_10970_0_1	-0.625972	0.572677	-0.518677	0.196778	-0.633316	0.813365	-0.397696	1	0.1892	0.896149	-0.661069	0.363553	0.212994	1	-0.0239012	1	-0.303654	0.488869	-1.31367	0.000252326	-0.318057	0.426762	0.320289	1	-0.0312455	1	-0.0753777	1	-0.188479	1	-0.353154	1	APH,FTA2,Haspin_kinase,Kdo,Kinase-like,Pkinase,Pkinase_C,Pkinase_Tyr,Pkinase_fungal,YrbL-PhoP_reg	APH,FTA2,Haspin_kinase,Kdo,Kinase-like,Pkinase,Pkinase_C,Pkinase_Tyr,Pkinase_fungal,YrbL-PhoP_reg	RPS6KA3	RPS6KA3	Rps6ka6	Rps6ka3
dd_Smed_v6_10972_0_1	0.233258	0.847412	0.199703	0.372513	0.240147	1	-0.165075	1	0.489509	0.000415182	0.326805	0.305646	-0.0810113	1	-0.0924415	1	0.298529	0.248416	0.193446	0.510475	0.0129857	1	-0.114566	1	-0.0855531	1	-0.0998049	1	-0.165617	1	0.106532	1
dd_Smed_v6_10973_0_1	0.848852	0.093221	1.1159	0.00780123	0.797139	0.0721881	1.02285	0.00570027	0.19847	0.776536	2.25736	9.18138e-10	-0.248045	1	0.143945	1	-1.0229	0.00144447	-0.466021	0.142103	-2.79387	1.1347e-16	0.019004	1	0.0922312	1	-0.848894	0.0393855	-0.0800684	1	-1.38535	1.35614e-06	ASFV_J13L,RIFIN
dd_Smed_v6_10974_0_1	0.186989	0.984807	0.193561	0.87997	0.129091	1	-0.0093665	1	-0.0543139	1	-0.0638178	1	-0.177841	1	-0.235419	0.855339	0.110959	0.933983	0.102706	0.83876	0.328995	0.179027	-0.171269	1	-0.293316	1	-0.0853964	1	-0.0114744	1	0.0781884	1	Peptidase_M16_C				Mmp12
dd_Smed_v6_10976_0_1	0.0872115	1	-0.331994	0.856158	-0.149959	1	-0.049885	1	0.0448933	1	-0.606086	0.0579314	0.303054	1	0.0690206	1	0.0858809	1	0.220015	0.668757	0.326376	0.448755	-0.116152	1	-0.168149	1	-0.0512156	1	-0.0518308	1	-0.366922	0.702521	PTP_tm,Syndecan	Syndecan	LHFPL5	SDC2	Nkapd1	Sdc2
dd_Smed_v6_10977_0_1	0.00846977	1	-0.342897	0.512183	-0.0775435	1	-0.0396668	1	-0.242434	0.261807	-0.178983	0.849201	0.441754	1	0.172749	1	0.433823	0.124631	0.186349	0.702906	0.157361	0.875314	0.0903877	1	0.0867356	1	0.385687	0.234587	0.161214	1	-0.0300915	1	PRP21_like_P,Surp	PRP21_like_P,Surp,Toprim_Crpt	SF3A1	SF3A1	Sf3a1	Sf3a1
dd_Smed_v6_10979_0_1	-0.251935	0.943288	-0.54358	0.561149	-0.214207	1	-0.0533658	1	-0.103516	0.953759	-0.0510909	1	0.442406	1	0.111619	1	0.516898	0.0840816	0.0412103	1	0.0826483	1	0.150761	1	0.149347	1	0.715467	0.0116286	0.32107	0.955268	0.283492	0.838022	MIG-14_Wnt-bd		WWC3
dd_Smed_v6_1098_0_1	0.00866335	1	0.152209	0.71146	0.052499	1	-0.000445516	1	0.0692884	0.942505	0.284035	0.310032	-0.158954	1	-0.0266492	1	-0.221516	0.570844	-0.0620143	0.957219	-0.334027	0.122086	-0.0154089	1	0.0171865	1	-0.230625	0.614872	-0.142744	1	-0.0586552	1
dd_Smed_v6_10980_0_1	0.324054	0.784379	0.361229	0.395357	0.0248941	1	0.0224411	1	0.0257368	1	0.128432	0.927792	-0.400453	1	-0.157476	1	-0.250475	0.865258	-0.083832	0.934236	0.0163693	1	-0.363278	1	-0.456636	0.318633	-0.552088	0.0725502	-0.468853	0.287178	-0.179253	1	HS1_rep,TMEM210	HS1_rep,TMEM210	CTTN	CTTN	Cttn	Cttn
dd_Smed_v6_10981_0_1	-0.428672	0.550097	-0.0415059	0.592425	-0.355487	0.869779	-0.245686	1	-0.0183251	1	-0.371762	0.40044	-0.393042	1	-0.194318	1	0.0276138	1	-0.457706	0.0607248	-0.135466	0.804899	-0.00587553	1	-0.121133	1	0.2106	0.78665	-0.164262	1	-0.078556	1
dd_Smed_v6_10983_0_1	0.0780617	1	0.0594519	0.828142	0.200669	1	0.112798	1	-0.0726615	0.901161	0.360241	0.241799	-0.0281892	1	-0.13232	1	-0.12126	1	-0.127684	0.824053	-0.318258	0.351738	-0.046799	1	-0.00971318	1	-0.0865237	1	-0.34408	0.538176	-0.0360783	1	Bac_DNA_binding,HU-CCDC81_euk_1,HU-CCDC81_euk_2	Bac_DNA_binding,HJURP_C,HU-CCDC81_euk_1,HU-CCDC81_euk_2		CCDC81	Ccdc81	Ccdc81
dd_Smed_v6_10984_0_1	-0.102922	1	-0.225984	0.570544	-0.288747	0.772893	-0.0348347	1	0.171005	0.624924	-0.119949	1	0.306148	1	0.0787238	1	-0.0707444	0.998931	-0.117297	0.64846	0.000658226	0.990658	0.183087	1	-0.107101	1	-0.00265663	1	0.0909112	1	-0.0163682	1	ELO	ELO		ELOVL3		Elovl3
dd_Smed_v6_10985_0_1	0.00320116	1	0.101687	0.929104	-0.0443708	1	0.026473	1	-0.119862	0.849523	-0.139659	0.885021	-0.016831	1	0.078632	1	0.0517579	1	0.0509647	1	0.0414	1	0.0816543	1	0.03106	1	0.0750297	1	0.0398287	1	-0.10146	1	Ets,SAM_PNT,Trp_halogenase	Ets,SAM_PNT		SPDEF	Zfp871	Spdef
dd_Smed_v6_10986_0_1	0.164692	0.984378	0.0523189	1	0.118386	1	-0.0432355	1	0.461905	0.000443156	0.22965	0.606262	-0.0447213	1	-0.0218937	1	0.102328	0.932112	0.000419037	1	-0.00191405	1	-0.157094	1	-0.0681992	1	-0.105599	1	-0.179672	1	0.0630441	1	AAA,AAA_11,AAA_16,AAA_33,AAA_5,BCS1_N,RNA_helicase,Rad17,RuvB_N	AAA,AAA_11,AAA_16,AAA_33,AAA_5,ABC_tran,BCS1_N,RNA_helicase,Rad17,RuvB_N		BCS1L		Bcs1l
dd_Smed_v6_10987_0_1	0.0933896	1	-0.0542196	1	-0.0745317	1	-0.0774576	1	0.276297	0.129742	0.139188	0.858255	-0.00877587	1	-0.0162192	1	0.170004	0.778874	0.172249	0.53818	0.0516379	0.950215	-0.156385	1	-0.184141	1	-0.000843254	1	-0.0265407	1	0.0974359	1	Ank,Ank_2,Ank_3,Ank_4,Ank_5,SAM_1,SAM_2	Ank,Ank_2,Ank_3,Ank_4,Ank_5		CASKIN2		Caskin2
dd_Smed_v6_10988_0_1	-0.0861923	1	-0.249247	0.743151	0.156692	1	-0.230791	1	-0.341462	0.0912659	-0.880632	3.53995e-06	0.673606	0.136846	-0.23783	0.684903	0.441482	0.0912917	0.62241	0.00364831	1.14186	4.029e-10	0.510551	0.602441	0.00505465	1	0.296883	0.794781	0.290752	0.93053	0.347424	0.599523	TMF_TATA_bd				Ankrd28
dd_Smed_v6_10989_0_1	-0.0460388	1	-0.0235003	1	-0.0256085	1	-0.0420444	1	0.014074	1	-0.0792555	1	-0.0210977	1	-0.0185089	1	-0.0341175	1	0.0578506	1	0.152071	0.744215	0.00144082	1	0.00192141	1	-0.0301231	1	-0.0601593	1	0.118854	1	F5_F8_type_C,M60-like_N,Peptidase_M60	F5_F8_type_C,M60-like_N,Peptidase_M60		TCAF1		Tcaf1
dd_Smed_v6_1099_0_1	-0.0382873	1	0.0582112	0.985736	-0.194638	0.96018	-0.0125451	1	0.128077	0.682382	0.352032	0.151816	-0.192846	1	0.050187	1	-0.373398	0.101056	-0.445021	0.0145832	-0.553493	0.00186498	-0.0963474	1	-0.106164	1	-0.347656	0.24353	-0.273368	0.617692	-0.163174	0.936416					Blmh
dd_Smed_v6_10990_0_1	-0.288272	0.817353	0.186113	0.724614	0.117702	1	0.14409	1	-0.21169	0.345512	0.150295	0.867572	-0.309559	1	-0.0294542	1	-0.0244308	1	0.208995	0.442019	0.464017	0.00962304	0.164826	1	0.376521	0.612608	0.407931	0.221388	0.46178	0.139887	0.902585	8.37791e-07	DUF2048	DUF2048	ABHD18	ABHD18		Abhd18
dd_Smed_v6_10991_0_1	0.263809	1	-0.957756	0.726404	-0.886963	1	0.0126594	1	0.146169	1	-0.497699	0.87292	1.86313	1	1.19956	0.708713	0.514448	0.990486	1.78525	0.147141	1.89666	0.10721	0.641567	1	0.0487901	1	0.263299	1	-0.216192	1	1.13516	0.952348	RasGEF	RasGEF		RALGPS2		Ralgps2
dd_Smed_v6_10994_0_1	-0.512872	0.720749	-0.544288	0.270803	-0.478912	0.947396	-0.216113	1	-0.129992	0.997286	-0.567605	0.362869	0.321365	1	0.0413867	1	-0.114576	0.910817	-0.532951	0.147275	-0.222171	0.652561	0.289949	1	0.0753473	1	0.182184	1	0.0760928	1	-0.276903	1					Gm4788
dd_Smed_v6_10996_0_1	-0.0973285	1	-0.112101	0.881189	-0.306406	0.897196	-0.0669069	1	0.158418	0.656147	-0.183277	0.875327	0.11224	1	0.103463	1	-0.0141938	1	-0.247483	0.373931	0.0323886	1	0.0974674	1	-0.105614	1	0.0162279	1	-0.184192	1	-0.0535595	1					Fbp2
dd_Smed_v6_10997_0_1	0.0587206	1	-0.137995	0.708566	0.170463	1	-0.0272234	1	-0.0702293	0.959171	-0.144285	0.893528	0.236228	1	-0.102109	1	0.0616757	1	0.116711	0.868032	0.146287	0.826274	0.0395125	1	0.00963345	1	-0.0242683	1	0.020102	1	-0.0567188	1		DUF1529,Fez1
dd_Smed_v6_10998_0_1	0.337879	0.830131	-0.145842	1	0.00103979	1	-0.016087	1	0.589133	0.000190747	0.20365	0.740474	-0.0491202	1	-0.101197	1	0.00760184	1	-0.144843	0.799319	0.184825	0.775278	-0.532841	0.650497	-0.438037	0.459898	-0.346364	0.548063	-0.400963	0.523613	0.0505958	1	Ion_trans	Ion_trans		TRPM3		Trpm3
dd_Smed_v6_10999_0_1	-0.675371	1	-2.38734	0.101228	-0.713489	1	-0.615188	1	-0.201658	1	-0.720084	0.924763	1.50571	0.961328	0.240825	1	-0.744312	0.885601	-0.17018	1	0.33346	1	-0.206259	1	0.202707	1	-0.684129	1	0.511145	1	0.288748	1	TSP_1	TSP_1	PRR14L	HMCN1		Hmcn1
dd_Smed_v6_11_0_1	-0.0788218	1	0.523373	0.248652	0.161738	1	0.0373185	1	-0.190925	0.610763	0.215212	0.925198	-0.468967	0.98709	0.112658	1	-0.246953	0.890029	0.0392033	1	-0.215138	0.840731	0.133228	1	0.353218	1	-0.130813	1	0.127004	1	0.078896	1				YARS		Yars
dd_Smed_v6_110_0_1	0.0776952	1	0.270325	0.531994	0.275902	0.917499	0.00946643	1	-0.136302	0.606116	0.025469	1	-0.197291	1	-0.199322	0.863041	-0.0497676	1	0.0956369	0.784919	0.0789357	0.849001	-0.00466174	1	-0.00111466	1	-0.117996	1	0.095672	1	0.0267095	1	MA3,Ras,RsgA_GTPase	AAA_14,ATP_bind_1,GTP_EFTU,MMR_HSR1,Ras,Roc,RsgA_GTPase	PPP2R3A	ARHGAP5	Acsl6	Arhgap5
dd_Smed_v6_1100_0_1	-0.0575536	1	0.0518134	1	-0.0432441	1	-0.0159235	1	-0.0145787	1	0.317353	0.234705	-0.206778	1	-0.201676	0.75082	-0.372964	0.101929	-0.447511	0.016517	-0.673961	8.23199e-05	-0.0974107	1	-0.187366	1	-0.331334	0.447893	-0.262234	0.788239	-0.299054	0.495311
dd_Smed_v6_11000_0_1	-0.580275	0.990435	-1.02335	0.374887	-0.938209	0.816379	-0.399121	1	0.391951	0.631662	-0.822899	0.538617	0.433828	1	-0.00975333	1	-0.219197	0.89915	-1.13898	0.132803	-0.345485	0.843061	-0.00925094	1	-0.367687	1	-0.0380432	1	-0.271483	1	-0.588108	0.980389	TSP_1	TSP_1	PDCD2L	ADAMTSL3		Adamtsl3
dd_Smed_v6_11002_0_1	-0.349711	0.765054	-0.602841	0.0900696	-0.384076	0.784769	-0.179279	1	-0.167592	0.585275	-0.232083	0.787626	0.572557	0.401159	0.510607	0.20836	0.194648	0.970861	-0.193918	0.708299	0.0312991	1	0.319428	1	0.476242	0.28204	0.36508	0.456572	0.170011	1	0.148927	1			TPTE	CREBRF		Crebrf
dd_Smed_v6_11003_0_1	-1.79407	0.840125	-1.71862	0.554308	-2.09462	0.523878	-0.492266	1	0.235525	1	-1.59278	0.299716	1.18954	1	0.666378	0.999941	-0.034074	1	-1.07386	0.567332	0.501215	0.845982	1.26499	1	0.365827	1	1.26773	0.943369	1.08316	1	0.702504	1	Acetyltransf_1,Acetyltransf_10,Acetyltransf_13,Acetyltransf_3,Acetyltransf_7	Acetyltransf_1,Acetyltransf_10,Acetyltransf_13,Acetyltransf_7,Acetyltransf_CG	KYNU			Nat8f4
dd_Smed_v6_11004_0_1	-0.395129	0.347733	-0.563725	0.0989336	-0.480738	0.145271	-0.115793	1	0.329315	0.0713526	-0.136252	0.893058	0.21277	1	-0.113995	1	-0.606587	0.000482057	-0.558888	0.00207409	-0.575482	0.00116123	0.0441734	1	-0.199604	1	-0.327251	0.620222	-0.241512	1	-0.316605	0.591391		EF-hand_1,EF-hand_11,EF-hand_4,EF-hand_6,EF-hand_7,EF-hand_8,EF-hand_9,SPARC_Ca_bdg,TerB,UBA_6,p25-alpha	AP002414.2	CALM3	Olfr827	Calm1
dd_Smed_v6_11005_0_1	-0.0237077	1	-0.0831504	1	0.0771755	1	0.115921	1	0.032344	1	-0.141588	0.916512	0.115029	1	0.129217	1	0.138582	0.947366	0.34207	0.353599	0.303638	0.43805	0.0555866	1	0.2301	1	0.278211	0.928515	0.310756	1	0.185758	1	ASC	ASC,CS			Olfr1295	Asic4
dd_Smed_v6_11006_0_1	0.168544	1	0.292243	0.511583	0.128833	1	0.122455	1	-0.164358	0.559435	-0.12576	0.886933	0.131226	1	0.446401	0.188283	0.327631	0.314168	0.548713	0.0164604	0.693868	0.000877218	0.254925	1	0.40669	0.906749	0.281542	1	0.299621	0.99121	0.399563	0.472253	DAO,FAD_binding_2,NAD_binding_8,Pyr_redox_2,Thi4,Trp_halogenase	DAO,FAD_binding_2,NAD_binding_8,Pyr_redox_2,Thi4,Trp_halogenase	FOXRED1	FOXRED1		Foxred1
[truncated: 27,376 more rows]
